# Supplementary material for: 2,4-Di-tert-butyl-6-({[2-(di­methyl­amino)­eth­yl](2-hy­droxy­benz­yl)amino}­meth­yl)phenol
Source: Acta Crystallogr Sect E Struct Rep Online. 2014 May 17;70(Pt 6):o678. doi: 10.1107/S1600536814010241 (PMC4051019; doi:10.1107/S1600536814010241)
Supplement: Supplementary file 1 [file e-70-0o678-sup1.cif]

##############################################################################
#                                                                            #
# This CIF contains the data in a paper accepted for publication in          #
# Acta Crystallographica Section E. It conforms to the requirements of       #
# Notes for Authors for Acta Crystallographica Section E, and has been       #
# peer reviewed under the auspices of the IUCr Commission on Journals.       #
#                                                                            #
# Full details of the Crystallographic Information File format               #
# are given in the paper "The Crystallographic Information File (CIF):       #
# a New Standard Archive File for Crystallography" by S. R. Hall, F. H.      #
# Allen and I. D. Brown [Acta Cryst. (1991), A47, 655-685].                  #
#                                                                            #
# The current version of the core CIF dictionary is obtainable from          #
# ftp://ftp.iucr.org/pub/cif_core.dic.                                       #
#                                                                            #
# Software is freely available for graphical display of the structure(s)     #
# in this CIF. For information consult the CIF software page                 #
# http://www.iucr.org/resources/cif/software.                                #
#                                                                            #
# This file may be used for bona fide research purposes within the           #
# scientific community so long as proper attribution is given to the journal # 
# article from which it was obtained.                                        #
#                                                                            #
##############################################################################
data_global
_audit_creation_method     SHELXL-2013
_journal_date_recd_electronic     2014-05-05
_journal_date_accepted     2014-05-06
_journal_name_full     'Acta Crystallographica, Section E'
_journal_year     2014
_journal_volume     70
_journal_issue      6
_journal_page_first     o678
_journal_page_last     o678
_journal_paper_category     QO
_journal_paper_doi     10.1107/S1600536814010241
_journal_coeditor_code     BT6979
_publ_contact_author_name     'Bartosz Zarychta'
_publ_contact_author_address
;
Faculty of Chemistry
University of Opole
Oleska 48
45-052 Opole
Poland
;
_publ_contact_author_email     bzarychta@uni.opole.pl
_publ_section_title
;\
2,4-Di-<i>tert</i>-butyl-6-({[2-(dimethylamino)ethyl](2-hydroxybenzyl)amino}\
methyl)phenol
;
loop_
    _publ_author_name
    _publ_author_address
    'Spaleniak, Grzegorz P.'
; Faculty of Chemistry
  University of Opole
  Oleska 48
  45-052 Opole
  Poland
;
    'Bisz, Elwira'
; Faculty of Chemistry
  University of Opole
  Oleska 48
  45-052 Opole
  Poland
;
    'Bia\/lek, Marzena'
; Faculty of Chemistry
  University of Opole
  Oleska 48
  45-052 Opole
  Poland
;
    'Zarychta, Bartosz'
; Faculty of Chemistry
  University of Opole
  Oleska 48
  45-052 Opole
  Poland
;
data_I
_audit_creation_method     SHELXL-2013
_database_code_depnum_ccdc_archive     'CCDC 1001222'
_chemical_name_systematic
;\
2,4-Di-<i>tert</i>-butyl-6-({[2-(dimethylamino)ethyl](2-\
hydroxybenzyl)amino}methyl)phenol
;
_chemical_name_common     'Diaminebis(phenolate)'
_chemical_formula_moiety     'C26 H40 N2 O2'
_chemical_formula_sum     'C26 H40 N2 O2'
_chemical_formula_iupac     'C26 H40 N2 O2'
_chemical_formula_weight     412.60
_chemical_melting_point     ?
_shelx_space_group_comment
;
The symmetry employed for this shelxl refinement is uniquely defined
by the following loop, which should always be used as a source of
symmetry information in preference to the above space-group names.
They are only intended as comments.
;
_space_group_crystal_system     monoclinic
_space_group_name_H-M_alt     'P 21/c'
_space_group_name_Hall     '-P 2ybc'
loop_
    _space_group_symop_operation_xyz
    'x, y, z'
    '-x, y+1/2, -z+1/2'
    '-x, -y, -z'
    'x, -y-1/2, z-1/2'
_cell_length_a     12.3002(7)
_cell_length_b     13.3758(7)
_cell_length_c     15.5662(9)
_cell_angle_alpha     90
_cell_angle_beta     96.377(5)
_cell_angle_gamma     90
_cell_volume     2545.2(2)
_cell_formula_units_Z     4
_cell_measurement_reflns_used     17015
_cell_measurement_theta_min     3.042
_cell_measurement_theta_max     26.000
_cell_measurement_temperature     150.00(10)
_exptl_crystal_description     'cubic'
_exptl_crystal_colour     'colourless'
_exptl_crystal_size_max     0.4
_exptl_crystal_size_mid     0.37
_exptl_crystal_size_min     0.35
_exptl_crystal_density_diffrn     1.077
_exptl_crystal_density_meas     ?
_exptl_crystal_density_method     ?
_exptl_crystal_F_000     904
_exptl_absorpt_coefficient_mu     0.067
_exptl_absorpt_correction_type     none
_exptl_absorpt_process_details     ?
_shelx_estimated_absorpt_T_min     ?
_shelx_estimated_absorpt_T_max     ?
_exptl_absorpt_correction_T_min     ?
_exptl_absorpt_correction_T_max     ?
_exptl_special_details     ?
_diffrn_ambient_temperature     150.00(10)
_diffrn_radiation_type     'Mo K\a'
_diffrn_radiation_wavelength     0.71073
_diffrn_radiation_source     'Enhance (Mo) X-ray Source'
_diffrn_radiation_monochromator     'graphite'
_diffrn_measurement_device_type     'Oxford Diffraction Xcalibur'
_diffrn_measurement_device     '4-circle kappa geometry goniometer'
_diffrn_measurement_method     '\w--scan'
_diffrn_detector_area_resol_mean     10.4508
_diffrn_reflns_number     17015
_diffrn_reflns_av_R_equivalents     0.0470
_diffrn_reflns_theta_min     3.042
_diffrn_reflns_theta_max     26.000
_diffrn_reflns_theta_full     25.242
_diffrn_measured_fraction_theta_max     0.993
_diffrn_measured_fraction_theta_full     0.994
_diffrn_reflns_limit_h_min     -15
_diffrn_reflns_limit_h_max     15
_diffrn_reflns_limit_k_min     -16
_diffrn_reflns_limit_k_max     9
_diffrn_reflns_limit_l_min     -19
_diffrn_reflns_limit_l_max     19
_diffrn_standards_number     0
_diffrn_standards_interval_count     0
_diffrn_standards_interval_time     0
_diffrn_standards_decay_%     0
_refine_special_details
;
;
_reflns_number_total     4964
_reflns_number_gt     2292
_reflns_threshold_expression     I>2\s(I)
_refine_ls_structure_factor_coef     Fsqd
_refine_ls_matrix_type     full
_refine_ls_R_factor_all     0.1070
_refine_ls_R_factor_gt     0.0438
_refine_ls_wR_factor_gt     0.0892
_refine_ls_wR_factor_ref     0.0989
_refine_ls_goodness_of_fit_ref     0.778
_refine_ls_restrained_S_all     0.778
_refine_ls_number_reflns     4964
_refine_ls_number_parameters     277
_refine_ls_number_restraints     0
_refine_ls_hydrogen_treatment     constr
_refine_ls_weighting_scheme     calc
_refine_ls_weighting_details
                      'w=1/[\s^2^(Fo^2^)+(0.0474P)^2^] where P=(Fo^2^+2Fc^2^)/3'
_atom_sites_solution_hydrogens     mixed
_atom_sites_solution_primary     ?
_atom_sites_solution_secondary     ?
_refine_ls_shift/su_max     0.000
_refine_ls_shift/su_mean     0.000
_refine_diff_density_max     0.217
_refine_diff_density_min     -0.184
_refine_ls_extinction_method     none
_refine_ls_extinction_coef     .
loop_
    _atom_type_symbol
    _atom_type_description
    _atom_type_scat_dispersion_real
    _atom_type_scat_dispersion_imag
    _atom_type_scat_source
    'C' 'C' 0.0033 0.0016
                         'International Tables Vol C Tables 4.2.6.8 and 6.1.1.4'
    'H' 'H' 0.0000 0.0000
                         'International Tables Vol C Tables 4.2.6.8 and 6.1.1.4'
    'N' 'N' 0.0061 0.0033
                         'International Tables Vol C Tables 4.2.6.8 and 6.1.1.4'
    'O' 'O' 0.0106 0.0060
                         'International Tables Vol C Tables 4.2.6.8 and 6.1.1.4'
_computing_data_collection     'CrysAlis CCD (Oxford Diffraction, 2008)'
_computing_cell_refinement     'CrysAlis RED (Oxford Diffraction, 2008)'
_computing_data_reduction     'CrysAlis RED (Oxford Diffraction, 2008)'
_computing_structure_solution     'SHELXS2013 (Sheldrick, 2008)'
_computing_structure_refinement     'SHELXL2013 (Sheldrick, 2008)'
_computing_molecular_graphics     'SHELXTL (Sheldrick, 2008)'
_computing_publication_material     'SHELXTL (Sheldrick, 2008)'
loop_
    _atom_site_type_symbol
    _atom_site_label
    _atom_site_fract_x
    _atom_site_fract_y
    _atom_site_fract_z
    _atom_site_U_iso_or_equiv
    _atom_site_adp_type
    _atom_site_calc_flag
    _atom_site_occupancy
    _atom_site_disorder_assembly
    _atom_site_disorder_group
    N N1 0.47272(11) 0.82096(10) 0.29297(9) 0.0297(4) Uani d 1 . .
    N N2 0.35360(14) 0.71832(12) 0.15196(11) 0.0516(5) Uani d 1 . .
    O O1 0.27532(12) 0.91451(11) 0.17200(8) 0.0573(4) Uani d 1 . .
    H H1A 0.3077(17) 0.8489(17) 0.1774(13) 0.086 Uiso d 1 . .
    O O2 0.56148(11) 0.93511(9) 0.17087(8) 0.0449(4) Uani d 1 . .
    H H2A 0.5129(16) 0.9043(14) 0.1990(13) 0.067 Uiso d 1 . .
    C C1 0.49556(15) 0.71454(12) 0.27880(12) 0.0409(5) Uani d 1 . .
    H H1B 0.5097 0.6816 0.3344 0.049 Uiso calc 1 . .
    H H1C 0.5613 0.7092 0.2500 0.049 Uiso calc 1 . .
    C C2 0.40348(16) 0.66064(14) 0.22545(13) 0.0501(6) Uani d 1 . .
    H H2B 0.4314 0.5985 0.2044 0.060 Uiso calc 1 . .
    H H2C 0.3475 0.6439 0.2623 0.060 Uiso calc 1 . .
    C C3 0.4308(2) 0.72638(16) 0.08655(14) 0.0735(7) Uani d 1 . .
    H H3A 0.4974 0.7570 0.1119 0.110 Uiso calc 1 . .
    H H3B 0.3990 0.7666 0.0392 0.110 Uiso calc 1 . .
    H H3C 0.4464 0.6609 0.0659 0.110 Uiso calc 1 . .
    C C4 0.2528(2) 0.67198(19) 0.11449(18) 0.0988(9) Uani d 1 . .
    H H4A 0.2046 0.7223 0.0880 0.148 Uiso calc 1 . .
    H H4B 0.2183 0.6388 0.1590 0.148 Uiso calc 1 . .
    H H4C 0.2687 0.6241 0.0717 0.148 Uiso calc 1 . .
    C C5 0.37250(14) 0.83566(13) 0.33576(11) 0.0344(5) Uani d 1 . .
    H H5A 0.3883 0.8212 0.3969 0.041 Uiso calc 1 . .
    H H5B 0.3167 0.7892 0.3117 0.041 Uiso calc 1 . .
    C C6 0.32984(14) 0.94016(13) 0.32456(12) 0.0331(4) Uani d 1 . .
    C C7 0.28295(15) 0.97286(14) 0.24381(13) 0.0405(5) Uani d 1 . .
    C C8 0.23990(16) 1.06898(15) 0.23475(14) 0.0508(5) Uani d 1 . .
    H H8A 0.2085 1.0906 0.1808 0.061 Uiso calc 1 . .
    C C9 0.24319(17) 1.13236(15) 0.30464(16) 0.0551(6) Uani d 1 . .
    H H9A 0.2142 1.1964 0.2977 0.066 Uiso calc 1 . .
    C C10 0.28917(17) 1.10118(16) 0.38444(15) 0.0547(6) Uani d 1 . .
    H H10A 0.2914 1.1437 0.4319 0.066 Uiso calc 1 . .
    C C11 0.33222(15) 1.00577(14) 0.39350(12) 0.0443(5) Uani d 1 . .
    H H11A 0.3638 0.9850 0.4476 0.053 Uiso calc 1 . .
    C C12 0.56595(14) 0.86832(13) 0.34509(11) 0.0351(5) Uani d 1 . .
    H H12A 0.5835 0.8298 0.3976 0.042 Uiso calc 1 . .
    H H12B 0.5444 0.9347 0.3617 0.042 Uiso calc 1 . .
    C C13 0.66716(14) 0.87681(12) 0.29899(11) 0.0320(4) Uani d 1 . .
    C C14 0.66188(15) 0.91250(12) 0.21458(11) 0.0336(4) Uani d 1 . .
    C C15 0.75646(16) 0.92661(12) 0.17339(12) 0.0377(5) Uani d 1 . .
    C C16 0.85514(16) 0.90452(13) 0.22224(13) 0.0457(5) Uani d 1 . .
    H H16A 0.9192 0.9150 0.1969 0.055 Uiso calc 1 . .
    C C17 0.86462(15) 0.86777(14) 0.30655(14) 0.0453(5) Uani d 1 . .
    C C18 0.76839(15) 0.85408(13) 0.34324(12) 0.0398(5) Uani d 1 . .
    H H18A 0.7716 0.8289 0.3992 0.048 Uiso calc 1 . .
    C C19 0.75220(17) 0.96199(14) 0.07887(12) 0.0477(5) Uani d 1 . .
    C C20 0.6966(2) 1.06485(15) 0.06686(14) 0.0759(7) Uani d 1 . .
    H H20A 0.6236 1.0608 0.0830 0.114 Uiso calc 1 . .
    H H20B 0.6937 1.0848 0.0074 0.114 Uiso calc 1 . .
    H H20C 0.7376 1.1132 0.1027 0.114 Uiso calc 1 . .
    C C21 0.69022(19) 0.88603(16) 0.01895(13) 0.0700(7) Uani d 1 . .
    H H21A 0.6177 0.8777 0.0351 0.105 Uiso calc 1 . .
    H H21B 0.7279 0.8231 0.0237 0.105 Uiso calc 1 . .
    H H21C 0.6861 0.9095 -0.0396 0.105 Uiso calc 1 . .
    C C22 0.86723(18) 0.97404(17) 0.04988(15) 0.0780(8) Uani d 1 . .
    H H22A 0.8609 0.9961 -0.0091 0.117 Uiso calc 1 . .
    H H22B 0.9047 0.9110 0.0548 0.117 Uiso calc 1 . .
    H H22C 0.9077 1.0225 0.0860 0.117 Uiso calc 1 . .
    C C23 0.97742(17) 0.84687(19) 0.35613(16) 0.0669(7) Uani d 1 . .
    C C24 0.9681(2) 0.7884(2) 0.43981(19) 0.1249(13) Uani d 1 . .
    H H24A 0.9248 0.8258 0.4762 0.187 Uiso calc 1 . .
    H H24B 1.0398 0.7778 0.4695 0.187 Uiso calc 1 . .
    H H24C 0.9339 0.7250 0.4261 0.187 Uiso calc 1 . .
    C C25 1.0477(2) 0.7853(2) 0.3005(2) 0.1166(11) Uani d 1 . .
    H H25A 1.0562 0.8211 0.2482 0.175 Uiso calc 1 . .
    H H25B 1.0128 0.7223 0.2865 0.175 Uiso calc 1 . .
    H H25C 1.1183 0.7739 0.3319 0.175 Uiso calc 1 . .
    C C26 1.0338(2) 0.9463(2) 0.37872(19) 0.1113(10) Uani d 1 . .
    H H26A 1.0413 0.9828 0.3266 0.167 Uiso calc 1 . .
    H H26B 1.1048 0.9343 0.4091 0.167 Uiso calc 1 . .
    H H26C 0.9907 0.9845 0.4147 0.167 Uiso calc 1 . .
loop_
    _atom_site_aniso_label
    _atom_site_aniso_U_11
    _atom_site_aniso_U_22
    _atom_site_aniso_U_33
    _atom_site_aniso_U_12
    _atom_site_aniso_U_13
    _atom_site_aniso_U_23
    N1 0.0285(9) 0.0291(8) 0.0319(9) -0.0003(7) 0.0056(7) 0.0007(7)
    N2 0.0611(12) 0.0471(10) 0.0436(11) 0.0080(10) -0.0073(9) -0.0106(9)
    O1 0.0767(11) 0.0558(9) 0.0378(8) 0.0229(8) -0.0003(7) -0.0001(8)
    O2 0.0436(9) 0.0540(9) 0.0377(8) 0.0040(7) 0.0079(6) 0.0137(7)
    C1 0.0445(12) 0.0346(11) 0.0439(12) 0.0056(10) 0.0068(10) 0.0058(9)
    C2 0.0594(15) 0.0370(12) 0.0540(14) -0.0013(11) 0.0073(11) -0.0051(11)
    C3 0.112(2) 0.0638(15) 0.0458(14) 0.0141(15) 0.0120(14) -0.0037(12)
    C4 0.0679(19) 0.097(2) 0.122(2) 0.0002(16) -0.0302(17) -0.0425(18)
    C5 0.0319(11) 0.0385(11) 0.0336(11) -0.0021(9) 0.0074(9) 0.0053(9)
    C6 0.0273(10) 0.0359(11) 0.0378(11) -0.0006(9) 0.0109(8) 0.0010(10)
    C7 0.0424(13) 0.0417(12) 0.0394(12) 0.0049(10) 0.0133(10) 0.0010(10)
    C8 0.0541(14) 0.0483(13) 0.0519(14) 0.0123(11) 0.0143(11) 0.0161(12)
    C9 0.0554(15) 0.0361(12) 0.0785(18) 0.0055(11) 0.0285(13) 0.0044(13)
    C10 0.0543(15) 0.0457(14) 0.0667(17) -0.0022(11) 0.0182(12) -0.0141(12)
    C11 0.0410(13) 0.0488(13) 0.0442(13) -0.0008(10) 0.0091(10) -0.0020(11)
    C12 0.0358(12) 0.0401(11) 0.0297(11) 0.0012(9) 0.0061(9) 0.0030(9)
    C13 0.0319(12) 0.0312(10) 0.0334(11) -0.0018(9) 0.0064(9) 0.0001(9)
    C14 0.0366(12) 0.0285(10) 0.0362(11) 0.0013(9) 0.0062(9) 0.0012(9)
    C15 0.0451(13) 0.0280(10) 0.0428(12) -0.0041(9) 0.0169(10) 0.0001(9)
    C16 0.0397(13) 0.0431(12) 0.0580(14) -0.0096(10) 0.0220(11) 0.0009(11)
    C17 0.0313(13) 0.0474(12) 0.0576(14) -0.0058(10) 0.0066(11) 0.0001(11)
    C18 0.0379(13) 0.0438(12) 0.0376(12) -0.0071(10) 0.0038(10) 0.0032(9)
    C19 0.0650(15) 0.0387(12) 0.0440(12) -0.0021(11) 0.0267(11) 0.0042(10)
    C20 0.121(2) 0.0540(14) 0.0595(15) 0.0186(14) 0.0394(14) 0.0210(12)
    C21 0.098(2) 0.0701(16) 0.0453(14) -0.0130(14) 0.0229(13) -0.0015(12)
    C22 0.0887(19) 0.0829(17) 0.0714(16) -0.0115(15) 0.0486(14) 0.0091(14)
    C23 0.0317(14) 0.0890(19) 0.0786(18) -0.0103(13) -0.0003(12) 0.0107(15)
    C24 0.0437(16) 0.203(4) 0.121(2) -0.0086(19) -0.0222(16) 0.078(2)
    C25 0.0521(17) 0.152(3) 0.144(3) 0.0380(18) 0.0031(18) -0.006(2)
    C26 0.0636(19) 0.146(3) 0.121(2) -0.0468(18) -0.0043(17) -0.016(2)
_geom_special_details
;
All e.s.d.'s (except the e.s.d. in the dihedral angle between two l.s. planes)
are estimated using the full covariance matrix. The cell e.s.d.'s are taken
into account individually in the estimation of e.s.d.'s in distances, angles
and torsion angles; correlations between e.s.d.'s in cell parameters are only
used when they are defined by crystal symmetry. An approximate (isotropic)
treatment of cell e.s.d.'s is used for estimating e.s.d.'s involving l.s.
planes.
;
loop_
    _geom_bond_atom_site_label_1
    _geom_bond_atom_site_label_2
    _geom_bond_site_symmetry_2
    _geom_bond_distance
    _geom_bond_publ_flag
    N1 C12 . 1.472(2) ?
    N1 C1 . 1.472(2) ?
    N1 C5 . 1.478(2) ?
    N2 C4 . 1.450(2) ?
    N2 C2 . 1.457(2) ?
    N2 C3 . 1.471(2) ?
    O1 C7 . 1.358(2) ?
    O1 H1A . 0.96(2) ?
    O2 C14 . 1.376(2) ?
    O2 H2A . 0.88(2) ?
    C1 C2 . 1.511(2) ?
    C1 H1B . 0.9700 ?
    C1 H1C . 0.9700 ?
    C2 H2B . 0.9700 ?
    C2 H2C . 0.9700 ?
    C3 H3A . 0.9600 ?
    C3 H3B . 0.9600 ?
    C3 H3C . 0.9600 ?
    C4 H4A . 0.9600 ?
    C4 H4B . 0.9600 ?
    C4 H4C . 0.9600 ?
    C5 C6 . 1.496(2) ?
    C5 H5A . 0.9700 ?
    C5 H5B . 0.9700 ?
    C6 C11 . 1.384(2) ?
    C6 C7 . 1.394(2) ?
    C7 C8 . 1.392(2) ?
    C8 C9 . 1.376(3) ?
    C8 H8A . 0.9300 ?
    C9 C10 . 1.371(3) ?
    C9 H9A . 0.9300 ?
    C10 C11 . 1.383(3) ?
    C10 H10A . 0.9300 ?
    C11 H11A . 0.9300 ?
    C12 C13 . 1.509(2) ?
    C12 H12A . 0.9700 ?
    C12 H12B . 0.9700 ?
    C13 C18 . 1.388(2) ?
    C13 C14 . 1.393(2) ?
    C14 C15 . 1.402(2) ?
    C15 C16 . 1.391(2) ?
    C15 C19 . 1.541(2) ?
    C16 C17 . 1.394(2) ?
    C16 H16A . 0.9300 ?
    C17 C18 . 1.382(2) ?
    C17 C23 . 1.537(3) ?
    C18 H18A . 0.9300 ?
    C19 C21 . 1.525(3) ?
    C19 C20 . 1.539(3) ?
    C19 C22 . 1.541(3) ?
    C20 H20A . 0.9600 ?
    C20 H20B . 0.9600 ?
    C20 H20C . 0.9600 ?
    C21 H21A . 0.9600 ?
    C21 H21B . 0.9600 ?
    C21 H21C . 0.9600 ?
    C22 H22A . 0.9600 ?
    C22 H22B . 0.9600 ?
    C22 H22C . 0.9600 ?
    C23 C26 . 1.523(3) ?
    C23 C25 . 1.530(3) ?
    C23 C24 . 1.535(3) ?
    C24 H24A . 0.9600 ?
    C24 H24B . 0.9600 ?
    C24 H24C . 0.9600 ?
    C25 H25A . 0.9600 ?
    C25 H25B . 0.9600 ?
    C25 H25C . 0.9600 ?
    C26 H26A . 0.9600 ?
    C26 H26B . 0.9600 ?
    C26 H26C . 0.9600 ?
loop_
    _geom_angle_atom_site_label_1
    _geom_angle_atom_site_label_2
    _geom_angle_atom_site_label_3
    _geom_angle_site_symmetry_1
    _geom_angle_site_symmetry_3
    _geom_angle
    _geom_angle_publ_flag
    C12 N1 C1 . . 110.41(13) ?
    C12 N1 C5 . . 109.39(13) ?
    C1 N1 C5 . . 112.25(13) ?
    C4 N2 C2 . . 110.86(18) ?
    C4 N2 C3 . . 109.99(18) ?
    C2 N2 C3 . . 109.52(17) ?
    C7 O1 H1A . . 117.5(13) ?
    C14 O2 H2A . . 105.8(13) ?
    N1 C1 C2 . . 113.57(14) ?
    N1 C1 H1B . . 108.9 ?
    C2 C1 H1B . . 108.9 ?
    N1 C1 H1C . . 108.9 ?
    C2 C1 H1C . . 108.9 ?
    H1B C1 H1C . . 107.7 ?
    N2 C2 C1 . . 113.78(15) ?
    N2 C2 H2B . . 108.8 ?
    C1 C2 H2B . . 108.8 ?
    N2 C2 H2C . . 108.8 ?
    C1 C2 H2C . . 108.8 ?
    H2B C2 H2C . . 107.7 ?
    N2 C3 H3A . . 109.5 ?
    N2 C3 H3B . . 109.5 ?
    H3A C3 H3B . . 109.5 ?
    N2 C3 H3C . . 109.5 ?
    H3A C3 H3C . . 109.5 ?
    H3B C3 H3C . . 109.5 ?
    N2 C4 H4A . . 109.5 ?
    N2 C4 H4B . . 109.5 ?
    H4A C4 H4B . . 109.5 ?
    N2 C4 H4C . . 109.5 ?
    H4A C4 H4C . . 109.5 ?
    H4B C4 H4C . . 109.5 ?
    N1 C5 C6 . . 111.78(13) ?
    N1 C5 H5A . . 109.3 ?
    C6 C5 H5A . . 109.3 ?
    N1 C5 H5B . . 109.3 ?
    C6 C5 H5B . . 109.3 ?
    H5A C5 H5B . . 107.9 ?
    C11 C6 C7 . . 118.12(17) ?
    C11 C6 C5 . . 121.66(17) ?
    C7 C6 C5 . . 120.18(16) ?
    O1 C7 C8 . . 117.18(18) ?
    O1 C7 C6 . . 123.08(16) ?
    C8 C7 C6 . . 119.73(18) ?
    C9 C8 C7 . . 120.8(2) ?
    C9 C8 H8A . . 119.6 ?
    C7 C8 H8A . . 119.6 ?
    C10 C9 C8 . . 120.11(19) ?
    C10 C9 H9A . . 119.9 ?
    C8 C9 H9A . . 119.9 ?
    C9 C10 C11 . . 119.2(2) ?
    C9 C10 H10A . . 120.4 ?
    C11 C10 H10A . . 120.4 ?
    C10 C11 C6 . . 122.08(19) ?
    C10 C11 H11A . . 119.0 ?
    C6 C11 H11A . . 119.0 ?
    N1 C12 C13 . . 113.81(14) ?
    N1 C12 H12A . . 108.8 ?
    C13 C12 H12A . . 108.8 ?
    N1 C12 H12B . . 108.8 ?
    C13 C12 H12B . . 108.8 ?
    H12A C12 H12B . . 107.7 ?
    C18 C13 C14 . . 119.23(16) ?
    C18 C13 C12 . . 119.32(16) ?
    C14 C13 C12 . . 121.34(16) ?
    O2 C14 C13 . . 119.15(16) ?
    O2 C14 C15 . . 119.28(16) ?
    C13 C14 C15 . . 121.57(17) ?
    C16 C15 C14 . . 116.07(17) ?
    C16 C15 C19 . . 121.50(17) ?
    C14 C15 C19 . . 122.41(18) ?
    C15 C16 C17 . . 124.50(17) ?
    C15 C16 H16A . . 117.8 ?
    C17 C16 H16A . . 117.8 ?
    C18 C17 C16 . . 116.72(18) ?
    C18 C17 C23 . . 122.4(2) ?
    C16 C17 C23 . . 120.89(18) ?
    C17 C18 C13 . . 121.88(18) ?
    C17 C18 H18A . . 119.1 ?
    C13 C18 H18A . . 119.1 ?
    C21 C19 C20 . . 109.63(19) ?
    C21 C19 C22 . . 107.67(17) ?
    C20 C19 C22 . . 106.35(16) ?
    C21 C19 C15 . . 109.94(15) ?
    C20 C19 C15 . . 110.98(15) ?
    C22 C19 C15 . . 112.14(18) ?
    C19 C20 H20A . . 109.5 ?
    C19 C20 H20B . . 109.5 ?
    H20A C20 H20B . . 109.5 ?
    C19 C20 H20C . . 109.5 ?
    H20A C20 H20C . . 109.5 ?
    H20B C20 H20C . . 109.5 ?
    C19 C21 H21A . . 109.5 ?
    C19 C21 H21B . . 109.5 ?
    H21A C21 H21B . . 109.5 ?
    C19 C21 H21C . . 109.5 ?
    H21A C21 H21C . . 109.5 ?
    H21B C21 H21C . . 109.5 ?
    C19 C22 H22A . . 109.5 ?
    C19 C22 H22B . . 109.5 ?
    H22A C22 H22B . . 109.5 ?
    C19 C22 H22C . . 109.5 ?
    H22A C22 H22C . . 109.5 ?
    H22B C22 H22C . . 109.5 ?
    C26 C23 C25 . . 109.2(2) ?
    C26 C23 C24 . . 108.9(2) ?
    C25 C23 C24 . . 107.8(2) ?
    C26 C23 C17 . . 108.6(2) ?
    C25 C23 C17 . . 110.4(2) ?
    C24 C23 C17 . . 111.77(18) ?
    C23 C24 H24A . . 109.5 ?
    C23 C24 H24B . . 109.5 ?
    H24A C24 H24B . . 109.5 ?
    C23 C24 H24C . . 109.5 ?
    H24A C24 H24C . . 109.5 ?
    H24B C24 H24C . . 109.5 ?
    C23 C25 H25A . . 109.5 ?
    C23 C25 H25B . . 109.5 ?
    H25A C25 H25B . . 109.5 ?
    C23 C25 H25C . . 109.5 ?
    H25A C25 H25C . . 109.5 ?
    H25B C25 H25C . . 109.5 ?
    C23 C26 H26A . . 109.5 ?
    C23 C26 H26B . . 109.5 ?
    H26A C26 H26B . . 109.5 ?
    C23 C26 H26C . . 109.5 ?
    H26A C26 H26C . . 109.5 ?
    H26B C26 H26C . . 109.5 ?
loop_
    _geom_torsion_atom_site_label_1
    _geom_torsion_atom_site_label_2
    _geom_torsion_atom_site_label_3
    _geom_torsion_atom_site_label_4
    _geom_torsion_site_symmetry_1
    _geom_torsion_site_symmetry_2
    _geom_torsion_site_symmetry_3
    _geom_torsion_site_symmetry_4
    _geom_torsion
    _geom_torsion_publ_flag
    C12 N1 C1 C2 . . . . -179.85(14) ?
    C5 N1 C1 C2 . . . . 57.8(2) ?
    C4 N2 C2 C1 . . . . -168.19(17) ?
    C3 N2 C2 C1 . . . . 70.3(2) ?
    N1 C1 C2 N2 . . . . 41.7(2) ?
    C12 N1 C5 C6 . . . . 75.50(18) ?
    C1 N1 C5 C6 . . . . -161.58(14) ?
    N1 C5 C6 C11 . . . . -111.69(18) ?
    N1 C5 C6 C7 . . . . 70.4(2) ?
    C11 C6 C7 O1 . . . . -179.36(16) ?
    C5 C6 C7 O1 . . . . -1.4(3) ?
    C11 C6 C7 C8 . . . . -0.3(3) ?
    C5 C6 C7 C8 . . . . 177.65(16) ?
    O1 C7 C8 C9 . . . . 179.21(17) ?
    C6 C7 C8 C9 . . . . 0.1(3) ?
    C7 C8 C9 C10 . . . . 0.0(3) ?
    C8 C9 C10 C11 . . . . 0.2(3) ?
    C9 C10 C11 C6 . . . . -0.4(3) ?
    C7 C6 C11 C10 . . . . 0.5(3) ?
    C5 C6 C11 C10 . . . . -177.45(16) ?
    C1 N1 C12 C13 . . . . 68.05(18) ?
    C5 N1 C12 C13 . . . . -167.94(13) ?
    N1 C12 C13 C18 . . . . -136.89(16) ?
    N1 C12 C13 C14 . . . . 46.9(2) ?
    C18 C13 C14 O2 . . . . -179.92(15) ?
    C12 C13 C14 O2 . . . . -3.7(2) ?
    C18 C13 C14 C15 . . . . -0.4(2) ?
    C12 C13 C14 C15 . . . . 175.84(16) ?
    O2 C14 C15 C16 . . . . 178.47(15) ?
    C13 C14 C15 C16 . . . . -1.1(2) ?
    O2 C14 C15 C19 . . . . -3.0(2) ?
    C13 C14 C15 C19 . . . . 177.50(16) ?
    C14 C15 C16 C17 . . . . 1.7(3) ?
    C19 C15 C16 C17 . . . . -176.85(17) ?
    C15 C16 C17 C18 . . . . -0.8(3) ?
    C15 C16 C17 C23 . . . . -179.12(18) ?
    C16 C17 C18 C13 . . . . -0.7(3) ?
    C23 C17 C18 C13 . . . . 177.50(18) ?
    C14 C13 C18 C17 . . . . 1.3(3) ?
    C12 C13 C18 C17 . . . . -174.96(16) ?
    C16 C15 C19 C21 . . . . 116.8(2) ?
    C14 C15 C19 C21 . . . . -61.7(2) ?
    C16 C15 C19 C20 . . . . -121.7(2) ?
    C14 C15 C19 C20 . . . . 59.8(2) ?
    C16 C15 C19 C22 . . . . -2.9(2) ?
    C14 C15 C19 C22 . . . . 178.58(17) ?
    C18 C17 C23 C26 . . . . -107.3(2) ?
    C16 C17 C23 C26 . . . . 70.9(3) ?
    C18 C17 C23 C25 . . . . 132.9(2) ?
    C16 C17 C23 C25 . . . . -48.9(3) ?
    C18 C17 C23 C24 . . . . 12.9(3) ?
    C16 C17 C23 C24 . . . . -168.9(2) ?
loop_
    _geom_hbond_atom_site_label_D
    _geom_hbond_atom_site_label_H
    _geom_hbond_atom_site_label_A
    _geom_hbond_site_symmetry_A
    _geom_hbond_distance_DH
    _geom_hbond_distance_HA
    _geom_hbond_distance_DA
    _geom_hbond_angle_DHA
    O1 H1A N1 . 0.96(2) 2.59(2) 3.1610(19) 118.5(16)
    O1 H1A N2 . 0.96(2) 1.89(2) 2.824(2) 162.4(19)
    O2 H2A N1 . 0.88(2) 1.95(2) 2.7563(18) 152.1(18)
    C3 H3A O2 . 0.96 2.64 3.411(3) 137.3
    C9 H9A Cg 2_655 0.93 2.77 3.593(2) 148
_shelx_hkl_checksum     99370
_shelx_hkl_file
;
   0   0   3-0.85382 25.5345   2
   0   0   4 6991.24 105.888   2
   0   0   4 7166.53 148.432   3
   0   0  -4 7370.66 91.8875   0
   0   0  -5-3.08066 28.3766   0
   0   0   5 23.9374 61.8275   3
   0   0   5-20.5944 35.0919   2
   0   0  -6 5574.08 97.4530   0
   0   0   6 5391.17 113.486   2
   0   0   6 5379.99 160.983   3
   0   0  -7 3.35644 30.8764   0
   0   0   7 26.5713 78.7053   3
   0   0   7 0.77066 41.6568   2
   0   0   8 11946.8 189.496   2
   0   0   8 11833.7 260.708   3
   0   0  -8 11759.6 160.077   0
   0   0  -9 0.00000 33.7910   0
   0   0   9 7.35377 53.9240   2
   0   0   9 57.5153 108.645   3
   0   0 -10 3.87454 98.6693   1
   0   0  10-5.32785 55.0012   2
   0   0  10 17.8505 118.536   3
   0   0 -10 18.1468 40.5908   0
   0   0  11-14.3758 61.8119   2
   0   0 -11 23.4055 123.220   1
   0   0  11 0.45199 130.859   3
   0   0  12 1301.65 186.242   3
   0   0 -12 1142.95 150.801   1
   0   0 -13-33.5551 132.716   1
   0   0  13 9.89636 151.005   3
   0   0  14-24.0565 150.125   3
   0   0 -14 16.3695 137.807   1
   0   0  15 32.7245 158.390   3
   0   0 -15 17.8918 127.820   1
   0   0  16 642.114 166.876   3
   0   0 -16 873.752 186.656   1
   0   0  17-70.1852 189.605   3
   0   0 -17 65.8775 148.160   1
   0   0 -18 457.798 170.471   1
   0   0  18 524.994 170.208   3
   0   0 -19 31.2128 154.442   1
   0   0  19 13.4618 194.046   3
   0   0  20-38.5403 171.822   3
   0   0 -20 19.2328 168.159   1
   0  -1   2 733.520 36.6907   3
   0  -1  -2 876.240 41.2245   0
   0  -1  -2 733.977 43.1999   1
   0  -1   2 774.647 38.2931   2
   0  -1   3 28428.6 235.266   3
   0  -1  -3 28240.3 230.491   1
   0  -1  -3 28524.7 201.370   0
   0  -1   3 27627.0 215.301   2
   0  -1  -4 7849.27 151.010   1
   0  -1   4 7845.60 131.035   2
   0  -1   4 7987.14 155.466   3
   0  -1  -4 7700.50 120.088   0
   0  -1  -5 8222.20 166.080   1
   0  -1   5 8334.33 145.916   2
   0   1   5 8598.01 101.793   2
   0  -1   5 8201.36 168.890   3
   0  -1  -5 8395.65 133.452   0
   0  -1   6 1687.17 108.119   3
   0  -1  -6 1777.03 72.3913   0
   0   1  -6 1608.59 42.5462   0
   0  -1  -6 1693.86 103.417   1
   0   1   6 1673.06 58.4858   2
   0  -1   6 1703.30 82.8135   2
   0   1  -7 4939.09 76.5136   0
   0  -1  -7 4971.02 116.142   0
   0  -1   7 5174.87 134.222   2
   0  -1  -7 4814.78 161.057   1
   0  -1   7 5018.89 168.811   3
   0   1   7 4949.27 101.296   2
   0  -1  -8 8.52358 39.5725   0
   0   1   8 7.12153 38.6929   2
   0  -1   8 14.8147 55.0575   2
   0  -1  -8 3.98610 79.7600   1
   0  -1   8 31.5583 79.2937   3
   0  -1   9 1752.80 102.103   2
   0  -1   9 1615.64 140.908   3
   0  -1  -9 1538.18 128.439   1
   0   1   9 1829.88 148.219   3
   0  -1  -9 1588.72 84.4327   0
   0   1   9 1733.71 77.1845   2
   0  -1 -10-26.2715 103.151   1
   0   1  10 33.1367 50.2436   2
   0  -1  10 74.0880 122.196   3
   0   1  10 183.141 130.040   3
   0  -1  10 35.3167 67.3962   2
   0  -1 -10 21.9287 51.5363   0
   0  -1  11 14.6133 72.3049   2
   0  -1 -11-10.9350 113.032   1
   0  -1 -11 4.72837 54.3976   0
   0   1  11 79.7138 145.800   3
   0  -1  11 5.37990 136.096   3
   0  -1  12 190.164 85.6253   2
   0  -1 -12 259.390 136.418   1
   0  -1  12 239.460 144.117   3
   0   1  12 320.770 154.991   3
   0   1 -13 1101.83 159.965   1
   0  -1 -13 1071.04 165.518   1
   0   1  13 1143.24 179.418   3
   0  -1  13 1256.67 181.959   3
   0  -1 -14 245.541 137.754   1
   0   1  14 164.532 158.036   3
   0   1 -14 326.534 143.865   1
   0  -1  14 207.362 152.113   3
   0  -1 -15 272.847 136.764   1
   0   1  15 195.858 158.292   3
   0  -1  15 238.800 169.693   3
   0   1 -15 143.449 140.323   1
   0   1 -16 55.9019 137.677   1
   0  -1  16-90.6376 178.353   3
   0   1  16 72.6368 160.612   3
   0  -1 -16 151.111 141.103   1
   0  -1  17 264.049 167.133   3
   0   1  17 411.114 181.735   3
   0  -1 -17 465.036 170.854   1
   0   1 -17 372.308 177.462   1
   0   1 -18 209.218 142.340   1
   0  -1  18 24.0530 158.159   3
   0   1  18 210.595 155.664   3
   0  -1 -18 259.128 179.734   1
   0   1  19 352.671 197.850   3
   0  -1 -19 259.514 160.729   1
   0   1 -19 189.826 166.038   1
   0  -1  19 194.632 191.700   3
   0   1 -20 106.248 191.583   1
   0  -1  20-33.4539 181.364   3
   0   1  20-15.5465 205.473   3
   0  -1 -20 60.8174 162.428   1
   0  -2   0 2969.70 60.8111   1
   0  -2   0 3017.89 62.3287   0
   0  -2   0 3279.51 63.3486   2
   0  -2   0 3136.63 59.8453   3
   0  -2   1 69536.1 286.785   3
   0  -2   1 68799.8 313.520   2
   0  -2  -1 69858.7 315.368   0
   0  -2  -1 68987.4 302.794   1
   0  -2  -2 1269.23 56.5975   1
   0  -2   2 1230.73 64.1574   2
   0  -2  -2 1187.75 54.3294   0
   0  -2   2 1240.79 54.7490   3
   0  -2   3 2905.84 94.1683   3
   0  -2  -3 2927.46 92.8443   1
   0  -2   3 2985.90 98.3103   2
   0  -2  -3 2958.94 87.5967   0
   0  -2  -4 14.9156 53.3097   1
   0  -2  -4-10.0899 48.0572   0
   0  -2   4 23.4445 51.2635   2
   0  -2   4-5.34481 56.7309   3
   0  -2   5 17608.4 229.654   2
   0  -2  -5 18071.1 247.198   1
   0  -2   5 17584.3 241.274   3
   0  -2  -5 17145.1 214.771   0
   0  -2   6 375.923 62.0441   2
   0  -2   6 402.850 77.6917   3
   0  -2  -6 435.596 56.3275   0
   0  -2  -6 486.945 72.2167   1
   0  -2   7 35931.1 365.934   2
   0  -2  -7 36764.9 337.836   0
   0  -2  -7 35889.7 404.062   1
   0  -2   7 36496.3 407.578   3
   0  -2  -8 95.2810 82.7444   1
   0  -2   8 85.8252 84.4025   3
   0  -2  -8 82.3780 55.5795   0
   0  -2   8 22.4734 63.7651   2
   0  -2   9 342.342 81.1951   2
   0  -2  -9 314.447 64.8664   0
   0  -2   9 320.196 102.729   3
   0  -2  -9 331.337 97.8374   1
   0  -2 -10 137.043 68.2214   0
   0  -2  10 103.065 115.313   3
   0  -2 -10 112.067 106.021   1
   0  -2  10 110.833 83.4664   2
   0  -2  11 216.463 140.539   3
   0  -2 -11 187.085 70.0404   0
   0  -2  11 373.950 92.9370   2
   0  -2 -11 282.576 132.604   1
   0   2  11 344.694 146.410   3
   0   2  12 695.410 170.204   3
   0  -2 -12 610.178 152.128   1
   0  -2  12 613.132 105.836   2
   0  -2  12 450.759 148.976   3
   0  -2  13 558.985 164.668   3
   0  -2  13 585.396 110.163   2
   0   2  13 632.957 168.902   3
   0  -2 -13 618.203 163.206   1
   0  -2 -14 1469.36 175.921   1
   0  -2  14 1394.87 186.143   3
   0   2  14 1462.37 184.427   3
   0  -2  15 165.755 162.055   3
   0   2 -15 157.590 147.488   1
   0   2  15 179.338 151.507   3
   0  -2 -15 172.882 138.546   1
   0  -2  16 441.229 171.258   3
   0   2  16 550.849 185.307   3
   0  -2 -16 473.138 156.176   1
   0   2 -16 342.116 161.158   1
   0  -2 -17 171.637 119.372   1
   0   2 -17 144.959 161.967   1
   0  -2  17 152.444 158.300   3
   0   2  17 31.6552 185.814   3
   0  -2  18 141.326 171.838   3
   0  -2 -18 112.952 141.017   1
   0   2  18 58.7565 180.943   3
   0   2 -18 37.2119 136.697   1
   0  -2 -19 12.6407 149.265   1
   0   2  19-27.4338 146.048   3
   0  -2  19 80.0382 191.206   3
   0   2 -19-30.2979 149.858   1
   0   2 -20 26.8532 193.356   1
   0  -2 -20 28.1879 178.527   1
   0   2  20-54.9231 192.011   3
   0  -2  20 146.791 192.700   3
   0  -3   0 17.4002 34.8659   3
   0  -3   0 11.6648 45.4064   2
   0  -3   0 8.86373 44.1341   1
   0  -3   0 7.13469 47.0949   0
   0  -3  -1 45007.2 242.805   2
   0  -3   1 44465.1 262.647   0
   0  -3  -1 43639.2 284.822   3
   0  -3  -1 44585.4 308.007   0
   0  -3   1 43915.5 289.526   1
   0  -3  -1 43994.9 293.721   1
   0  -3   1 44361.1 302.769   2
   0  -3   1 44547.0 277.991   3
   0  -3  -2 2180.00 51.6298   2
   0  -3   2 2194.83 95.4106   2
   0  -3   2 2178.89 60.6499   0
   0  -3   2 2214.26 82.6071   3
   0  -3  -2 2173.33 88.4353   1
   0  -3  -2 2196.11 92.5132   0
   0  -3   3 45609.9 208.881   0
   0  -3   3 45040.2 354.213   2
   0  -3  -3 44575.4 344.441   0
   0  -3  -3 45782.4 344.258   1
   0  -3   3 45583.5 331.649   3
   0  -3  -4 8256.70 160.847   0
   0  -3   4 8217.50 168.488   2
   0  -3  -4 8302.61 165.540   1
   0  -3   4 8234.54 159.406   3
   0  -3   5 5879.91 153.838   2
   0  -3  -5 5893.02 155.355   1
   0  -3  -5 5944.58 147.631   0
   0  -3   5 5783.07 147.084   3
   0  -3  -6 11240.8 222.307   1
   0  -3   6 11698.5 221.859   3
   0  -3   6 11594.8 220.775   2
   0  -3  -6 11423.4 204.741   0
   0  -3  -7 2208.07 106.675   0
   0  -3  -7 2174.50 128.975   1
   0  -3   7 2205.79 127.134   3
   0  -3   7 2191.40 119.353   2
   0  -3  -8 542.170 104.442   1
   0  -3  -8 468.404 73.5074   0
   0  -3   8 454.108 91.4531   3
   0  -3   8 428.319 85.8932   2
   0  -3  -9 2063.87 152.367   1
   0  -3   9 2204.52 149.509   3
   0  -3   9 2017.71 125.191   2
   0  -3  -9 2071.42 116.159   0
   0  -3 -10 130.903 74.2643   0
   0  -3 -10 54.8729 107.732   1
   0  -3  10 94.6473 86.1436   2
   0  -3  10 68.5959 101.409   3
   0  -3 -11-11.0594 129.726   1
   0  -3  11 5.54078 96.4327   2
   0  -3  11 10.8762 116.004   3
   0  -3 -11-18.4477 76.5563   0
   0  -3  12 347.594 127.006   3
   0  -3 -12 393.835 140.474   1
   0  -3  12 265.808 112.045   2
   0  -3 -12 293.697 84.6119   0
   0  -3  13 507.872 117.185   2
   0  -3  13 519.665 144.877   3
   0   3  13 767.658 177.187   3
   0  -3 -13 431.848 140.551   1
   0  -3  14 147.496 132.767   3
   0   3  14 116.915 150.544   3
   0  -3  14-24.4596 89.6033   2
   0  -3 -14-5.49231 154.102   1
   0  -3 -15 59.8685 141.828   1
   0  -3  15-6.53531 142.227   3
   0   3  15 108.348 163.621   3
   0   3  16 439.194 175.934   3
   0  -3  16 255.203 141.855   3
   0  -3 -16 344.223 162.688   1
   0  -3  17 63.6388 144.482   3
   0  -3 -17 118.349 167.128   1
   0   3 -17 211.448 155.524   1
   0   3  17 78.8415 172.250   3
   0  -3 -18 89.8460 177.171   1
   0   3 -18 91.6942 154.544   1
   0   3  18 98.8125 171.659   3
   0  -3  18 56.2346 163.287   3
   0   3  19 88.5060 195.915   3
   0  -3 -19 44.7883 202.889   1
   0   3 -19 147.705 175.507   1
   0  -3  19 255.465 174.977   3
   0   3  20 186.270 212.132   3
   0   3 -20 147.139 161.227   1
   0  -3  20 209.674 188.291   3
   0  -3 -20 297.835 211.221   1
   0  -4   0 28173.6 251.971   2
   0  -4   0 27568.8 262.108   0
   0  -4   0 27224.4 249.891   3
   0  -4   0 27420.2 263.916   1
   0  -4   1 22947.3 232.872   3
   0  -4  -1 23647.1 255.621   0
   0  -4   1 23452.8 248.853   2
   0  -4  -1 24071.1 212.172   2
   0  -4  -1 23068.3 237.581   3
   0  -4   1 22661.8 224.293   0
   0  -4  -1 23499.8 246.227   1
   0  -4   1 23456.5 245.153   1
   0  -4  -2 21054.0 253.018   0
   0  -4   2 21616.1 243.181   1
   0  -4  -2 20788.3 241.737   1
   0  -4   2 21157.6 230.360   3
   0  -4   2 21538.6 200.506   0
   0  -4  -2 21347.2 179.542   2
   0  -4   2 21062.3 253.664   2
   0  -4  -3 958.947 39.3639   2
   0  -4   3 965.552 86.8768   2
   0  -4   3 900.872 47.2473   0
   0  -4  -3 934.866 80.8276   1
   0  -4  -3 892.514 80.5131   0
   0  -4   3 908.598 70.4215   3
   0  -4  -4 60.2442 62.9228   1
   0  -4   4 33.7093 55.3341   3
   0  -4  -4 50.9647 53.7686   0
   0  -4   4 45.0940 26.2734   0
   0  -4   4 15.8984 63.2340   2
   0  -4  -5 1477.91 94.4234   1
   0  -4   5 1545.45 90.9811   3
   0  -4   5 1624.91 102.202   2
   0  -4  -5 1480.75 95.6978   0
   0  -4   6 19035.1 300.038   2
   0  -4  -6 18370.4 285.920   0
   0  -4  -6 18673.4 294.946   1
   0  -4   6 18479.3 287.405   3
   0  -4  -7 1032.19 90.0927   0
   0  -4   7 976.207 95.3018   3
   0  -4  -7 1012.72 108.396   1
   0  -4   7 934.904 102.434   2
   0  -4   8 514.207 94.3117   3
   0  -4  -8 462.501 85.2325   0
   0  -4   8 460.109 92.6760   2
   0  -4  -8 505.034 101.227   1
   0  -4   9 79.5009 100.599   3
   0  -4  -9 171.299 110.239   1
   0  -4  -9 139.064 83.4105   0
   0  -4   9 109.003 101.144   2
   0  -4  10 269.839 113.954   2
   0  -4  10 192.659 116.062   3
   0  -4 -10 279.615 130.576   1
   0  -4 -10 249.013 93.4523   0
   0  -4  11 440.526 128.541   2
   0  -4  11 454.958 122.556   3
   0  -4 -11 453.532 137.023   1
   0  -4 -11 479.014 100.345   0
   0  -4  12 151.766 115.514   2
   0  -4 -12 80.7424 136.031   1
   0  -4 -12 116.928 84.5301   0
   0  -4  12 164.434 123.304   3
   0  -4 -13 900.677 110.448   0
   0  -4 -13 971.325 161.969   1
   0  -4  13 1001.22 150.876   3
   0  -4  13 891.494 128.942   2
   0   4  14 102.829 157.757   3
   0  -4  14 91.0151 120.667   3
   0  -4 -14 35.6707 127.183   1
   0  -4  14 6.49841 124.472   2
   0  -4  15-3.17314 104.597   2
   0  -4 -15-14.9737 147.939   1
   0   4  15 128.693 150.909   3
   0  -4  15 52.1512 141.903   3
   0  -4  16 149.809 141.000   3
   0  -4 -16 100.230 163.206   1
   0   4  16 240.598 163.825   3
   0  -4  17 141.915 159.008   3
   0   4  17 181.251 171.314   3
   0  -4 -17 147.520 156.979   1
   0  -4  18-9.22134 150.084   3
   0  -4 -18-80.7379 148.780   1
   0   4  18-5.31003 180.369   3
   0   4 -18 60.7471 161.606   1
   0   4  19 454.448 195.387   3
   0  -4 -19 245.730 181.101   1
   0  -4  19 221.469 149.276   3
   0   4 -19 212.268 174.960   1
   0  -4  20 34.9725 168.599   3
   0  -5   0 11.3364 50.1684   0
   0  -5   0 90.5806 53.9925   2
   0  -5   0 13.6814 49.5308   1
   0  -5   0 12.6856 50.4988   3
   0  -5   1 12748.0 193.657   3
   0  -5   1 12501.2 191.659   0
   0  -5  -1 12533.1 177.616   2
   0  -5   1 12140.3 201.431   2
   0  -5   1 12506.0 203.080   1
   0  -5  -1 12421.3 202.096   1
   0  -5  -1 12594.9 196.631   3
   0  -5  -1 12259.5 207.367   0
   0  -5   2 13243.2 213.521   1
   0  -5   2 13628.8 225.787   2
   0  -5  -2 13660.5 219.637   1
   0  -5   2 13821.4 187.898   0
   0  -5   2 13969.8 206.510   3
   0  -5  -2 14259.4 233.191   0
   0  -5  -2 13674.4 169.439   2
   0  -5   3 6246.16 121.557   0
   0  -5   3 6106.30 168.021   2
   0  -5  -3 6344.09 167.749   0
   0  -5  -3 6396.94 160.540   1
   0  -5   3 6186.47 150.359   3
   0  -5  -3 6363.05 104.846   2
   0  -5  -4 8087.47 196.422   0
   0  -5  -4 8410.60 101.781   2
   0  -5   4 8223.24 128.425   0
   0  -5   4 8372.76 201.227   2
   0  -5  -4 8334.38 190.389   1
   0  -5   4 8085.34 176.418   3
   0  -5   5 2183.45 110.502   3
   0  -5   5 2252.24 127.451   2
   0  -5  -5 2177.30 124.270   1
   0  -5  -5 2251.58 124.409   0
   0  -5   6 100.868 78.8440   2
   0  -5   6 134.195 78.6789   3
   0  -5  -6 153.550 79.1789   0
   0  -5  -6 140.791 87.1457   1
   0  -5   7 73.2300 79.9316   3
   0  -5   7 104.706 97.5891   2
   0  -5  -7 137.023 81.8939   0
   0  -5  -7 126.183 83.4179   1
   0  -5  -8 2822.64 146.122   0
   0  -5   8 2775.66 154.741   3
   0  -5   8 2588.36 157.770   2
   0  -5  -8 2885.57 166.766   1
   0  -5  -9 97.2790 100.282   0
   0  -5   9 97.4174 105.353   3
   0  -5  -9 98.1319 112.501   1
   0  -5   9 106.404 110.510   2
   0  -5  10 2731.34 178.749   2
   0  -5  10 2793.29 176.312   3
   0  -5 -10 2516.71 182.188   1
   0  -5 -10 2674.21 162.307   0
   0  -5 -11 287.231 107.889   0
   0  -5  11 170.623 123.467   2
   0  -5  11 296.228 135.806   3
   0  -5 -11 261.202 138.587   1
   0  -5 -12-14.0855 126.104   1
   0  -5  12 37.2620 109.774   2
   0  -5  12-5.25918 122.385   3
   0  -5 -12 53.8593 97.6499   0
   0  -5 -13 278.638 151.204   1
   0  -5 -13 242.326 100.993   0
   0  -5  13 254.322 133.577   3
   0  -5  13 160.120 106.202   2
   0  -5  14 322.645 116.570   2
   0  -5 -14 473.664 158.061   1
   0  -5  14 433.659 144.657   3
   0   5  15 368.238 181.806   3
   0  -5  15 357.811 115.506   2
   0  -5  15 366.935 159.798   3
   0  -5 -15 436.469 168.678   1
   0  -5  16 34.1238 101.263   2
   0   5  16 121.690 173.867   3
   0  -5 -16 79.1202 160.769   1
   0  -5  16 13.2192 142.062   3
   0  -5 -17-59.3927 137.848   1
   0   5  17 6.77547 156.907   3
   0  -5  17-40.4498 140.565   3
   0  -5  18 593.356 175.228   3
   0  -5 -18 446.140 197.664   1
   0   5  18 418.940 171.993   3
   0   5  19 61.1154 178.263   3
   0  -5  19-44.1049 188.600   3
   0  -5 -19-60.3106 160.640   1
   0   5 -19 166.333 184.832   1
   0  -6   0 2546.71 107.309   3
   0  -6   0 2560.46 108.062   2
   0  -6   0 2489.83 109.541   1
   0  -6   0 2528.39 114.469   0
   0  -6   1 236.017 62.6707   3
   0  -6  -1 192.645 70.8728   0
   0  -6  -1 182.781 65.2151   1
   0  -6   1 160.737 58.0485   0
   0  -6  -1 252.340 69.3813   3
   0  -6   1 229.681 70.4670   2
   0  -6   1 258.651 67.4953   1
   0  -6  -1 210.034 57.4332   2
   0  -6   2 745.517 87.9664   2
   0  -6   2 671.069 75.3997   3
   0  -6  -2 652.242 60.7876   2
   0  -6   2 667.486 68.4231   0
   0  -6  -2 643.307 90.9185   0
   0  -6  -2 687.081 81.4763   1
   0  -6   2 701.279 81.5163   1
   0  -6  -3 305.241 76.5327   1
   0  -6   3 275.009 86.5893   2
   0  -6  -3 218.370 43.5490   2
   0  -6   3 235.494 56.3563   0
   0  -6  -3 230.582 87.6829   0
   0  -6   3 274.436 62.4121   3
   0  -6   4 89.5166 60.1900   3
   0  -6  -4 112.443 73.7750   1
   0  -6   4 64.6804 45.2637   0
   0  -6   4 59.0558 81.0760   2
   0  -6  -4 78.9742 33.4191   2
   0  -6  -4 35.6128 75.3808   0
   0  -6  -5 492.546 98.8107   0
   0  -6   5 525.538 100.671   2
   0  -6   5 483.285 76.2876   3
   0  -6  -5 529.422 33.4081   2
   0  -6  -5 497.943 83.8851   1
   0  -6   6 598.208 92.9827   3
   0  -6  -6 488.925 100.763   0
   0  -6  -6 563.394 103.406   1
   0  -6   6 539.967 104.419   2
   0  -6  -7-15.7733 97.6713   1
   0  -6   7 14.3649 84.7333   3
   0  -6  -7-5.50178 96.0359   0
   0  -6   7 40.6722 99.9278   2
   0  -6  -8 999.672 139.636   1
   0  -6   8 1034.22 121.563   3
   0  -6   8 1109.57 143.138   2
   0  -6  -8 1143.00 127.249   0
   0  -6   9 335.560 118.181   3
   0  -6  -9 413.421 129.270   1
   0  -6   9 350.115 120.317   2
   0  -6  -9 377.444 107.272   0
   0  -6 -10 80.2556 113.041   0
   0  -6 -10 67.7801 128.701   1
   0  -6  10 89.0899 130.060   2
   0  -6  10 38.7788 104.797   3
   0  -6  11-40.4117 121.730   3
   0  -6 -11 38.2081 111.101   0
   0  -6 -11 15.6742 140.313   1
   0  -6  11-61.9175 118.532   2
   0  -6 -12 320.451 146.868   1
   0  -6 -12 375.043 113.263   0
   0  -6  12 359.743 129.118   3
   0  -6  12 200.622 122.488   2
   0  -6  13 133.358 113.797   3
   0  -6  13 152.755 128.677   2
   0  -6 -13 110.136 99.6385   0
   0  -6 -13 67.1382 126.071   1
   0  -6 -14 50.1985 104.997   0
   0  -6  14 13.5045 133.322   3
   0  -6 -14 40.7020 149.367   1
   0  -6  14 92.3309 125.740   2
   0  -6 -15 1293.50 203.995   1
   0  -6  15 1346.05 175.317   2
   0  -6  15 1278.74 182.867   3
   0  -6 -16 32.6807 156.367   1
   0  -6  16 56.9627 127.206   2
   0  -6  16-1.50366 144.804   3
   0   6  16 190.634 172.480   3
   0  -6  17 109.380 128.175   3
   0  -6 -17 177.788 163.384   1
   0   6  17 156.455 169.453   3
   0  -6  18-18.2953 179.813   3
   0   6  18 284.747 170.047   3
   0  -6 -18-3.60595 156.849   1
   0  -6 -19 145.047 210.275   1
   0  -6  19-24.2675 178.597   3
   0   6  19 167.214 209.939   3
   0  -7   0-27.2236 66.9032   2
   0  -7   0 0.74964 69.3137   3
   0  -7   0 54.7624 74.3932   1
   0  -7   0 16.6792 72.8087   0
   0  -7   1 3996.58 142.682   0
   0  -7  -1 4285.10 137.172   2
   0  -7   1 3965.29 151.171   2
   0  -7   1 4101.09 151.419   1
   0  -7   1 3969.97 140.783   3
   0  -7  -1 4202.61 158.599   0
   0  -7  -1 4063.82 151.552   1
   0  -7  -1 4132.25 145.232   3
   0  -7  -2 2563.14 105.971   2
   0  -7  -2 2570.37 135.048   0
   0  -7   2 2555.91 128.865   1
   0  -7   2 2481.05 136.583   2
   0  -7  -2 2718.39 135.194   1
   0  -7   2 2632.11 119.691   0
   0  -7   2 2437.11 117.094   3
   0  -7   3 16874.7 292.890   1
   0  -7   3 17342.9 250.248   0
   0  -7  -3 17240.6 222.546   2
   0  -7  -3 17254.3 297.880   1
   0  -7   3 17037.3 279.667   3
   0  -7  -3 16922.2 306.764   0
   0  -7   3 17894.6 312.081   2
   0  -7  -4 2370.18 143.952   0
   0  -7  -4 2379.70 84.7464   2
   0  -7  -4 2417.65 138.853   1
   0  -7   4 2501.41 102.862   0
   0  -7   4 2205.16 144.055   2
   0  -7   4 2344.49 124.033   3
   0  -7   5 7553.31 150.392   0
   0  -7   5 7439.61 205.606   3
   0  -7  -5 7274.07 117.328   2
   0  -7  -5 7484.88 218.663   1
   0  -7   5 7505.56 233.437   2
   0  -7  -5 7252.15 225.242   0
   0  -7  -6 149.870 106.353   0
   0  -7   6 170.003 106.725   2
   0  -7  -6 172.208 103.648   1
   0  -7   6 192.151 90.6119   3
   0  -7   7 720.700 132.188   2
   0  -7  -7 681.332 119.309   1
   0  -7   7 649.542 105.618   3
   0  -7  -7 556.000 122.713   0
   0  -7   8 112.931 117.443   2
   0  -7  -8 154.217 114.929   0
   0  -7  -8 66.0568 109.481   1
   0  -7   8 78.7297 101.812   3
   0  -7   9 54.8641 102.673   3
   0  -7  -9 59.5015 122.275   1
   0  -7  -9 39.1634 104.602   0
   0  -7   9 88.4401 133.552   2
   0  -7 -10 81.3689 122.372   1
   0  -7  10 158.525 117.902   3
   0  -7  10 87.8151 126.825   2
   0  -7 -10 45.1558 121.623   0
   0  -7 -11 7.16242 102.757   0
   0  -7 -11 14.8909 138.990   1
   0  -7  11 27.6156 117.528   3
   0  -7  11 3.81795 125.962   2
   0  -7  12 59.4233 126.240   3
   0  -7 -12 38.8291 135.143   1
   0  -7 -12-27.3623 110.084   0
   0  -7  12-12.6829 116.637   2
   0  -7 -13 240.101 147.265   1
   0  -7  13 228.125 131.778   3
   0  -7  13 248.894 137.238   2
   0  -7 -13 299.157 119.883   0
   0  -7  14-8.39266 143.720   2
   0  -7  14 53.0691 137.196   3
   0  -7 -14 57.1127 126.854   1
   0  -7 -14 19.4386 113.697   0
   0  -7 -15 111.125 105.580   0
   0  -7  15 192.129 128.526   2
   0  -7 -15 223.661 167.013   1
   0  -7  15 224.787 135.670   3
   0  -7  16-26.9886 150.005   3
   0  -7  16 116.584 129.139   2
   0  -7 -16 15.3480 170.374   1
   0  -7 -17 2.60324 188.979   1
   0   7  17 9.84455 140.971   3
   0  -7  17 75.8925 127.176   2
   0  -7  17 6.63177 151.815   3
   0  -7  18 0.88936 121.768   3
   0  -7 -18 64.1858 190.582   1
   0   7  18 131.379 188.785   3
   0  -7  19-35.2251 175.897   3
   0  -8   0 1792.64 120.085   3
   0  -8   0 1841.48 128.210   1
   0  -8   0 1765.38 118.525   2
   0  -8   0 1764.52 119.987   0
   0  -8  -1 1226.90 109.426   3
   0  -8   1 1187.70 104.917   3
   0  -8   1 1123.41 112.484   1
   0  -8  -1 1129.34 114.185   0
   0  -8  -1 1229.32 98.6910   2
   0  -8  -1 1148.97 113.356   1
   0  -8   1 1127.08 111.966   2
   0  -8   1 1193.87 109.010   0
   0  -8  -2 1346.22 111.007   1
   0  -8   2 1359.83 102.997   0
   0  -8   2 1344.29 108.048   3
   0  -8   2 1266.32 116.252   1
   0  -8  -2 1448.94 127.755   0
   0  -8  -2 1317.32 93.6575   2
   0  -8   2 1414.47 124.950   2
   0  -8  -3 2457.94 140.613   1
   0  -8  -3 2306.05 148.877   0
   0  -8   3 2470.47 121.530   0
   0  -8   3 2193.54 151.619   2
   0  -8   3 2350.90 140.638   1
   0  -8   3 2252.45 128.774   3
   0  -8  -3 2213.79 102.287   2
   0  -8  -4 14.4543 52.4274   2
   0  -8   4-0.32448 80.7228   3
   0  -8   4 21.5367 66.1773   0
   0  -8  -4-12.2699 101.700   0
   0  -8   4 11.6085 108.521   2
   0  -8  -4 26.3890 97.1971   1
   0  -8   5 178.138 61.3044   0
   0  -8  -5 148.825 108.906   0
   0  -8   5 170.124 85.5155   3
   0  -8   5 190.324 125.163   2
   0  -8  -5 98.5105 104.995   1
   0  -8  -5 115.953 48.1223   2
   0  -8   6 20.3473 88.3438   3
   0  -8  -6 35.8204 110.498   1
   0  -8  -6 28.5607 108.189   0
   0  -8   6-24.6748 125.145   2
   0  -8   7 457.435 111.210   3
   0  -8  -7 475.605 131.401   0
   0  -8  -7 432.119 113.896   1
   0  -8   7 434.552 137.299   2
   0  -8   8 693.031 120.809   3
   0  -8  -8 581.615 142.789   0
   0  -8   8 571.583 149.129   2
   0  -8  -8 700.105 131.152   1
   0  -8   9 336.476 124.040   3
   0  -8  -9 215.948 138.527   1
   0  -8  -9 287.117 126.396   0
   0  -8   9 357.450 141.314   2
   0  -8 -10 147.289 129.099   1
   0  -8 -10 133.870 111.233   0
   0  -8  10 132.533 119.845   3
   0  -8  10 102.574 144.309   2
   0  -8 -11 840.810 139.335   1
   0  -8 -11 971.951 145.271   0
   0  -8  11 869.210 153.093   2
   0  -8  11 957.640 147.012   3
   0  -8  12 359.749 152.673   2
   0  -8 -12 244.936 129.027   1
   0  -8 -12 471.182 123.999   0
   0  -8  12 284.807 129.072   3
   0  -8 -13-10.1164 136.235   1
   0  -8  13 26.7514 125.585   3
   0  -8 -13 94.0814 125.195   0
   0  -8  13 38.3060 120.850   2
   0  -8  14-0.69791 147.929   2
   0  -8 -14 34.8233 146.023   1
   0  -8  14 24.7216 144.330   3
   0  -8 -14 155.697 130.278   0
   0  -8 -15 15.4656 125.745   0
   0  -8  15 149.121 137.499   2
   0  -8 -15 135.549 160.234   1
   0  -8  15 135.172 124.550   3
   0  -8 -16 20.9154 172.129   1
   0  -8  16 46.0097 153.022   3
   0  -8  16 54.6584 126.592   2
   0  -8 -17-93.1939 166.294   1
   0  -8  17-5.10297 166.647   3
   0  -8  17 71.0631 126.231   2
   0  -8 -18 365.107 202.320   1
   0  -8  18 328.561 181.204   3
   0  -8  18 492.777 159.355   2
   0   8  18 408.707 204.905   3
   0  -9   0 9.46967 87.0441   0
   0  -9   0-10.6616 88.2729   1
   0  -9   0-14.2531 90.5032   3
   0  -9   0 2.27856 84.3330   2
   0  -9   1 306.999 107.951   2
   0  -9  -1 351.742 94.2656   1
   0  -9  -1 340.067 98.6904   3
   0  -9  -1 321.345 106.202   0
   0  -9   1 344.232 90.0497   3
   0  -9  -1 307.197 85.8269   2
   0  -9   1 347.610 94.1959   0
   0  -9   1 297.588 101.856   1
   0  -9  -2 1702.86 133.193   1
   0  -9   2 1694.50 129.781   3
   0  -9   2 1641.37 131.706   1
   0  -9   2 1709.81 126.590   0
   0  -9  -2 1634.83 112.139   2
   0  -9  -2 1611.17 148.915   0
   0  -9   2 1619.50 138.807   2
   0  -9   3 65.2442 82.7030   0
   0  -9   3 70.3212 86.0158   1
   0  -9   3 24.9860 107.770   2
   0  -9  -3 64.8515 101.003   1
   0  -9  -3 25.8317 115.561   0
   0  -9  -3-4.43280 66.2223   2
   0  -9   3 66.2803 92.0025   3
   0  -9   4 5042.10 220.341   2
   0  -9   4 4755.96 165.772   0
   0  -9   4 5144.13 194.596   3
   0  -9  -4 4789.74 202.789   1
   0  -9  -4 4810.68 219.269   0
   0  -9  -4 4816.23 141.157   2
   0  -9   5 1388.03 130.416   3
   0  -9  -5 1218.65 153.524   0
   0  -9  -5 1262.89 136.171   1
   0  -9   5 1264.57 158.602   2
   0  -9   6 267.020 107.712   3
   0  -9   6 306.264 145.490   2
   0  -9  -6 228.697 116.333   1
   0  -9  -6 119.997 132.171   0
   0  -9   7 64.8489 106.905   3
   0  -9  -7 45.7366 117.640   1
   0  -9  -7 13.3621 124.607   0
   0  -9   7 35.5169 141.690   2
   0  -9  -8 1241.69 162.017   0
   0  -9   8 1080.14 164.764   2
   0  -9  -8 1224.62 155.693   1
   0  -9   8 1244.99 138.730   3
   0  -9   9 370.206 123.944   3
   0  -9   9 472.165 138.099   2
   0  -9  -9 370.779 132.733   0
   0  -9  -9 434.090 134.523   1
   0  -9 -10 281.866 133.631   1
   0  -9 -10 327.565 120.608   0
   0  -9  10 254.713 141.468   2
   0  -9  10 208.191 122.398   3
   0  -9  11 395.674 142.570   3
   0  -9 -11 349.060 142.919   0
   0  -9 -11 376.438 156.414   1
   0  -9  11 355.294 156.675   2
   0  -9 -12 30.0542 133.355   1
   0  -9 -12 11.6626 133.332   0
   0  -9  12-3.37880 132.137   2
   0  -9  12 33.2441 111.686   3
   0  -9 -13 26.4596 130.316   1
   0  -9 -13-69.7186 120.165   0
   0  -9  13-23.2154 124.807   3
   0  -9  13 2.13926 146.353   2
   0  -9  14 137.608 136.744   2
   0  -9 -14 144.182 151.722   1
   0  -9 -14 168.343 111.471   0
   0  -9  14 60.4749 122.755   3
   0  -9 -15-40.9958 132.454   0
   0  -9 -15-4.06645 168.978   1
   0  -9  15 140.284 139.118   3
   0  -9  15 29.9662 150.056   2
   0  -9  16 31.0161 148.262   3
   0  -9 -16 65.2044 153.098   1
   0  -9  16 41.3192 159.130   2
   0  -9  17 58.8492 131.253   2
   0  -9 -17-63.1257 161.008   1
   0  -9  17 81.2645 171.971   3
   0  -9  18 372.108 160.678   2
   0  -9  18 198.620 167.478   3
   0 -10   0 107.535 93.5663   1
   0 -10   0 125.134 99.7800   2
   0 -10   0 125.616 105.808   3
   0 -10   0 194.559 112.139   0
   0 -10  -1 1053.11 135.504   0
   0 -10   1 1161.29 134.060   1
   0 -10  -1 1158.44 136.282   1
   0 -10   1 1150.79 137.137   2
   0 -10   1 987.720 125.582   3
   0 -10   1 1145.82 127.851   0
   0 -10  -1 1093.21 133.440   3
   0 -10  -1 1107.31 118.634   2
   0 -10  -2-3.42340 94.8341   1
   0 -10   2-28.4478 96.6823   3
   0 -10  -2 15.0080 83.6690   2
   0 -10   2 42.4270 109.236   2
   0 -10  -2 7.25071 120.714   0
   0 -10   2 26.5071 105.381   1
   0 -10   2 33.1608 102.240   0
   0 -10  -3 88.7244 120.249   0
   0 -10   3 100.795 99.3750   1
   0 -10  -3 55.6488 77.2710   2
   0 -10  -3 136.830 99.7744   1
   0 -10   3 113.898 92.4176   3
   0 -10   3 82.2560 122.562   2
   0 -10   3 83.8870 96.3184   0
   0 -10   4 249.211 128.640   2
   0 -10   4 402.739 96.9441   0
   0 -10  -4 382.218 124.774   1
   0 -10   4 252.668 105.617   3
   0 -10  -4 311.754 133.300   0
   0 -10  -5 2625.90 200.853   0
   0 -10   5 2646.32 171.024   3
   0 -10  -5 2519.13 180.289   1
   0 -10   5 2692.47 200.830   2
   0 -10  -6 365.064 135.669   1
   0 -10   6 407.773 111.787   3
   0 -10  -6 526.657 144.894   0
   0 -10   6 333.130 145.124   2
   0 -10  -7 808.337 153.188   0
   0 -10   7 877.069 133.372   3
   0 -10   7 722.501 165.768   2
   0 -10  -7 720.668 135.363   1
   0 -10   8 366.639 111.801   3
   0 -10  -8 432.300 128.505   1
   0 -10   8 430.079 153.350   2
   0 -10  -8 382.667 129.550   0
   0 -10   9 424.563 128.214   3
   0 -10  -9 357.799 134.251   1
   0 -10   9 392.918 145.994   2
   0 -10  -9 389.064 135.622   0
   0 -10  10 531.819 122.235   3
   0 -10 -10 522.494 141.951   0
   0 -10 -10 638.124 154.804   1
   0 -10  10 544.683 168.660   2
   0 -10  11-34.6976 160.636   2
   0 -10 -11 115.359 131.823   1
   0 -10 -11-5.41975 129.238   0
   0 -10  11-0.60602 108.960   3
   0 -10 -12 383.407 152.201   1
   0 -10  12 501.982 144.096   3
   0 -10 -12 471.659 157.256   0
   0 -10  12 347.423 165.535   2
   0 -10  13 44.4080 120.291   3
   0 -10 -13 42.7049 119.232   0
   0 -10 -13 42.7975 138.175   1
   0 -10  13 117.545 134.379   2
   0 -10 -14 51.2930 152.051   1
   0 -10  14 61.5600 126.215   3
   0 -10 -14 29.1113 132.439   0
   0 -10  14 144.697 161.286   2
   0 -10  15 69.6813 140.194   3
   0 -10 -15-100.171 125.214   0
   0 -10 -15-5.98706 183.600   1
   0 -10  15 32.1518 138.885   2
   0 -10  16 1.68979 156.453   3
   0 -10  16-48.5551 152.385   2
   0 -10 -16-64.6920 150.328   1
   0 -10  17 228.501 157.761   3
   0 -10 -17 480.183 212.503   1
   0 -10  17 652.276 182.871   2
   0 -11   0-1.85580 123.813   0
   0 -11   0 6.97128 100.634   2
   0 -11   0 0.00000 106.945   3
   0 -11   0 25.0866 105.658   1
   0 -11  -1 100.768 116.119   1
   0 -11   1 174.354 100.957   3
   0 -11  -1 166.062 99.9617   2
   0 -11   1 147.915 118.868   2
   0 -11   1 71.2273 104.428   1
   0 -11  -1 191.149 126.466   0
   0 -11   1 105.842 116.828   0
   0 -11  -2 223.646 109.581   1
   0 -11  -2 285.966 127.153   0
   0 -11   2 305.071 111.799   0
   0 -11  -2 248.948 96.6423   2
   0 -11   2 250.619 113.977   1
   0 -11   2 309.949 108.654   3
   0 -11   2 207.440 127.286   2
   0 -11   3 2024.02 160.569   3
   0 -11   3 1993.38 141.730   0
   0 -11  -3 2164.04 171.254   1
   0 -11   3 2229.70 170.721   1
   0 -11   3 2173.91 187.561   2
   0 -11  -3 2164.39 182.628   0
   0 -11  -3 1902.06 128.532   2
   0 -11  -4 857.583 151.980   0
   0 -11   4 789.302 117.013   3
   0 -11   4 1019.18 116.139   0
   0 -11  -4 994.990 135.595   1
   0 -11   4 817.465 157.494   2
   0 -11   5 1516.18 172.271   2
   0 -11  -5 1122.87 143.177   1
   0 -11   5 1380.39 144.379   3
   0 -11  -5 1159.99 160.842   0
   0 -11   6 179.336 107.257   3
   0 -11  -6 181.020 140.773   0
   0 -11   6 151.798 141.186   2
   0 -11  -6 87.3988 119.739   1
   0 -11  -7 120.140 133.221   0
   0 -11   7 71.0875 135.251   2
   0 -11  -7 176.326 116.980   1
   0 -11   7 119.692 103.499   3
   0 -11  -8 22.6307 132.736   1
   0 -11   8 161.666 163.271   2
   0 -11  -8-28.7031 141.054   0
   0 -11   8 38.1518 100.332   3
   0 -11  -9 522.264 160.657   0
   0 -11   9 485.544 176.313   2
   0 -11  -9 492.939 134.609   1
   0 -11   9 501.260 122.776   3
   0 -11 -10 31.1767 140.484   0
   0 -11  10-10.2815 117.304   3
   0 -11  10-62.6930 162.686   2
   0 -11 -10 5.31863 131.395   1
   0 -11  11-83.7495 165.988   2
   0 -11  11 27.6361 127.610   3
   0 -11 -11 16.1507 118.340   1
   0 -11 -11-21.4170 144.912   0
   0 -11 -12-77.4386 148.827   1
   0 -11 -12 66.9230 144.826   0
   0 -11  12-35.3877 157.919   2
   0 -11  12-14.3527 116.553   3
   0 -11 -13 217.853 138.018   1
   0 -11  13 201.483 149.750   3
   0 -11 -13 8.78280 125.229   0
   0 -11  13 78.5138 146.899   2
   0 -11  14 181.312 147.242   3
   0 -11  14-105.620 154.163   2
   0 -11 -14 2.52187 139.502   1
   0 -11 -14-50.5843 144.324   0
   0 -11 -15-61.9546 141.227   0
   0 -11 -15-50.9109 158.168   1
   0 -11  15 19.8756 166.646   2
   0 -11  15 182.312 162.022   3
   0 -11 -16 23.7042 187.834   1
   0 -11  16-106.139 164.192   3
   0 -11  16 7.54764 164.013   2
   0 -11  17 162.163 154.868   3
   0 -12   0 66.6988 97.0854   2
   0 -12   0 15.5024 123.272   0
   0 -12   0 1.88998 109.712   3
   0 -12   0 23.2949 118.178   1
   0 -12   1-21.4699 108.552   3
   0 -12   1 50.5529 117.727   1
   0 -12   1 100.922 108.484   2
   0 -12  -1 0.00000 122.246   0
   0 -12  -1 83.3383 108.712   1
   0 -12  -1 147.673 106.239   2
   0 -12   1 147.032 118.593   0
   0 -12  -2 130.395 119.688   1
   0 -12   2 129.505 112.211   1
   0 -12   2 98.7411 97.8609   0
   0 -12   2 123.260 123.127   2
   0 -12   2 98.8462 108.800   3
   0 -12  -2 174.396 87.4021   2
   0 -12  -2 162.038 119.891   0
   0 -12  -3 392.846 147.136   0
   0 -12   3 348.884 140.460   2
   0 -12   3 561.615 117.576   3
   0 -12   3 417.370 111.577   1
   0 -12  -3 592.363 132.578   1
   0 -12   3 328.144 98.6561   0
   0 -12  -4 31.5879 115.781   1
   0 -12   4 32.0021 138.898   2
   0 -12  -4 8.51578 146.099   0
   0 -12   4 43.1530 107.673   3
   0 -12   5 3155.86 223.849   2
   0 -12   5 3243.45 194.858   3
   0 -12  -5 3353.24 231.651   0
   0 -12  -5 3005.58 203.987   1
   0 -12  -6 62.2114 114.255   1
   0 -12  -6 23.0191 137.551   0
   0 -12   6-2.65120 118.609   3
   0 -12   6 8.21716 134.698   2
   0 -12  -7 296.290 149.874   0
   0 -12   7 360.282 167.710   2
   0 -12   7 313.957 120.333   3
   0 -12  -7 311.935 122.237   1
   0 -12   8 84.2014 108.692   3
   0 -12  -8-5.70125 137.514   0
   0 -12  -8 6.43260 130.761   1
   0 -12   8 14.6474 146.330   2
   0 -12  -9-178.552 117.281   1
   0 -12   9-32.1750 160.408   2
   0 -12  -9-57.8485 150.151   0
   0 -12   9 42.0877 120.028   3
   0 -12 -10 0.00000 126.703   1
   0 -12  10 13.8260 118.338   2
   0 -12 -10-270.800 145.644   0
   0 -12  10 12.9159 108.579   3
   0 -12 -11 22.4682 156.303   0
   0 -12 -11 73.6929 130.242   1
   0 -12  11 47.8229 111.891   3
   0 -12  11 129.791 162.664   2
   0 -12 -12 72.2543 157.241   1
   0 -12  12 23.1340 120.061   3
   0 -12  12 17.7671 159.170   2
   0 -12 -12 12.4955 156.988   0
   0 -12 -13 453.169 157.751   0
   0 -12  13 259.362 158.501   2
   0 -12 -13 311.239 142.542   1
   0 -12  13 487.277 159.651   3
   0 -12 -14 92.9653 145.234   1
   0 -12  14-9.25389 148.915   2
   0 -12  14 58.4853 148.959   3
   0 -12 -14-93.9876 135.046   0
   0 -12  15 205.634 156.150   3
   0 -12 -15 219.701 147.435   1
   0 -12  16-30.0831 154.108   3
   0 -13   0 1.14512 117.599   0
   0 -13   0-46.0239 105.264   2
   0 -13   0 14.9217 125.243   1
   0 -13   0 33.5591 119.964   3
   0 -13   1 62.0269 117.236   0
   0 -13   1 85.1160 103.644   3
   0 -13  -1 31.6331 119.335   1
   0 -13  -1 60.7470 134.112   0
   0 -13   1 128.015 108.849   1
   0 -13   1 65.6822 128.803   2
   0 -13  -1 106.301 106.367   2
   0 -13  -2 407.372 118.803   1
   0 -13   2 509.671 141.666   2
   0 -13   2 393.929 116.239   0
   0 -13   2 371.555 122.359   3
   0 -13   2 459.230 135.260   1
   0 -13  -2 419.676 147.962   0
   0 -13   3 288.344 111.771   3
   0 -13   3 300.887 117.327   0
   0 -13   3 370.399 145.638   2
   0 -13  -3 291.204 154.512   0
   0 -13   3 216.833 127.596   1
   0 -13  -3 370.958 116.902   1
   0 -13  -4-10.0143 131.781   0
   0 -13  -4 25.6271 124.912   1
   0 -13   4 69.6170 133.416   2
   0 -13   4-5.44976 106.698   3
   0 -13  -5 531.893 129.295   1
   0 -13   5 707.457 163.501   2
   0 -13   5 749.832 131.274   3
   0 -13  -5 678.716 168.271   0
   0 -13  -6 167.018 157.045   0
   0 -13  -6 231.658 135.343   1
   0 -13   6 90.7007 121.651   3
   0 -13   6 161.184 165.846   2
   0 -13   7 19.7898 112.190   3
   0 -13  -7 108.293 132.885   1
   0 -13  -7 41.1291 144.093   0
   0 -13   7 108.462 143.901   2
   0 -13  -8 234.937 112.708   1
   0 -13   8 331.428 126.703   3
   0 -13  -8 302.864 163.671   0
   0 -13   8 400.730 177.592   2
   0 -13  -9-92.7445 138.233   0
   0 -13   9 16.4280 122.574   3
   0 -13   9 39.4963 150.478   2
   0 -13  -9 57.1446 148.943   1
   0 -13  10 339.091 128.704   3
   0 -13  10 197.000 158.004   2
   0 -13 -10 265.067 153.526   0
   0 -13 -10 314.898 158.773   1
   0 -13  11 36.1922 111.959   3
   0 -13 -11-25.1415 152.371   0
   0 -13 -11 22.4483 154.989   1
   0 -13  11 11.2761 160.247   2
   0 -13  12 232.627 132.543   3
   0 -13  12 190.317 157.940   2
   0 -13 -12 170.507 147.824   1
   0 -13 -12 34.1409 146.836   0
   0 -13  13 27.4723 134.879   3
   0 -13  13 107.874 148.279   2
   0 -13 -13 54.9146 141.009   0
   0 -13 -13 116.504 176.328   1
   0 -13 -14 76.8456 190.299   1
   0 -14   0 655.958 130.069   2
   0 -14   0 601.527 133.669   0
   0 -14   0 763.742 157.608   1
   0 -14   1-12.0893 117.908   0
   0 -14   1-54.5861 124.578   2
   0 -14   1-66.0641 134.930   1
   0 -14  -1 20.9317 133.180   0
   0 -14  -1 37.3064 128.787   1
   0 -14   1 17.7647 115.369   3
   0 -14  -2 384.020 138.016   1
   0 -14   2 324.332 149.260   2
   0 -14   2 379.285 115.393   3
   0 -14  -2 376.496 158.673   0
   0 -14   2 365.831 133.945   0
   0 -14   2 220.212 140.844   1
   0 -14  -3 72.5820 139.391   0
   0 -14  -3 46.8678 122.143   1
   0 -14   3 20.0777 99.8075   3
   0 -14   3 119.030 134.199   2
   0 -14   3 107.077 131.644   1
   0 -14   4 210.160 111.256   3
   0 -14  -4 150.487 130.832   0
   0 -14   4 190.501 140.374   2
   0 -14  -4 82.7770 134.797   1
   0 -14  -5 18.9312 136.758   0
   0 -14  -5 71.2632 111.540   1
   0 -14   5 13.4606 139.654   2
   0 -14   5 60.4606 123.363   3
   0 -14   6 357.692 125.919   3
   0 -14   6 216.760 150.724   2
   0 -14  -6 307.192 122.062   1
   0 -14  -6 445.070 160.885   0
   0 -14  -7-26.0389 171.736   0
   0 -14   7-10.3982 100.223   3
   0 -14   7-80.0632 167.111   2
   0 -14  -7 33.9393 124.866   1
   0 -14  -8 53.0722 140.301   1
   0 -14   8 170.940 119.150   3
   0 -14  -8 96.0202 147.175   0
   0 -14   8 13.8319 146.663   2
   0 -14   9 41.7342 190.153   2
   0 -14  -9-6.23266 161.041   1
   0 -14  -9 103.036 168.575   0
   0 -14 -10 84.0647 146.547   0
   0 -14 -10-21.1336 142.820   1
   0 -14  10 0.00000 188.000   2
   0 -14 -11 204.574 166.259   1
   0 -14  11 129.147 181.898   2
   0 -14 -11 130.025 140.784   0
   0 -14  12-63.9399 159.783   2
   0 -14 -12 247.773 141.699   0
   0 -14 -12 91.3492 160.920   1
   0 -14 -13 45.1479 180.589   1
   0 -15   0 11.6848 133.091   1
   0 -15   0 17.8982 121.249   0
   0 -15   1 101.870 131.100   2
   0 -15  -1-70.7315 124.974   0
   0 -15   1-69.6168 118.621   1
   0 -15  -1 57.6780 138.098   1
   0 -15   2 254.913 134.937   2
   0 -15  -2 363.135 171.594   0
   0 -15   2 232.444 113.770   1
   0 -15  -2 190.797 119.091   1
   0 -15  -3 3.55269 139.423   1
   0 -15   3 9.09783 143.109   2
   0 -15  -3-33.7579 129.532   0
   0 -15   4 370.391 140.086   2
   0 -15  -4 302.311 133.990   1
   0 -15  -4 335.904 166.725   0
   0 -15   5 51.4416 150.721   2
   0 -15  -5-14.1574 124.208   1
   0 -15  -5 100.265 166.362   0
   0 -15  -6 55.2860 159.149   0
   0 -15   6 292.302 144.461   2
   0 -15  -6 160.864 136.736   1
   0 -15  -7 26.8008 153.278   1
   0 -15   7 118.344 178.529   2
   0 -15  -7-178.700 153.149   0
   0 -15  -8-45.4353 123.265   1
   0 -15   8-54.2655 188.204   2
   0 -15  -8-45.5549 185.774   0
   0 -15   9 110.575 178.878   2
   0 -15  -9 25.8820 158.190   1
   0 -15  -9-119.575 139.559   0
   0 -15 -10 51.5717 184.253   0
   0 -15  10-178.029 182.050   2
   0 -15 -10 80.9240 158.617   1
   0 -15 -11 54.4575 136.329   1
   0 -15 -12 1.89351 162.009   1
   0 -16   0 23.2791 123.348   1
   0 -16  -1 21.8079 123.523   1
   0 -16   1-25.5064 125.311   1
   0 -16   2 28.7422 128.208   2
   0 -16   2 27.2801 134.241   1
   0 -16  -2 124.806 162.815   0
   0 -16  -2 149.468 139.145   1
   0 -16   3-13.5940 148.180   2
   0 -16  -3 30.1139 128.146   1
   0 -16  -3 44.1197 142.921   0
   0 -16  -4-101.527 178.606   0
   0 -16   4 26.0793 152.681   2
   0 -16  -4-10.2282 112.928   1
   0 -16  -5 96.5477 121.404   1
   0 -16   5 80.1186 156.190   2
   0 -16  -5 175.400 181.605   0
   0 -16   6 310.485 175.732   2
   0 -16  -6 112.636 153.665   1
   0 -16  -6 58.8860 197.885   0
   0 -16   7-2.69970 142.048   2
   0 -16  -7-28.4862 167.180   0
   0 -16  -7 74.1351 154.548   1
   0 -16  -8 149.144 166.628   0
   0 -16  -8 267.832 178.147   1
   0 -16   8-12.1991 219.013   2
   0 -16  -9 5.43739 153.280   1
   0 -16 -10 138.907 149.129   1
   0 -17   0 27.7381 143.642   1
   0 -17  -1 8.18122 127.956   1
   0 -17   1 171.150 157.838   1
   0 -17  -2-56.9997 155.094   1
   0 -17   3 507.335 176.806   2
   0 -17  -3 244.538 166.928   1
   0 -17  -4 9.35316 165.491   1
   0 -17   4 88.9321 135.893   2
   0 -17  -5 98.9762 140.842   1
   0 -17   5 23.8676 170.430   2
   0 -17  -6-135.146 161.916   1
   0 -17   6-83.8714 186.046   2
   0 -17  -7 266.852 159.579   1
   0 -17  -8 64.0969 171.677   1
  -1   0  20 118.246 160.719   3
   1   0 -20 74.3249 149.127   1
   1   0 -19 45.8632 180.624   1
  -1   0  19-130.001 193.826   3
  -1   0  18 297.399 174.043   3
   1   0 -18 448.418 162.873   1
  -1   0  17-103.153 150.910   3
   1   0 -17-74.3390 150.159   1
  -1   0  16 1038.23 194.198   3
   1   0 -16 807.393 180.000   1
   1   0 -15 45.3718 138.467   1
  -1   0  15-72.6575 159.827   3
   1   0 -14 8.06044 118.421   1
  -1   0  14 42.7691 144.961   3
   1   0 -13 49.7884 129.314   1
  -1   0  13-71.0668 144.305   3
  -1   0  12 3422.05 217.504   3
   1   0 -12 3336.36 201.829   1
   1   0 -11-27.8192 121.368   1
  -1   0  11-0.44563 128.344   3
   1   0 -10 29.8273 106.166   1
  -1   0  10 24.4135 110.883   3
  -1   0   9 34.8942 98.2310   3
   1   0  -9-16.5850 88.0501   1
   1   0  -8 2740.04 133.791   1
  -1   0   8 2954.40 103.619   2
  -1   0   8 2646.45 147.479   3
  -1   0   7 5.68924 67.6323   3
  -1   0   7-8.57077 42.7973   2
   1   0  -7-5.10512 65.2618   1
   1   0  -6 12243.0 212.178   1
  -1   0   6 12064.0 166.569   2
  -1   0   6 12482.2 224.260   3
  -1   0   5 8.37834 62.4771   3
   1   0  -5 25.9684 60.3673   1
   1   0  -4 8165.18 144.480   1
  -1   0   4 8068.65 153.634   3
   1   0  -3-17.5646 33.5405   1
  -1   0   3-3.16938 40.2060   3
   1   0   2 47307.7 221.466   2
  -1   0  -2 47210.9 211.662   0
  -1   0  -3 0.29179 27.9373   0
   1   0   3 19.2711 37.7426   2
   1   0   4 9418.32 129.145   2
  -1   0  -4 9377.77 119.143   0
   1   0   5 26.8744 40.8563   2
  -1   0  -5-3.42439 31.2969   0
  -1   0  -6 521.313 44.8052   0
   1   0   6 488.207 54.4337   2
   1   0   7 27.7727 46.3644   2
  -1   0  -7 0.93288 35.6413   0
  -1   0  -8 126.533 40.4187   0
   1   0   8 150.092 52.5732   2
   1   0   8 210.960 104.908   3
   1   0   9 9.56659 50.1928   2
  -1   0  -9-6.92449 36.3223   0
   1   0   9-4.06627 108.399   3
  -1   0 -10 344.181 49.3262   0
   1   0  10 385.104 131.074   3
   1   0  10 331.803 70.9527   2
   1   0  11 21.6490 138.509   3
   1   0  11-0.50432 62.0400   2
   1   0  12 119.607 158.641   3
  -1   0 -12 0.49017 140.785   1
  -1   0 -13 20.0433 134.880   1
   1   0  13-38.5380 142.053   3
   1   0  14 351.849 159.670   3
  -1   0 -14 208.225 147.587   1
   1   0  15 21.9650 160.486   3
  -1   0 -15-2.60436 127.573   1
  -1   0 -16 421.953 177.558   1
   1   0  16 604.117 172.214   3
  -1   0 -17 0.00000 136.029   1
   1   0  17-87.4042 184.363   3
  -1   0 -18 54.9660 172.481   1
   1   0  18 36.2069 150.390   3
  -1   0 -19-9.00890 171.118   1
   1   0  19-51.6878 208.361   3
  -1   0 -20 293.224 185.521   1
   1   0  20 121.672 197.962   3
   1  -1 -20 315.358 173.156   1
   1   1 -20 243.764 169.806   1
  -1   1  20 26.9236 193.264   3
  -1  -1  20 188.864 196.652   3
  -1  -1  19 53.1315 176.649   3
  -1   1  19-57.2430 181.212   3
   1  -1 -19 38.1550 178.917   1
   1   1 -19 56.0878 174.208   1
  -1  -1  18 293.702 160.053   3
   1  -1 -18 210.663 164.702   1
  -1   1  18 310.893 177.671   3
   1   1 -18 176.451 135.553   1
  -1  -1  17 71.6698 123.044   3
   1   1 -17 150.712 161.186   1
  -1   1  17 112.965 164.781   3
   1  -1 -17 87.2683 169.182   1
   1  -1 -16 50.2237 149.333   1
  -1   1  16-51.1007 164.300   3
  -1  -1  16-55.6451 148.963   3
   1   1 -16 39.1379 131.142   1
  -1   1  15 1455.88 186.217   3
  -1  -1  15 1319.43 177.665   3
   1   1 -15 1303.58 185.096   1
   1  -1 -15 1308.27 176.982   1
  -1   1  14 21.6186 152.154   3
  -1  -1  14-71.8777 142.869   3
   1  -1 -14-12.8401 131.499   1
   1   1 -14 23.6155 120.627   1
   1   1 -13 1198.79 171.156   1
  -1  -1  13 1235.04 185.318   3
   1  -1 -13 1453.15 180.790   1
  -1   1  13 1210.44 179.856   3
   1   1 -12 694.094 138.027   1
  -1  -1  12 562.958 163.244   3
  -1   1  12 809.022 173.604   3
   1  -1 -12 711.275 152.566   1
  -1  -1  11 81.5555 132.735   3
  -1   1  11 241.931 138.290   3
   1   1 -11 188.703 122.632   1
   1  -1 -11 134.169 117.105   1
  -1  -1  11 188.276 79.3973   2
  -1  -1  10 1183.57 95.4665   2
  -1   1  10 1087.83 139.644   3
   1  -1 -10 1063.33 132.073   1
  -1  -1  10 1068.71 144.313   3
  -1   1   9 1867.69 144.240   3
  -1  -1   9 1854.46 140.271   3
  -1  -1   9 1711.15 100.593   2
   1  -1  -9 1780.59 130.965   1
  -1  -1   8 853.925 75.4477   2
  -1  -1   8 819.366 106.019   3
   1  -1  -8 961.540 101.332   1
  -1   1   8 947.890 106.805   3
  -1  -1   7 7462.20 195.285   3
   1  -1  -7 7575.83 191.655   1
  -1  -1   7 7622.72 159.859   2
  -1   1   7 7589.74 200.822   3
  -1   1   6 1101.15 87.9978   3
   1  -1  -6 1179.25 93.1679   1
  -1  -1   6 1049.34 95.0556   3
  -1  -1   6 1153.26 71.5885   2
   1  -1  -5 3675.01 117.771   1
  -1  -1   5 3684.19 100.971   2
  -1  -1   5 3901.12 126.877   3
  -1   1   5 3863.55 128.187   3
  -1  -1   4 200.899 69.1938   3
   1  -1  -4 162.880 60.9404   1
  -1  -1   4 153.163 44.2324   2
  -1  -1   3 5273.17 109.375   3
  -1  -1   3 5259.05 101.516   2
   1  -1  -3 5304.49 107.100   1
  -1  -1   2 16104.6 154.008   3
   1  -1  -2 15697.4 152.954   1
  -1  -1  -2 7400.84 101.646   1
   1  -1   2 7396.50 112.062   2
  -1  -1  -2 7328.62 107.744   0
   1  -1   2 7550.01 101.494   3
  -1  -1  -3 8815.19 136.680   1
  -1   1  -3 8672.93 85.7957   0
   1  -1   3 8605.85 138.023   3
  -1  -1  -3 8723.61 125.765   0
   1  -1   3 8589.61 133.967   2
   1  -1   4 16525.1 210.899   3
  -1   1  -4 17190.7 127.944   0
   1   1   4 17272.4 139.810   2
   1  -1   4 16541.8 195.573   2
  -1  -1  -4 17007.1 187.449   0
  -1   1  -5 1600.72 47.5591   0
   1  -1   5 1714.10 99.1122   3
   1  -1   5 1677.96 80.7747   2
   1   1   5 1518.02 55.2364   2
  -1  -1  -5 1558.73 81.6222   1
  -1  -1  -5 1608.74 72.1622   0
   1  -1   6 71.2653 73.4660   3
  -1   1  -6 54.0240 25.6776   0
   1  -1   6 43.2950 50.2257   2
   1   1   6 56.4845 31.0542   2
  -1  -1  -6 18.6447 71.6000   1
  -1  -1  -6 69.3995 42.5424   0
  -1  -1  -7 647.666 89.2158   1
   1  -1   7 727.298 98.6729   3
  -1  -1  -7 699.107 62.0167   0
   1  -1   7 579.998 69.8221   2
  -1   1  -7 672.286 40.8880   0
   1   1   7 665.015 52.2044   2
  -1   1  -8 87.8502 30.5049   0
   1   1   8 101.276 41.5735   2
  -1  -1  -8 128.802 79.7531   1
   1  -1   8 64.6363 58.6279   2
  -1  -1  -8 115.828 48.5432   0
   1  -1   8 154.409 96.4208   3
   1  -1   9 149.462 108.956   3
  -1   1  -9 131.828 31.7440   0
   1   1   9 76.5549 43.6504   2
  -1  -1  -9 165.469 53.0955   0
  -1  -1  -9 91.7100 85.4735   1
   1  -1   9 122.354 68.6949   2
   1   1  10 67.8215 47.2392   2
  -1  -1 -10 68.9643 109.206   1
  -1  -1 -10 77.0434 52.5327   0
   1  -1  10 89.7141 123.945   3
   1  -1  10 121.597 73.1893   2
   1  -1  11 31.3675 130.378   3
  -1  -1 -11 61.2082 55.9107   0
  -1  -1 -11 71.2146 121.400   1
   1  -1  11 23.5583 72.8096   2
   1   1  11 85.4758 137.095   3
   1  -1  12 391.819 92.1334   2
   1  -1  12 234.239 146.335   3
  -1  -1 -12 392.770 148.549   1
   1   1  12 385.822 162.796   3
   1  -1  13 633.452 170.938   3
   1   1  13 951.100 176.118   3
  -1  -1 -13 938.795 173.740   1
   1  -1  14 79.0259 155.512   3
   1   1  14 144.598 145.445   3
  -1  -1 -14 30.3696 144.574   1
  -1   1 -14 174.566 147.872   1
   1   1  15 830.456 190.006   3
  -1  -1 -15 902.077 162.340   1
   1  -1  15 729.209 163.655   3
  -1   1 -15 976.019 176.533   1
  -1   1 -16 19.1995 129.365   1
  -1  -1 -16 24.1207 165.633   1
   1  -1  16 32.9005 178.067   3
   1   1  16-67.3652 183.241   3
   1   1  17 32.4615 181.086   3
   1  -1  17 61.2100 172.573   3
  -1   1 -17-24.7296 150.427   1
  -1  -1 -17 55.7100 159.253   1
  -1  -1 -18 31.8922 139.798   1
  -1   1 -18 30.0774 171.668   1
   1   1  18 18.7423 154.708   3
   1  -1  18-92.8540 167.981   3
  -1   1 -19 54.9488 167.664   1
   1  -1  19 55.8191 198.553   3
   1   1  19 197.610 189.420   3
  -1  -1 -19 234.921 204.643   1
   1   1  20-30.4718 217.715   3
  -1  -1 -20 41.1184 184.277   1
  -1   1 -20-19.4088 132.386   1
   1  -1  20-46.3730 165.899   3
  -1  -2  20-34.2235 171.106   3
   1  -2 -20-62.7019 161.362   1
   1   2 -20 91.6909 183.410   1
  -1   2  20 114.443 185.657   3
   1  -2 -19 17.0255 153.314   1
  -1   2  19-40.6320 159.445   3
  -1  -2  19 106.275 181.880   3
   1   2 -19-14.0307 167.166   1
   1   2 -18-39.7855 129.959   1
  -1  -2  18 133.291 158.789   3
  -1   2  18-115.791 175.074   3
   1  -2 -18-4.14976 148.945   1
  -1   2  17 192.757 158.871   3
   1  -2 -17 200.132 157.413   1
  -1  -2  17 167.723 172.627   3
   1   2 -17 80.3337 156.166   1
   1  -2 -16 209.894 141.824   1
  -1   2  16 285.031 176.119   3
   1   2 -16 181.672 156.376   1
  -1  -2  16 429.010 173.786   3
   1  -2 -15 476.007 152.085   1
  -1   2  15 614.391 175.715   3
   1   2 -15 525.631 144.814   1
  -1  -2  15 561.445 153.133   3
   1   2 -14 267.026 134.146   1
  -1   2  14 238.462 140.270   3
   1  -2 -14 300.891 150.523   1
  -1  -2  14 392.627 140.567   3
   1  -2 -13-4.35034 129.198   1
  -1  -2  13-10.3410 147.627   3
  -1   2  13 87.4236 155.576   3
  -1  -2  13 59.3823 98.4150   2
   1  -2 -12 257.995 145.160   1
  -1   2  12 261.134 158.739   3
  -1  -2  12 85.3782 141.032   3
  -1  -2  12 138.369 96.9027   2
  -1   2  11 365.192 145.487   3
  -1  -2  11 185.566 128.051   3
   1  -2 -11 336.199 133.619   1
  -1  -2  11 293.284 93.6158   2
  -1  -2  10 816.303 130.441   3
   1  -2 -10 860.407 133.433   1
  -1   2  10 973.718 140.379   3
  -1  -2  10 910.773 104.019   2
   1  -2  -9 1914.87 141.080   1
  -1   2   9 1639.50 137.082   3
  -1  -2   9 1759.45 110.277   2
  -1  -2   9 1737.95 139.397   3
   1  -2  -9 1718.83 97.7823   0
  -1  -2   8 720.603 85.8464   2
   1  -2  -8 710.312 70.1348   0
   1  -2  -8 766.530 104.640   1
  -1  -2   8 726.448 96.5178   3
   1  -2  -7 5955.16 181.105   1
   1  -2  -7 5826.28 145.037   0
  -1  -2   7 5999.69 160.041   2
  -1  -2   7 5961.95 178.542   3
   1  -2  -6 818.444 89.5442   1
   1  -2  -6 734.043 63.7727   0
  -1  -2   6 766.424 81.4178   3
  -1  -2   6 750.230 70.5192   2
  -1  -2   5 11444.4 188.832   2
   1  -2  -5 10868.3 174.193   0
   1  -2  -5 10764.1 198.080   1
  -1  -2   5 11166.4 197.482   3
   1  -2  -4 5767.75 124.736   0
   1  -2  -4 5535.12 135.729   1
  -1  -2   4 5531.84 129.635   2
  -1  -2   4 5766.20 132.014   3
   1  -2  -3 7649.07 144.972   1
  -1  -2   3 7715.51 142.290   3
  -1  -2   3 7386.35 138.667   2
   1  -2  -3 7696.31 135.599   0
   1  -2  -2 45015.7 294.735   1
   1  -2  -2 45522.4 286.688   0
  -1  -2   2 45598.3 212.150   0
  -1  -2   2 46136.4 292.968   3
   1  -2  -2 44940.2 209.062   2
  -1  -2   2 45206.2 291.195   2
  -1  -2   1 2042.12 48.6814   1
  -1  -2   1 2049.31 64.1677   2
   1  -2  -1 2033.00 55.8607   2
  -1  -2   1 2069.71 64.7729   3
  -1  -2   1 2016.48 56.1574   0
   1  -2  -1 1992.56 67.7828   1
   1  -2   0 2198.19 64.4885   2
   1  -2   0 2151.39 64.7217   1
  -1  -2   0 2143.56 61.0923   0
  -1  -2   0 2161.96 65.2030   3
  -1  -2   0 2223.77 46.6459   1
   1  -2   1 114.161 44.6225   2
  -1  -2  -1 93.6285 32.6490   0
  -1  -2  -1 67.9413 26.5370   1
  -1  -2  -1 96.3094 34.4642   3
   1  -2   1 101.261 21.3498   3
   1  -2   1 92.2229 28.9086   1
   1  -2   2 32305.8 260.637   2
  -1  -2  -2 32020.5 258.330   0
   1  -2   2 32490.1 210.337   3
  -1  -2  -2 32514.2 227.260   1
  -1  -2  -3 19.5664 54.5544   1
   1  -2   3 45.1377 46.8989   3
  -1  -2  -3 46.2190 53.8070   0
   1  -2   3 34.5797 58.0693   2
  -1  -2  -4 6487.28 136.539   0
  -1  -2  -4 6475.36 138.698   1
   1  -2   4 6530.85 144.071   2
   1  -2   4 6296.98 135.673   3
   1  -2   5 1599.52 89.0722   2
  -1  -2  -5 1676.49 86.5055   0
   1  -2   5 1682.63 92.6831   3
  -1  -2  -5 1722.52 96.1863   1
   1  -2   6 2905.36 121.576   3
   1  -2   6 2856.89 114.880   2
  -1  -2  -6 2617.07 103.020   0
  -1  -2  -6 2970.41 123.783   1
   1   2   6 2799.81 59.4961   2
   1   2   7 2471.55 64.2610   2
  -1  -2  -7 2557.56 132.179   1
   1  -2   7 2379.86 132.928   3
   1  -2   7 2398.99 113.608   2
  -1  -2  -7 2449.41 105.032   0
   1  -2   8 245.711 73.8826   2
   1   2   8 303.880 35.6219   2
  -1   2  -8 271.728 22.3210   0
  -1  -2  -8 306.839 96.6188   1
  -1  -2  -8 294.269 64.5816   0
   1  -2   8 257.557 98.6736   3
  -1  -2  -9 160.508 99.4678   1
   1  -2   9 108.318 73.2458   2
   1  -2   9 153.457 98.4904   3
  -1  -2  -9 95.1382 56.9392   0
   1   2   9 70.2497 33.2903   2
  -1  -2 -10 268.528 114.580   1
   1  -2  10 227.982 87.9709   2
   1  -2  10 243.474 129.649   3
  -1  -2 -10 194.393 70.7803   0
   1  -2  11 574.490 99.4842   2
   1  -2  11 463.650 138.738   3
  -1  -2 -11 458.154 136.826   1
  -1  -2 -11 539.670 81.6739   0
   1  -2  12 96.9297 137.504   3
   1  -2  12 66.2387 93.4693   2
  -1  -2 -12 77.1933 140.179   1
   1  -2  13 1163.48 123.879   2
  -1  -2 -13 1200.44 167.334   1
   1   2  13 1303.43 185.880   3
   1  -2  13 1124.14 166.504   3
   1   2  14 473.961 177.198   3
  -1  -2 -14 370.078 138.535   1
   1  -2  14 433.556 141.709   3
   1   2  15 276.769 180.115   3
  -1  -2 -15 180.995 139.856   1
   1  -2  15 52.4948 140.569   3
  -1   2 -16 135.905 152.160   1
   1   2  16 248.384 184.254   3
  -1  -2 -16 256.241 159.047   1
   1  -2  16 103.418 146.272   3
   1   2  17 17.7079 181.385   3
  -1   2 -17-17.8859 163.433   1
  -1  -2 -17 73.5270 157.966   1
   1  -2  17-63.3519 167.425   3
  -1   2 -18-35.3514 168.215   1
  -1  -2 -18 106.768 181.071   1
   1   2  18 127.499 190.759   3
   1  -2  18-32.5097 178.358   3
  -1   2 -19 39.9939 171.988   1
   1  -2  19-79.6094 169.075   3
   1   2  19-106.015 176.843   3
  -1  -2 -19-15.5176 193.242   1
   1   2  20 17.9122 165.449   3
  -1  -2 -20 14.7310 179.306   1
   1  -2  20 214.015 148.195   3
   1  -3 -20 59.3499 132.304   1
  -1   3  20 57.8603 209.055   3
  -1  -3  20 229.538 203.798   3
   1   3 -20-23.7710 171.782   1
   1  -3 -19 151.439 134.170   1
  -1   3  19 276.078 192.431   3
   1   3 -19 97.2791 125.807   1
  -1  -3  19 132.079 190.003   3
  -1  -3  18 107.711 163.841   3
  -1   3  18 0.85142 139.107   3
   1   3 -18 214.798 156.121   1
   1  -3 -18-23.5967 151.928   1
  -1   3  17 12.6625 154.937   3
   1  -3 -17 1.55947 161.249   1
   1   3 -17-89.2116 145.367   1
  -1  -3  17 13.7983 131.674   3
  -1   3  16 161.007 170.092   3
  -1  -3  16 43.2395 152.669   3
   1  -3 -16 78.4474 150.085   1
   1   3 -16 62.5221 147.106   1
   1  -3 -15 76.8347 148.756   1
  -1  -3  15 151.485 143.461   3
  -1   3  15 88.5048 168.066   3
  -1   3  14 263.832 162.247   3
   1  -3 -14 170.848 132.143   1
  -1  -3  14 352.028 142.254   3
  -1  -3  14 238.100 99.4061   2
  -1  -3  13 75.8891 127.338   3
  -1   3  13 65.5660 154.665   3
   1  -3 -13 27.2601 140.513   1
  -1  -3  13 51.6549 96.4340   2
  -1  -3  12 1285.43 160.584   3
  -1  -3  12 1203.85 131.627   2
   1  -3 -12 1186.39 172.110   1
  -1   3  12 1426.36 187.534   3
   1  -3 -11-67.7062 127.267   1
  -1   3  11 178.926 147.923   3
  -1  -3  11 26.0916 96.3020   2
  -1  -3  11 41.9009 113.667   3
   1  -3 -10-16.6509 107.304   1
  -1  -3  10-40.6849 84.2447   2
  -1  -3  10 62.8570 111.869   3
   1  -3 -10 52.4960 76.0947   0
  -1  -3   9 1456.42 134.219   3
   1  -3  -9 1448.83 104.091   0
   1  -3  -9 1580.99 133.886   1
  -1  -3   9 1435.12 113.889   2
   1  -3  -8 75.9156 85.2212   1
  -1  -3   8 62.0151 80.3089   2
  -1  -3   8 143.252 92.8955   3
   1  -3  -8 98.6810 64.8453   0
  -1  -3   7 885.470 103.471   3
  -1  -3   7 923.246 99.1411   2
   1  -3  -7 882.640 96.4194   1
   1  -3  -7 909.103 80.8999   0
   1  -3  -6 282.799 63.9425   0
  -1  -3   6 287.437 75.3906   2
   1  -3  -6 279.432 72.2761   1
  -1  -3   6 275.453 74.8383   3
  -1  -3   5 876.329 78.5918   3
   1  -3  -5 951.910 85.9380   1
   1  -3  -5 909.637 76.4787   0
  -1  -3   5 915.143 79.5446   2
  -1  -3   4 8366.59 168.760   3
   1  -3  -4 8337.55 164.299   0
   1  -3  -4 7999.63 168.744   1
  -1  -3   4 8158.54 164.784   2
  -1  -3   4 8539.68 93.2041   0
   1  -3  -4 8386.25 87.1374   2
  -1  -3   3 3385.12 109.179   3
   1  -3  -3 3401.32 112.128   1
   1  -3  -3 3295.90 105.936   0
   1  -3  -3 3270.12 65.9227   2
  -1  -3   3 3402.58 112.814   2
  -1  -3   3 3355.62 70.3119   0
  -1  -3   2 3239.95 98.1588   3
   1  -3  -2 3315.35 99.4117   1
   1  -3  -2 3372.69 77.1525   2
  -1  -3   2 3332.57 108.057   2
   1  -3  -2 3294.38 106.887   0
  -1  -3   2 3298.60 79.8219   0
   1  -3  -1 14802.5 161.417   2
   1  -3  -1 15103.8 187.975   0
   1  -3  -1 15399.5 190.071   1
  -1  -3   1 14662.0 168.651   0
  -1  -3   1 14753.0 183.940   3
  -1  -3   1 14875.0 180.233   2
   1  -3   0 50534.9 312.935   2
  -1  -3   0 49927.4 331.845   0
  -1  -3   0 49472.3 270.341   1
  -1  -3   0 49340.4 326.533   3
  -1  -3   0 50418.0 291.724   2
   1  -3   0 48692.9 330.720   1
   1  -3   0 49859.6 246.087   3
  -1  -3  -1 10213.3 161.031   3
   1  -3   1 9900.92 159.865   2
   1  -3   1 10537.1 121.301   3
  -1  -3  -1 10209.3 165.640   0
   1  -3   1 10081.6 155.222   1
  -1  -3  -1 10301.6 134.353   1
   1  -3   2 9044.90 165.480   2
   1  -3   2 9215.60 161.645   1
  -1  -3  -2 9617.20 143.694   1
   1  -3   2 9280.98 128.555   3
  -1  -3  -2 9303.57 165.754   0
   1  -3   3 9611.36 175.196   2
  -1  -3  -3 9262.57 172.612   0
   1  -3   3 9623.22 150.112   3
  -1  -3  -3 10099.6 162.299   1
  -1  -3  -4 2298.34 101.744   0
   1  -3   4 2198.58 86.6240   3
  -1  -3  -4 2237.04 95.8708   1
   1  -3   4 2036.37 100.141   2
  -1  -3  -5 13.9650 55.8204   0
   1  -3   5 8.63391 56.3550   2
   1  -3   5-2.43396 54.5106   3
  -1  -3  -5 18.4738 60.7978   1
   1  -3   6 80.3717 66.6618   3
   1  -3   6 111.983 68.6568   2
  -1  -3  -6 100.420 73.5314   1
  -1  -3  -6 72.9235 61.1088   0
  -1  -3  -7 2515.83 130.927   1
   1  -3   7 2337.48 128.001   3
   1  -3   7 2377.66 127.201   2
  -1  -3  -7 2491.71 116.024   0
   1  -3   8 6.12179 83.9534   3
  -1  -3  -8 20.2816 84.0625   1
  -1  -3  -8 8.77105 66.4642   0
   1  -3   8 18.8766 78.8289   2
   1  -3   9 1622.57 121.876   2
   1  -3   9 1550.40 145.543   3
  -1  -3  -9 1701.31 111.706   0
  -1  -3  -9 1710.34 145.746   1
  -1  -3 -10 1609.27 112.695   0
   1  -3  10 1507.66 158.743   3
  -1  -3 -10 1685.70 150.425   1
   1  -3  10 1525.05 130.878   2
   1  -3  11 315.256 141.637   3
  -1  -3 -11 265.526 81.9400   0
   1  -3  11 313.635 102.535   2
  -1  -3 -11 220.307 130.876   1
  -1  -3 -12 63.9935 142.580   1
   1  -3  12-33.1409 133.526   3
   1  -3  12 64.0195 101.799   2
  -1  -3 -12 11.3903 76.0224   0
   1  -3  13 539.378 154.663   3
  -1  -3 -13 626.783 144.237   1
   1  -3  13 613.055 115.083   2
  -1  -3 -14 221.848 153.366   1
   1  -3  14 172.524 142.014   3
   1  -3  14 190.114 96.0152   2
   1   3  14 285.704 148.173   3
  -1  -3 -15-2.68351 148.522   1
   1  -3  15 64.9714 122.603   3
   1   3  15 88.9256 174.980   3
   1  -3  16 573.716 146.422   3
   1   3  16 808.649 206.305   3
  -1  -3 -16 616.275 163.978   1
   1   3  17 283.342 183.472   3
   1  -3  17 211.691 140.934   3
  -1  -3 -17 164.427 142.616   1
   1   3  18 185.379 192.444   3
  -1   3 -18 62.8888 164.397   1
   1  -3  18 45.6798 144.189   3
  -1  -3 -18 25.6436 146.247   1
   1   3  19 161.097 199.730   3
  -1   3 -19 33.9605 164.386   1
   1  -3  19-46.4669 127.933   3
  -1  -3 -19 30.4247 150.777   1
   1  -3  20 130.377 157.410   3
   1   4 -20-25.9947 184.596   1
  -1  -4  20 39.0061 196.477   3
  -1   4  19-8.39392 195.017   3
   1   4 -19 227.172 171.884   1
  -1  -4  19 69.0733 169.042   3
   1  -4 -19 174.796 184.901   1
  -1   4  18 178.035 183.858   3
  -1  -4  18 124.188 141.216   3
   1  -4 -18 132.492 183.097   1
   1   4 -18 21.5162 171.508   1
  -1   4  17 51.5787 168.060   3
   1  -4 -17 11.0901 139.062   1
  -1  -4  17 92.3471 161.292   3
   1   4 -17 165.166 154.418   1
  -1  -4  16 81.8183 133.819   3
   1  -4 -16-34.4312 162.044   1
  -1   4  16 176.341 176.611   3
   1  -4 -15 64.2760 148.973   1
  -1  -4  15 34.0798 147.841   3
  -1   4  15 175.018 171.075   3
  -1  -4  15 200.565 109.873   2
   1  -4 -14 177.466 129.936   1
  -1   4  14 210.259 155.681   3
  -1  -4  14 136.297 144.547   3
  -1  -4  14 267.222 127.336   2
  -1  -4  13 185.398 136.621   3
   1  -4 -13 135.459 126.541   1
  -1  -4  13 213.985 114.919   2
  -1   4  13 391.439 160.930   3
   1  -4 -12 69.0501 141.417   1
  -1  -4  12 44.6160 108.317   2
  -1  -4  12 65.6028 126.505   3
  -1  -4  11 638.093 123.050   2
  -1  -4  11 559.515 134.987   3
   1  -4 -11 603.958 102.348   0
   1  -4 -11 625.486 143.887   1
   1  -4 -10 537.130 133.487   1
  -1  -4  10 629.054 124.479   3
  -1  -4  10 678.549 117.477   2
   1  -4 -10 616.164 101.966   0
   1  -4  -9 200.690 105.475   1
  -1  -4   9 136.413 103.584   2
   1  -4  -9 245.517 81.7538   0
  -1  -4   9 150.262 106.346   3
   1  -4  -8 580.883 84.6978   0
  -1  -4   8 553.906 99.2634   2
   1  -4  -8 674.054 108.525   1
  -1  -4   8 599.221 102.008   3
   1  -4  -7 3473.66 140.925   0
   1  -4  -7 3391.38 150.730   1
  -1  -4   7 3486.21 156.854   3
  -1  -4   7 3446.06 150.588   2
  -1  -4   6 848.870 101.553   2
  -1  -4   6 1016.43 98.7167   3
   1  -4  -6 957.848 88.8352   0
   1  -4  -6 980.125 101.780   1
   1  -4  -5 7263.95 185.435   1
  -1  -4   5 7392.38 183.466   2
  -1  -4   5 7104.08 178.216   3
   1  -4  -5 6929.47 173.913   0
  -1  -4   5 7212.00 91.8857   0
  -1  -4   4 1610.33 56.3302   0
   1  -4  -4 1583.97 48.8462   2
   1  -4  -4 1491.48 92.8084   0
   1  -4  -4 1624.68 97.8759   1
  -1  -4   4 1525.24 100.261   2
  -1  -4   4 1508.21 86.1459   3
   1  -4  -3 953.857 49.3171   2
   1  -4  -3 927.444 81.9146   1
  -1  -4   3 864.462 52.1741   0
  -1  -4   3 890.421 81.1015   2
  -1  -4   3 893.729 76.4711   3
   1  -4  -3 904.564 81.4654   0
  -1  -4   2 1636.19 71.4005   1
  -1  -4   2 1607.46 71.3583   0
   1  -4  -2 1520.72 64.3632   2
  -1  -4   2 1499.24 91.2091   2
   1  -4  -2 1470.27 89.6651   1
  -1  -4   2 1507.74 80.3422   3
   1  -4  -2 1503.31 91.0754   0
   1  -4  -1 6959.65 144.383   0
   1  -4  -1 7063.82 130.781   2
   1  -4  -1 6864.50 150.816   1
  -1  -4   1 6839.58 140.406   2
  -1  -4   1 7075.06 127.542   1
  -1  -4   1 6870.01 135.991   0
  -1  -4   1 6952.94 147.095   3
   1  -4   0 2065.02 95.4959   1
   1  -4   0 2089.36 88.9237   2
  -1  -4   0 1936.92 80.1194   2
  -1  -4   0 1971.54 92.4911   0
  -1  -4   0 2062.21 85.7464   3
   1  -4   0 2059.54 88.0130   0
  -1  -4   0 2118.59 76.3930   1
   1  -4   0 2190.42 71.5983   3
  -1  -4  -1 5349.50 106.930   2
  -1  -4  -1 5224.77 137.645   0
   1  -4   1 5365.22 137.550   2
  -1  -4  -1 5364.63 116.896   1
  -1  -4  -1 5597.30 137.615   3
   1  -4   1 5507.57 136.154   1
   1  -4   1 5487.38 106.883   3
   1  -4   2 2872.21 85.8419   3
  -1  -4  -2 2793.57 114.454   0
  -1  -4  -2 2805.78 96.2600   1
   1  -4   2 2893.29 109.257   2
   1  -4   2 2804.54 101.493   1
  -1  -4  -3 2396.86 104.806   0
  -1  -4  -3 2479.72 98.0112   1
   1  -4   3 2465.05 114.645   2
   1  -4   3 2466.24 87.6781   3
   1  -4   4 6.72771 70.7826   2
   1  -4   4 8.17764 49.2823   3
  -1  -4  -4 36.1046 57.9941   1
  -1  -4  -4-3.29586 62.6628   0
  -1  -4  -5 2025.14 114.247   0
   1  -4   5 2124.05 100.693   3
  -1  -4  -5 2115.55 109.293   1
   1  -4   5 1904.89 109.600   2
  -1  -4  -6 288.514 80.6499   0
  -1  -4  -6 365.002 80.8217   1
   1  -4   6 316.419 86.9018   2
   1  -4   6 371.727 73.2606   3
   1  -4   7-8.44889 83.3525   2
  -1  -4  -7 32.3029 71.3764   0
  -1  -4  -7 9.25055 79.6003   1
   1  -4   7 37.3703 72.2284   3
  -1  -4  -8 183.607 88.8247   1
   1  -4   8 295.623 92.5061   2
  -1  -4  -8 268.121 76.5251   0
   1  -4   8 243.908 85.9536   3
  -1  -4  -9 14.8830 80.1089   0
   1  -4   9 2.96153 90.0995   3
  -1  -4  -9-6.22980 101.643   1
   1  -4   9 15.3683 96.7686   2
   1  -4  10 1383.31 145.040   2
  -1  -4 -10 1330.03 119.909   0
   1  -4  10 1344.52 141.257   3
  -1  -4 -10 1226.38 143.977   1
  -1  -4 -11 624.635 100.729   0
  -1  -4 -11 665.620 145.707   1
   1  -4  11 396.144 119.259   2
   1  -4  11 615.876 128.767   3
   1  -4  12 1.51674 118.585   3
  -1  -4 -12 11.7772 80.4474   0
  -1  -4 -12-38.3675 140.014   1
   1  -4  12 53.8585 103.810   2
   1  -4  13 239.108 109.910   2
  -1  -4 -13 311.963 96.4419   0
  -1  -4 -13 214.200 144.655   1
   1  -4  13 381.714 135.398   3
   1  -4  14 52.0651 128.441   3
  -1  -4 -14-15.0872 125.210   1
   1  -4  14 42.1351 105.642   2
   1  -4  15 27.6950 137.585   3
  -1  -4 -15 96.4681 152.594   1
   1  -4  15-6.98628 105.664   2
   1   4  15 176.546 176.905   3
  -1  -4 -16 14.8537 134.203   1
   1  -4  16 15.0093 136.141   3
   1   4  16 79.0319 167.985   3
  -1  -4 -17-17.6876 164.386   1
   1  -4  17 69.5636 151.351   3
   1   4  17 0.84452 156.152   3
   1   4  18 41.6121 187.254   3
  -1  -4 -18 151.897 187.677   1
   1  -4  18 51.7383 167.438   3
  -1  -4 -19 19.5935 187.187   1
  -1   4 -19-75.1830 152.700   1
   1   4  19 42.5994 204.912   3
   1  -4  19 70.1468 175.761   3
  -1   5  19-11.4119 208.459   3
  -1  -5  19 8.32811 158.295   3
   1  -5 -19 11.3100 195.041   1
   1   5 -19 0.00000 143.640   1
   1  -5 -18 191.075 156.316   1
  -1  -5  18 493.838 194.230   3
  -1   5  18 460.635 198.675   3
   1  -5 -17 81.4121 165.579   1
  -1   5  17 146.313 177.902   3
  -1  -5  17 30.4281 143.087   3
   1  -5 -16 182.313 165.105   1
  -1   5  16 9.99901 156.451   3
  -1  -5  16 113.576 141.950   3
  -1  -5  16 181.448 106.432   2
   1  -5 -15 100.351 155.164   1
  -1  -5  15 92.9339 106.442   2
  -1   5  15 166.882 144.859   3
  -1  -5  15 35.7064 141.043   3
  -1  -5  14 170.602 110.182   2
   1  -5 -14 88.7764 152.337   1
  -1  -5  14 153.996 135.991   3
  -1   5  14 147.787 151.918   3
  -1  -5  13 47.6174 118.861   2
  -1  -5  13 58.3487 122.287   3
   1  -5 -13 33.2409 137.284   1
   1  -5 -12 168.150 92.4797   0
   1  -5 -12 282.616 140.478   1
  -1  -5  12 107.709 132.668   3
  -1  -5  12 173.507 111.619   2
   1  -5 -11 1832.24 147.827   0
  -1  -5  11 1827.33 168.095   2
  -1  -5  11 1840.69 174.662   3
   1  -5 -11 1755.33 174.025   1
   1  -5 -10 669.334 139.101   1
   1  -5 -10 571.264 109.879   0
  -1  -5  10 695.849 129.894   2
  -1  -5  10 776.544 138.828   3
   1  -5  -9 217.255 122.220   1
  -1  -5   9 128.166 102.633   3
  -1  -5   9 151.396 108.965   2
   1  -5  -9 72.5725 95.1433   0
   1  -5  -8 212.613 109.891   1
  -1  -5   8 230.782 96.5300   3
  -1  -5   8 216.565 112.439   2
   1  -5  -8 213.281 89.6435   0
  -1  -5   7 145.955 97.2893   2
   1  -5  -7 121.910 92.9613   1
  -1  -5   7 62.7746 78.8946   3
   1  -5  -7 109.213 80.0517   0
   1  -5  -6 1027.08 105.526   1
  -1  -5   6 990.041 42.5610   0
  -1  -5   6 1095.37 111.963   2
  -1  -5   6 1016.26 102.918   3
   1  -5  -6 1043.74 106.052   0
   1  -5  -5 702.532 86.3389   0
   1  -5  -5 712.282 96.8439   1
   1  -5  -5 699.781 38.0638   2
  -1  -5   5 705.162 83.1290   3
  -1  -5   5 669.370 95.7220   2
  -1  -5   5 653.510 45.2456   0
  -1  -5   4 2378.95 111.853   3
   1  -5  -4 2599.35 71.6150   2
  -1  -5   4 2713.36 82.7808   0
  -1  -5   4 2473.36 121.119   2
   1  -5  -4 2646.74 123.754   0
   1  -5  -4 2576.40 122.346   1
  -1  -5   3 5718.01 160.501   2
   1  -5  -3 6025.71 114.591   2
  -1  -5   3 5840.03 124.150   0
  -1  -5   3 5867.40 153.153   3
   1  -5  -3 5792.59 159.046   0
   1  -5  -3 5945.04 165.277   1
  -1  -5   2 4015.51 114.910   1
   1  -5  -2 3845.02 132.872   1
  -1  -5   2 3976.81 132.966   2
  -1  -5   2 3857.79 111.560   0
   1  -5  -2 4051.60 106.842   2
  -1  -5   2 4073.98 131.105   3
   1  -5  -2 3876.15 133.452   0
  -1  -5   1 5300.30 136.797   0
   1  -5  -1 5550.08 123.707   3
  -1  -5   1 5381.05 143.815   3
   1  -5  -1 5200.51 127.624   2
   1  -5  -1 5263.88 141.455   0
  -1  -5   1 5112.93 135.758   2
   1  -5  -1 5250.43 145.012   1
  -1  -5   1 5266.15 127.126   1
  -1  -5   0 3109.21 102.777   1
   1  -5   0 3046.63 112.983   2
  -1  -5   0 2919.15 113.137   0
   1  -5   0 3218.75 120.497   1
  -1  -5   0 3112.92 115.911   3
   1  -5   0 3046.08 92.8934   3
  -1  -5   0 2928.50 102.108   2
   1  -5   0 3008.09 106.220   0
  -1  -5  -1 47.5458 53.2330   3
  -1  -5  -1 11.2632 46.7201   2
   1  -5   1 34.6836 40.4112   3
   1  -5   1 62.4497 61.9819   1
  -1  -5  -1 70.6111 67.2209   0
   1  -5   1 54.7053 47.3907   0
   1  -5   1 4.40469 58.3019   2
  -1  -5  -1 12.8785 42.7761   1
   1  -5   2 5920.96 164.041   2
   1  -5   2 5949.53 159.692   1
  -1  -5  -2 5756.35 113.016   2
  -1  -5  -2 6126.57 165.550   0
   1  -5   2 5820.74 129.092   3
  -1  -5  -2 5942.22 141.697   1
  -1  -5  -3 2921.28 113.146   1
   1  -5   3 2798.93 99.1268   3
  -1  -5  -3 2888.93 128.638   0
   1  -5   3 2740.68 125.848   2
  -1  -5  -4 714.037 82.8496   1
  -1  -5  -4 631.773 89.3069   0
   1  -5   4 663.095 67.6735   3
   1  -5   4 639.144 85.6326   2
   1  -5   5 2017.38 105.049   3
  -1  -5  -5 1823.22 114.448   0
   1  -5   5 1957.25 124.480   2
  -1  -5  -5 1831.91 108.851   1
  -1  -5  -6 4910.56 167.785   1
  -1  -5  -6 4911.64 173.544   0
   1  -5   6 4979.13 180.684   2
   1  -5   6 4850.11 158.893   3
   1  -5   7-16.5408 89.5773   2
  -1  -5  -7 45.5189 80.3793   0
   1  -5   7-40.3968 82.0902   3
  -1  -5  -7 20.8844 79.8729   1
  -1  -5  -8 701.197 108.798   0
   1  -5   8 574.530 113.178   2
  -1  -5  -8 707.293 117.544   1
   1  -5   8 681.440 104.801   3
   1  -5   9 9.64778 103.493   3
  -1  -5  -9 16.2965 102.124   1
  -1  -5  -9-2.25195 95.3118   0
   1  -5   9 6.90844 99.8629   2
   1  -5  10 397.563 120.196   2
  -1  -5 -10 423.849 110.253   0
  -1  -5 -10 422.906 125.099   1
   1  -5  10 385.207 120.980   3
  -1  -5 -11-2.96315 124.178   1
   1  -5  11 0.47183 115.373   3
   1  -5  11-31.0777 112.023   2
  -1  -5 -11-14.6091 96.2095   0
  -1  -5 -12-6.61370 90.5811   0
  -1  -5 -12 91.4118 131.771   1
   1  -5  12 0.00000 113.033   2
   1  -5  12-24.3180 114.007   3
  -1  -5 -13-63.8426 139.069   1
  -1  -5 -13-36.2701 98.2383   0
   1  -5  13 26.2239 116.274   2
   1  -5  13 14.1548 117.733   3
   1  -5  14 72.8552 126.501   3
  -1  -5 -14 13.5135 142.363   1
   1  -5  14 110.456 115.782   2
   1  -5  15 234.906 151.576   3
   1  -5  15 99.0657 109.855   2
  -1  -5 -15 63.5095 144.804   1
   1  -5  16-13.0233 116.305   2
   1   5  16 141.470 187.304   3
   1  -5  16-33.5265 136.886   3
  -1  -5 -16-41.5695 135.666   1
  -1  -5 -17 77.5721 172.580   1
   1  -5  17 153.633 163.645   3
   1   5  17 145.394 162.350   3
  -1  -5 -18 83.6261 154.970   1
   1   5  18 23.2529 155.431   3
   1  -5  18-45.9218 144.218   3
   1  -5  19-55.7880 164.664   3
  -1  -5 -19-29.3478 197.196   1
   1   5  19 115.094 202.866   3
   1  -6 -19-82.3300 145.346   1
  -1  -6  19 32.9465 184.086   3
  -1   6  19-160.621 204.651   3
  -1   6  18 132.029 187.103   3
  -1  -6  18 88.7093 144.391   3
   1  -6 -18 136.439 189.253   1
  -1  -6  17 155.375 146.493   3
  -1   6  17 205.933 170.887   3
   1  -6 -17 361.323 177.048   1
  -1  -6  17 143.090 121.882   2
  -1  -6  16 182.634 114.053   2
   1  -6 -16-5.46623 161.247   1
  -1   6  16 63.9340 145.496   3
  -1  -6  16 142.096 149.742   3
   1  -6 -15 395.548 176.041   1
  -1   6  15 377.666 174.716   3
  -1  -6  15 255.110 149.961   3
  -1  -6  15 359.923 126.337   2
  -1  -6  14 43.6859 125.831   2
   1  -6 -14-20.1523 153.508   1
  -1  -6  14 95.8939 120.530   3
  -1  -6  13 65.6944 136.056   3
  -1  -6  13 83.1522 119.594   2
   1  -6 -13 106.222 127.204   1
   1  -6 -12 98.7797 125.357   1
  -1  -6  12 106.682 120.812   3
  -1  -6  12 16.3577 119.572   2
   1  -6 -12 37.0778 103.983   0
   1  -6 -11 268.932 110.732   0
  -1  -6  11 267.873 130.033   3
  -1  -6  11 272.172 128.765   2
   1  -6 -11 258.840 134.301   1
   1  -6 -10 34.8693 112.751   0
   1  -6 -10 73.5967 129.303   1
  -1  -6  10-30.7238 130.453   2
  -1  -6  10 7.50747 119.455   3
  -1  -6   9 346.658 126.468   2
  -1  -6   9 380.934 126.924   3
   1  -6  -9 379.860 106.980   0
   1  -6  -9 376.025 127.992   1
  -1  -6   8 557.641 127.711   2
   1  -6  -8 565.005 131.278   1
  -1  -6   8 508.350 106.175   3
   1  -6  -8 485.381 106.693   0
  -1  -6   7 146.131 109.617   2
  -1  -6   7 137.823 26.6449   0
  -1  -6   7 163.091 87.8249   3
   1  -6  -7 105.034 96.1935   1
   1  -6  -7 214.119 92.5104   0
  -1  -6   6 1640.07 132.663   2
  -1  -6   6 1604.18 120.963   3
   1  -6  -6 1590.91 128.803   0
   1  -6  -6 1582.46 128.444   1
   1  -6  -6 1538.31 46.6827   2
  -1  -6   6 1589.13 63.2274   0
  -1  -6   5 2044.34 119.737   3
   1  -6  -5 2099.20 128.178   1
   1  -6  -5 2030.15 128.636   0
  -1  -6   5 1980.51 132.325   2
   1  -6  -5 2171.85 67.5984   2
  -1  -6   5 2191.18 80.0441   0
   1  -6  -4 2551.65 135.290   1
  -1  -6   4 2466.03 132.950   2
  -1  -6   4 2521.26 122.989   3
   1  -6  -4 2648.50 82.7480   2
   1  -6  -4 2516.91 131.356   0
  -1  -6   4 2554.71 92.9655   0
   1  -6  -3 7792.92 200.542   0
  -1  -6   3 7803.36 198.702   2
   1  -6  -3 8186.11 147.647   2
  -1  -6   3 8085.32 195.074   3
  -1  -6   3 7997.55 161.385   0
   1  -6  -3 8211.19 205.348   1
  -1  -6   2 3805.10 127.487   1
   1  -6  -2 4057.33 118.214   2
  -1  -6   2 4015.53 146.284   2
   1  -6  -2 3946.60 147.314   0
  -1  -6   2 3942.61 136.911   3
  -1  -6   2 3968.98 124.891   0
   1  -6  -2 3888.05 144.640   1
  -1  -6   1 10600.8 205.551   2
  -1  -6   1 10300.9 209.506   3
   1  -6  -1 10384.2 212.189   0
   1  -6  -1 10563.8 186.851   3
   1  -6  -1 10655.8 220.059   1
   1  -6  -1 10508.6 189.849   2
  -1  -6   1 10720.2 196.562   1
  -1  -6   1 10132.0 199.383   0
   1  -6   0 76.9366 49.6046   3
   1  -6   0 100.390 67.5321   2
  -1  -6   0 57.0046 55.0942   1
  -1  -6   0 61.9130 64.9612   3
  -1  -6   0 84.8700 61.7149   2
   1  -6   0 42.1855 64.5973   0
   1  -6   0 73.6366 57.1852   1
  -1  -6   0 106.173 59.8565   0
   1  -6   1 2662.30 110.981   0
   1  -6   1 2676.28 124.834   1
  -1  -6  -1 2604.59 121.360   3
  -1  -6  -1 2582.49 121.320   0
  -1  -6  -1 2688.97 102.313   2
   1  -6   1 2730.03 102.166   3
   1  -6   1 2628.65 123.612   2
  -1  -6  -1 2732.53 109.489   1
   1  -6   2-24.7541 60.6478   1
   1  -6   2 25.7260 80.7197   2
  -1  -6  -2 20.0217 46.5336   2
  -1  -6  -2-1.37139 55.1312   1
   1  -6   2 10.4219 47.9853   3
  -1  -6  -2-13.8526 79.2997   0
   1  -6   3 25301.7 347.636   1
  -1  -6  -3 26353.4 360.680   0
   1  -6   3 26196.8 356.124   2
  -1  -6  -3 25927.4 324.843   1
   1  -6   3 26292.1 301.622   3
  -1  -6  -4 49.0095 76.6016   0
  -1  -6  -4 35.9924 74.9037   1
   1  -6   4 22.4316 89.0678   2
   1  -6   4 45.0146 57.4544   3
  -1  -6  -5 86.9479 85.9571   0
   1  -6   5 89.0827 63.2377   3
  -1  -6  -5 134.014 77.5568   1
   1  -6   5 111.120 93.2158   2
  -1  -6  -6 460.578 90.1612   1
   1  -6   6 540.968 85.3757   3
  -1  -6  -6 477.139 103.317   0
   1  -6   6 467.169 109.997   2
   1  -6   7 8.52228 82.4516   3
   1  -6   7 19.6815 101.546   2
  -1  -6  -7 45.6207 90.0269   0
  -1  -6  -7 35.5242 100.450   1
  -1  -6  -8 24.9157 96.9311   1
   1  -6   8 36.1070 85.5078   3
  -1  -6  -8 11.5693 94.7927   0
   1  -6   8 9.68027 112.817   2
  -1  -6  -9 1428.01 146.059   1
   1  -6   9 1465.10 154.312   2
  -1  -6  -9 1488.20 144.036   0
   1  -6   9 1598.92 140.223   3
   1  -6  10 724.347 149.105   2
   1  -6  10 694.919 127.421   3
  -1  -6 -10 749.372 152.799   1
  -1  -6 -10 664.135 127.978   0
  -1  -6 -11 658.859 127.461   0
  -1  -6 -11 872.795 158.427   1
   1  -6  11 820.836 131.557   3
   1  -6  11 851.342 154.882   2
   1  -6  12 269.631 132.209   2
  -1  -6 -12 240.418 109.827   0
  -1  -6 -12 237.140 132.195   1
   1  -6  12 225.761 119.541   3
   1  -6  13 82.8491 118.411   2
  -1  -6 -13 67.7486 98.9379   0
   1  -6  13 103.513 112.248   3
  -1  -6 -13 36.8031 127.169   1
   1  -6  14 1.90774 123.651   3
   1  -6  14-34.4120 125.398   2
  -1  -6 -14 17.9682 123.431   1
  -1  -6 -14 13.0378 89.7211   0
   1  -6  15 260.276 129.278   2
   1  -6  15 138.607 128.470   3
  -1  -6 -15 162.818 137.507   1
  -1  -6 -16-56.8124 131.921   1
   1  -6  16 6.71281 123.108   3
   1  -6  16 36.2998 113.156   2
   1  -6  17 54.7221 155.304   3
   1   6  17 22.2490 178.981   3
  -1  -6 -17 42.7849 173.024   1
  -1  -6 -18 291.739 182.383   1
   1  -6  18-66.6782 166.419   3
   1   6  18 64.8933 160.784   3
  -1  -6 -19 141.510 199.377   1
   1  -6  19-1.85920 178.456   3
  -1  -7  19 263.564 164.119   3
  -1   7  18 151.087 198.649   3
   1  -7 -18 46.6009 159.471   1
  -1  -7  18 35.0818 178.472   3
  -1  -7  17 25.1956 157.839   3
  -1   7  17 204.601 183.459   3
   1  -7 -17-26.9691 143.763   1
  -1  -7  17 2.25594 125.323   2
   1  -7 -16 114.317 150.910   1
  -1  -7  16 83.5654 149.230   2
  -1  -7  16 28.1673 159.182   3
  -1   7  16 96.7482 136.243   3
  -1  -7  15 0.72744 134.676   3
   1  -7 -15 24.1445 155.382   1
  -1  -7  15 38.5725 137.569   2
  -1  -7  14-18.5443 115.750   2
   1  -7 -14 52.5325 151.396   1
  -1  -7  14 39.8569 141.404   3
   1  -7 -13-27.9191 107.292   0
  -1  -7  13 23.0861 135.974   2
   1  -7 -13 14.9572 155.164   1
  -1  -7  13 37.5507 123.809   3
   1  -7 -12 497.978 113.220   0
  -1  -7  12 521.725 132.539   3
   1  -7 -12 441.473 145.173   1
  -1  -7  12 602.446 132.056   2
   1  -7 -11 210.540 117.594   0
  -1  -7  11 138.243 131.837   2
   1  -7 -11 122.265 138.815   1
  -1  -7  11 127.895 110.360   3
   1  -7 -10 309.297 130.484   1
   1  -7 -10 347.903 125.779   0
  -1  -7  10 213.060 142.486   2
  -1  -7  10 304.656 125.726   3
  -1  -7   9 236.930 115.771   3
  -1  -7   9 228.340 136.420   2
   1  -7  -9 186.308 113.728   0
   1  -7  -9 248.633 127.044   1
   1  -7  -8 360.164 139.734   1
  -1  -7   8 421.743 114.328   3
  -1  -7   8 372.554 136.296   2
   1  -7  -8 423.314 116.823   0
  -1  -7   7 1021.54 126.680   3
   1  -7  -7 1169.62 139.309   1
  -1  -7   7 1029.81 145.668   2
   1  -7  -7 1120.55 139.501   0
   1  -7  -6 151.382 101.722   0
   1  -7  -6 159.478 95.8320   1
  -1  -7   6 103.727 46.3526   0
  -1  -7   6 162.114 106.460   2
  -1  -7   6 63.1166 87.9214   3
   1  -7  -5 1251.17 123.360   1
   1  -7  -5 1490.67 138.624   0
  -1  -7   5 1349.77 136.622   2
  -1  -7   5 1342.96 115.812   3
  -1  -7   5 1360.04 76.6208   0
   1  -7  -5 1410.29 68.8311   2
   1  -7  -4 1019.89 120.921   0
  -1  -7   4 952.794 77.0584   0
   1  -7  -4 898.300 106.664   1
  -1  -7   4 941.441 98.5590   3
   1  -7  -4 891.917 65.8731   2
  -1  -7   4 962.593 121.192   2
  -1  -7   3 89.7478 72.1203   3
   1  -7  -3 94.4234 55.4334   2
  -1  -7   3 117.709 59.7362   0
  -1  -7   3 26.3679 93.4157   2
   1  -7  -3 118.615 80.9603   1
   1  -7  -3 95.4415 92.5915   0
   1  -7  -2 7091.75 201.885   0
  -1  -7   2 7319.59 198.040   2
   1  -7  -2 7397.30 168.705   2
  -1  -7   2 7012.02 175.846   0
   1  -7  -2 7274.27 202.395   1
  -1  -7   2 7147.45 192.116   3
  -1  -7   2 7133.01 181.415   1
   1  -7  -1 352.780 80.3018   0
  -1  -7   1 459.461 84.7614   2
  -1  -7   1 334.951 73.7653   0
  -1  -7   1 349.161 68.4296   1
   1  -7  -1 299.495 81.5825   1
   1  -7  -1 390.053 76.4952   2
   1  -7  -1 428.149 73.5215   3
  -1  -7   1 410.547 86.6058   3
  -1  -7   0 7099.57 179.736   1
   1  -7   0 7042.21 166.186   3
   1  -7   0 6566.06 194.279   1
  -1  -7   0 6922.85 188.112   3
  -1  -7   0 6811.88 176.671   2
  -1  -7   0 6921.71 190.491   0
   1  -7   0 6824.47 186.723   0
   1  -7   0 7127.45 184.389   2
   1  -7   1 1313.77 101.259   0
  -1  -7  -1 1129.82 106.388   0
   1  -7   1 1244.04 101.519   1
   1  -7   1 1269.31 107.643   2
  -1  -7  -1 1293.20 88.0497   2
   1  -7   1 1282.65 86.7560   3
  -1  -7  -1 1336.35 105.493   3
  -1  -7  -1 1429.51 98.5839   1
   1  -7   2 1828.08 99.1520   3
  -1  -7  -2 1754.67 106.852   1
   1  -7   2 1572.95 121.915   2
   1  -7   2 1685.58 120.809   1
  -1  -7  -2 1782.86 92.7570   2
  -1  -7  -2 1649.98 125.962   0
   1  -7   2 1556.10 101.016   0
  -1  -7  -3 2775.50 131.646   1
   1  -7   3 2806.25 119.006   3
  -1  -7  -3 2830.78 145.909   0
   1  -7   3 2909.11 146.748   1
   1  -7   3 3019.66 157.287   2
  -1  -7  -3 2878.54 100.877   2
  -1  -7  -4 1227.62 122.337   0
   1  -7   4 1207.68 131.114   2
  -1  -7  -4 1119.43 109.250   1
   1  -7   4 1134.23 90.2628   3
  -1  -7  -5 197.433 94.2122   1
   1  -7   5 196.521 109.540   2
   1  -7   5 148.175 71.4929   3
  -1  -7  -5 134.966 99.8880   0
   1  -7   6 483.622 122.810   2
  -1  -7  -6 483.104 101.936   1
  -1  -7  -6 636.496 122.559   0
   1  -7   6 542.154 89.2705   3
  -1  -7  -7 98.3341 108.748   1
  -1  -7  -7 90.5570 103.838   0
   1  -7   7 99.9163 92.7867   3
   1  -7   7 59.2287 124.423   2
  -1  -7  -8 194.583 110.110   1
  -1  -7  -8 145.381 113.532   0
   1  -7   8 215.993 122.058   2
   1  -7   8 173.451 96.0671   3
   1  -7   9 217.489 107.288   3
  -1  -7  -9 139.339 128.468   1
  -1  -7  -9 170.165 112.220   0
   1  -7   9 102.921 134.940   2
  -1  -7 -10-14.2545 116.754   0
  -1  -7 -10 4.02093 121.161   1
   1  -7  10 4.19213 101.927   3
   1  -7  10-8.37133 134.024   2
  -1  -7 -11 95.4332 116.214   0
  -1  -7 -11 0.00000 132.419   1
   1  -7  11-49.8829 116.114   3
   1  -7  11 122.460 121.548   2
   1  -7  12 12.2001 129.718   3
  -1  -7 -12-11.2674 133.099   1
   1  -7  12 42.8300 119.819   2
  -1  -7 -12 72.7475 106.078   0
   1  -7  13 107.840 118.605   3
  -1  -7 -13 16.6952 136.528   1
  -1  -7 -13 64.4536 104.385   0
   1  -7  13 147.020 118.752   2
   1  -7  14 82.2938 136.858   3
   1  -7  14 18.3125 125.594   2
  -1  -7 -14 105.289 113.784   0
  -1  -7 -14 52.6832 147.837   1
  -1  -7 -15 185.516 141.112   1
   1  -7  15 90.4006 129.293   3
   1  -7  15 236.014 118.310   2
   1  -7  16 98.2968 136.487   3
  -1  -7 -16 93.4731 133.237   1
   1  -7  16-14.5134 109.142   2
  -1  -7 -17 76.2441 152.582   1
   1  -7  17 144.369 162.111   3
   1  -7  17-7.62450 133.209   2
  -1  -7 -18 142.248 198.116   1
   1  -7  18 53.7396 183.818   3
   1   7  18 82.4826 202.718   3
   1  -7  19 12.2670 128.945   3
  -1   8  18 121.563 148.125   3
   1  -8 -18-18.2350 196.930   1
  -1  -8  18-24.9128 173.218   3
  -1  -8  17 55.2587 165.111   3
   1  -8 -17 101.514 188.005   1
  -1   8  17 127.907 185.737   3
  -1  -8  17 110.675 144.652   2
   1  -8 -16 64.6594 147.829   1
  -1  -8  16 162.135 158.558   3
  -1  -8  16 104.511 131.098   2
  -1  -8  15 77.3961 133.298   3
   1  -8 -15 78.4050 146.485   1
  -1  -8  15 106.385 152.664   2
  -1  -8  14 12.4293 121.875   2
  -1  -8  14 50.4133 131.588   3
   1  -8 -14-39.4605 152.394   1
   1  -8 -13 176.688 127.450   0
  -1  -8  13 204.326 131.488   3
  -1  -8  13 81.5229 133.069   2
   1  -8 -13 161.734 152.043   1
  -1  -8  12-51.9739 127.380   3
   1  -8 -12 37.0135 140.639   1
   1  -8 -12-1.76090 114.082   0
  -1  -8  12-15.5744 133.353   2
  -1  -8  11 229.362 124.486   3
   1  -8 -11 396.729 121.709   0
   1  -8 -11 303.710 128.460   1
  -1  -8  11 227.599 128.566   2
  -1  -8  10 929.807 159.738   2
   1  -8 -10 1050.29 163.040   1
   1  -8 -10 1096.57 159.379   0
  -1  -8  10 1290.44 158.199   3
   1  -8  -9-23.5347 128.328   0
  -1  -8   9-74.9543 132.448   2
  -1  -8   9 14.5416 113.957   3
   1  -8  -9 62.4724 128.655   1
  -1  -8   8 228.042 118.366   3
   1  -8  -8 195.422 128.093   0
  -1  -8   8 165.740 139.926   2
   1  -8  -8 170.859 127.432   1
  -1  -8   7 45.5407 127.111   2
  -1  -8   7 79.7263 108.920   3
   1  -8  -7-21.5909 111.603   1
   1  -8  -7 41.7419 111.964   0
   1  -8  -6 1765.35 157.627   1
  -1  -8   6 1751.24 90.9175   0
   1  -8  -6 1632.75 159.993   0
  -1  -8   6 1746.02 141.730   3
  -1  -8   6 1801.36 169.780   2
  -1  -8   5 1150.27 144.777   2
   1  -8  -5 1273.05 74.8385   2
  -1  -8   5 1036.40 121.235   3
  -1  -8   5 1111.85 85.1508   0
   1  -8  -5 1101.86 135.136   0
   1  -8  -5 1180.66 134.984   1
   1  -8  -4 785.329 73.0802   2
  -1  -8   4 715.246 109.712   3
   1  -8  -4 744.630 119.471   0
  -1  -8   4 775.448 85.4984   0
   1  -8  -4 691.102 119.274   1
  -1  -8   4 624.913 117.401   2
  -1  -8   3 672.819 103.508   3
  -1  -8   3 689.340 89.3138   1
  -1  -8   3 598.457 85.2731   0
   1  -8  -3 577.591 74.2359   2
   1  -8  -3 598.845 113.567   1
   1  -8  -3 676.971 112.779   0
  -1  -8   3 663.142 115.877   2
  -1  -8   2 95.5226 75.3682   0
  -1  -8   2 99.7496 95.2205   2
   1  -8  -2 85.8545 71.8260   2
   1  -8  -2 61.7082 90.4903   0
   1  -8  -2 126.019 92.6685   1
  -1  -8   2 90.1121 87.0518   3
  -1  -8   2 54.9338 70.3848   1
  -1  -8   1 509.723 83.2832   1
  -1  -8   1 510.061 88.5135   0
   1  -8  -1 507.927 102.246   1
  -1  -8   1 507.250 98.0233   2
   1  -8  -1 557.930 84.1934   3
   1  -8  -1 504.884 85.9063   2
   1  -8  -1 585.465 101.489   0
  -1  -8   1 483.518 90.4448   3
  -1  -8   0 1179.17 113.185   0
  -1  -8   0 1245.12 110.260   3
  -1  -8   0 1172.04 105.086   2
   1  -8   0 1209.36 109.325   0
   1  -8   0 1214.57 112.158   1
   1  -8   0 1112.86 94.2582   3
  -1  -8   0 1149.75 103.435   1
   1  -8   0 1296.11 115.461   2
  -1  -8  -1 1135.02 97.5189   2
   1  -8   1 1052.87 114.728   1
   1  -8   1 1127.40 115.788   2
  -1  -8  -1 1151.02 114.287   3
  -1  -8  -1 1054.42 110.884   0
   1  -8   1 1063.57 93.6568   3
   1  -8   1 1110.42 102.065   0
  -1  -8  -1 1222.86 102.428   1
   1  -8   2 4453.91 180.152   1
  -1  -8  -2 4693.37 167.294   1
   1  -8   2 4436.30 179.791   2
  -1  -8  -2 4621.53 187.693   0
   1  -8   2 4651.54 159.795   0
   1  -8   2 4692.45 157.318   3
  -1  -8  -2 4668.09 144.044   2
  -1  -8  -3 149.806 89.4226   1
  -1  -8  -3 112.644 105.985   0
   1  -8   3 141.048 107.432   2
   1  -8   3 142.324 100.890   1
  -1  -8  -3 168.863 61.8659   2
   1  -8   3 160.208 73.6551   3
   1  -8   4 2326.32 125.676   3
  -1  -8  -4 2332.63 161.150   0
   1  -8   4 2351.27 165.860   2
  -1  -8  -4 2366.99 143.555   1
  -1  -8  -5 1037.81 114.885   1
   1  -8   5 1084.18 105.193   3
  -1  -8  -5 1114.33 141.434   0
   1  -8   5 1190.95 148.215   2
  -1  -8  -6 8.97123 117.566   0
   1  -8   6-7.63956 86.7310   3
  -1  -8  -6 35.3388 101.448   1
   1  -8   6 20.7623 121.211   2
  -1  -8  -7-1.88859 120.922   0
  -1  -8  -7-2.54390 102.909   1
   1  -8   7-32.8856 94.2572   3
   1  -8   7 31.6223 130.503   2
  -1  -8  -8 2076.75 169.764   1
   1  -8   8 1931.08 145.113   3
  -1  -8  -8 1919.11 168.322   0
   1  -8   8 1764.74 182.511   2
   1  -8   9 459.156 118.488   3
   1  -8   9 430.736 141.373   2
  -1  -8  -9 379.187 130.650   1
  -1  -8  -9 320.228 130.077   0
  -1  -8 -10 1762.19 164.476   0
  -1  -8 -10 1639.24 158.223   1
   1  -8  10 1675.21 155.780   3
   1  -8  10 1576.75 180.468   2
  -1  -8 -11 75.6750 114.795   0
   1  -8  11 50.4041 108.286   3
   1  -8  11 69.8257 125.118   2
  -1  -8 -11 30.4840 133.751   1
  -1  -8 -12 137.972 114.127   0
  -1  -8 -12 16.7713 132.930   1
   1  -8  12 24.2100 120.257   3
   1  -8  12 45.1442 134.793   2
   1  -8  13 14.3440 130.572   3
  -1  -8 -13 62.3572 137.425   1
   1  -8  13 3.35648 143.384   2
  -1  -8 -13 72.0294 107.787   0
   1  -8  14-2.02245 124.114   3
  -1  -8 -14 25.9927 146.989   1
  -1  -8 -14-8.50684 106.260   0
   1  -8  14-81.9254 146.562   2
   1  -8  15 96.7445 139.924   3
  -1  -8 -15 83.3958 102.738   0
   1  -8  15 57.1062 128.769   2
  -1  -8 -15 86.9819 154.532   1
  -1  -8 -16 76.7301 135.683   1
   1  -8  16 82.1738 152.524   3
   1  -8  16 2.34250 138.065   2
   1  -8  17-27.0333 154.009   2
  -1  -8 -17 39.3464 139.458   1
   1  -8  17-7.56276 153.536   3
   1  -8  18 3.60127 160.534   3
  -1  -8 -18 114.849 168.772   1
   1  -8  18 7.69098 150.557   2
  -1  -9  18 93.7746 148.854   3
  -1   9  18 168.897 183.904   3
   1  -9 -17-10.3130 209.559   1
  -1  -9  17-0.88889 130.281   3
  -1  -9  17-57.1249 160.546   2
  -1   9  17 107.058 180.728   3
  -1  -9  16-23.9156 129.804   2
  -1  -9  16-14.9930 146.210   3
   1  -9 -16 11.4288 187.479   1
  -1  -9  15 450.422 154.116   2
   1  -9 -15 133.899 138.281   1
  -1  -9  15 162.216 145.542   3
  -1  -9  14 199.326 128.330   2
  -1  -9  14 9.48042 144.115   3
   1  -9 -14 167.176 162.041   1
  -1  -9  13-65.1021 137.123   2
   1  -9 -13 28.1830 111.611   0
   1  -9 -13-10.1181 163.262   1
  -1  -9  13 38.0376 140.890   3
  -1  -9  12 39.3883 119.004   3
   1  -9 -12 34.4602 135.098   1
  -1  -9  12-16.1739 152.272   2
   1  -9 -12 15.4373 135.876   0
  -1  -9  11 74.1719 144.268   2
  -1  -9  11 27.8891 124.668   3
   1  -9 -11 174.428 133.766   1
   1  -9 -11 69.0153 129.022   0
  -1  -9  10-39.9081 137.382   2
  -1  -9  10-50.9670 106.948   3
   1  -9 -10 74.3277 115.828   0
   1  -9 -10 27.1907 115.810   1
  -1  -9   9 504.707 125.255   3
   1  -9  -9 478.299 135.799   1
   1  -9  -9 377.111 135.446   0
  -1  -9   9 512.722 152.832   2
   1  -9  -8 205.759 129.269   1
  -1  -9   8 148.620 102.540   3
   1  -9  -8 121.862 137.973   0
  -1  -9   8 94.9764 146.614   2
  -1  -9   7-13.2388 140.119   2
   1  -9  -7-28.8315 127.260   0
   1  -9  -7 17.2530 124.956   1
  -1  -9   7 33.3332 107.273   3
  -1  -9   6 701.957 153.823   2
   1  -9  -6 567.718 125.582   1
  -1  -9   6 576.059 118.740   3
   1  -9  -6 656.329 148.062   0
   1  -9  -5 1191.01 153.704   0
  -1  -9   5 1210.35 156.007   2
   1  -9  -5 1212.15 141.118   1
  -1  -9   5 1176.49 128.563   3
  -1  -9   5 1248.15 98.5712   0
  -1  -9   4 1348.80 108.675   0
   1  -9  -4 1283.97 142.227   1
   1  -9  -4 1378.26 95.0771   2
  -1  -9   4 1472.02 151.698   2
   1  -9  -4 1189.92 148.101   0
  -1  -9   4 1397.34 130.503   3
  -1  -9   3 756.064 108.995   1
  -1  -9   3 871.507 100.116   0
   1  -9  -3 728.523 132.681   0
   1  -9  -3 783.651 118.566   1
   1  -9  -3 671.173 88.4103   2
  -1  -9   3 706.487 127.719   2
  -1  -9   3 577.774 109.062   3
   1  -9  -2 587.493 112.818   1
  -1  -9   2 624.616 118.457   2
   1  -9  -2 594.028 92.0418   2
   1  -9  -2 538.979 117.790   0
  -1  -9   2 685.044 116.679   3
  -1  -9   2 554.226 96.7213   0
  -1  -9   2 517.142 104.072   1
   1  -9  -1 130.782 81.5715   3
  -1  -9   1 179.411 100.195   3
  -1  -9   1 115.869 89.5186   0
   1  -9  -1 97.8250 88.0106   2
  -1  -9   1 116.336 84.1852   1
   1  -9  -1 83.0147 108.314   0
   1  -9  -1 152.766 94.9261   1
  -1  -9   1 92.1720 103.915   2
  -1  -9   0 741.830 102.646   1
  -1  -9   0 719.435 106.338   2
  -1  -9   0 845.800 117.443   3
   1  -9   0 733.177 112.109   0
  -1  -9   0 800.412 109.727   0
   1  -9   0 864.838 99.1237   3
   1  -9   0 712.880 117.669   1
   1  -9   0 830.923 117.274   2
  -1  -9  -1 467.795 90.8082   2
   1  -9   1 445.155 107.883   0
   1  -9   1 397.867 112.475   2
  -1  -9  -1 452.800 100.753   1
   1  -9   1 476.122 89.0455   3
  -1  -9  -1 469.025 106.185   3
  -1  -9  -1 461.450 110.269   0
   1  -9   1 429.392 112.993   1
   1  -9   2 462.170 119.985   2
   1  -9   2 358.469 99.3265   0
   1  -9   2 501.994 93.6452   3
  -1  -9  -2 501.997 88.1615   2
  -1  -9  -2 473.335 125.789   0
   1  -9   2 398.367 113.526   1
  -1  -9  -2 517.056 105.247   1
   1  -9   3 1501.57 148.923   2
  -1  -9  -3 1418.80 97.5234   2
  -1  -9  -3 1552.22 134.170   1
  -1  -9  -3 1506.15 151.464   0
   1  -9   3 1480.05 138.515   1
   1  -9   3 1443.44 115.411   3
   1  -9   4 1544.60 120.157   3
   1  -9   4 1519.66 160.383   2
  -1  -9  -4 1525.68 154.246   0
  -1  -9  -4 1495.86 137.410   1
   1  -9   5 1355.38 123.893   3
   1  -9   5 1382.76 166.679   2
  -1  -9  -5 1323.99 156.109   0
  -1  -9  -5 1439.66 138.720   1
   1  -9   6 1443.67 181.069   2
   1  -9   6 1440.49 126.577   3
  -1  -9  -6 1422.39 148.262   1
  -1  -9  -6 1245.48 163.717   0
   1  -9   7 2040.74 142.351   3
  -1  -9  -7 2030.57 182.945   0
  -1  -9  -7 2025.68 164.056   1
   1  -9   7 1876.04 195.932   2
   1  -9   8 3654.06 187.121   3
   1  -9   8 3520.80 218.243   2
  -1  -9  -8 3969.54 209.476   1
  -1  -9  -8 3861.76 225.937   0
   1  -9   9 66.8724 125.397   2
  -1  -9  -9 103.579 124.371   0
   1  -9   9 30.0176 99.1247   3
  -1  -9  -9 156.905 115.377   1
  -1  -9 -10 591.060 136.608   0
  -1  -9 -10 320.427 127.205   1
   1  -9  10 421.527 152.178   2
   1  -9  10 451.991 118.382   3
   1  -9  11 123.754 104.463   3
  -1  -9 -11 102.597 121.543   1
  -1  -9 -11 82.4407 136.970   0
   1  -9  11 145.491 135.602   2
   1  -9  12 76.2320 126.027   3
  -1  -9 -12 21.1062 144.202   1
  -1  -9 -12-34.0271 115.838   0
   1  -9  12-81.0996 151.542   2
   1  -9  13-81.0952 143.109   2
  -1  -9 -13 47.2574 120.128   0
  -1  -9 -13 22.5733 149.135   1
   1  -9  13-30.3843 122.862   3
  -1  -9 -14-35.4345 140.900   1
   1  -9  14-48.0638 140.922   3
   1  -9  14-75.9449 127.616   2
  -1  -9 -14 79.2855 128.498   0
  -1  -9 -15 149.619 129.702   0
   1  -9  15 51.8480 139.236   2
   1  -9  15 68.1009 132.581   3
  -1  -9 -15 171.784 161.731   1
   1  -9  16 68.7584 174.327   2
  -1  -9 -16-11.2228 144.087   1
   1  -9  16 72.3596 157.453   3
  -1  -9 -17 44.2953 179.217   1
   1  -9  17-101.811 155.478   2
   1  -9  17-79.1953 151.611   3
   1  -9  18 92.3346 168.648   2
   1  -9  18-114.976 142.484   3
  -1 -10  17 259.039 147.546   2
  -1 -10  17 123.201 175.634   3
   1 -10 -17 182.577 184.344   1
  -1 -10  16-40.6186 153.041   2
  -1 -10  16 84.6986 136.392   3
   1 -10 -16 78.9937 172.330   1
  -1 -10  15 147.187 152.076   2
  -1 -10  15 17.0432 150.164   3
   1 -10 -15 207.884 157.111   1
  -1 -10  14-3.19738 156.385   2
   1 -10 -14 76.1975 166.458   1
  -1 -10  14 134.806 161.179   3
   1 -10 -13 82.1148 148.643   1
  -1 -10  13 6.42441 144.293   3
  -1 -10  13 48.0101 142.435   2
   1 -10 -12 353.622 144.591   1
  -1 -10  12 159.006 134.710   2
   1 -10 -12 320.462 125.549   0
  -1 -10  12 273.749 115.158   3
  -1 -10  11 23.2159 131.189   3
   1 -10 -11 28.9231 144.049   1
   1 -10 -11-15.4785 125.719   0
  -1 -10  11 55.2376 134.590   2
   1 -10 -10 2305.75 200.255   0
  -1 -10  10 2513.67 207.073   2
  -1 -10  10 2746.74 203.838   3
   1 -10 -10 2562.33 199.247   1
  -1 -10   9 1115.98 144.782   3
   1 -10  -9 878.048 150.092   0
  -1 -10   9 842.211 158.057   2
   1 -10  -9 1202.49 166.624   1
   1 -10  -8 184.691 122.776   1
  -1 -10   8 97.5854 115.000   3
  -1 -10   8 45.9162 150.540   2
   1 -10  -8 65.3157 128.207   0
  -1 -10   7 717.050 158.271   2
   1 -10  -7 680.957 152.256   0
   1 -10  -7 804.909 149.690   1
  -1 -10   7 791.107 135.043   3
  -1 -10   6 198.510 148.194   2
   1 -10  -6 82.7697 116.149   1
   1 -10  -6 84.3227 134.273   0
  -1 -10   6 125.288 114.607   3
  -1 -10   5 2839.34 141.222   0
  -1 -10   5 2882.25 181.972   3
   1 -10  -5 2574.09 185.739   1
   1 -10  -5 2924.09 203.640   0
  -1 -10   5 3064.42 202.927   2
  -1 -10   4 33.8876 110.320   3
   1 -10  -4 124.218 116.638   1
  -1 -10   4 69.8913 88.2628   0
   1 -10  -4 140.939 125.135   0
  -1 -10   4 90.0525 130.112   2
  -1 -10   3 3174.79 161.410   0
  -1 -10   3 3141.83 184.456   3
   1 -10  -3 3073.74 198.804   0
  -1 -10   3 2993.71 191.583   2
   1 -10  -3 2956.74 142.982   2
   1 -10  -3 3072.16 180.830   1
  -1 -10   3 2970.95 166.680   1
  -1 -10   2 26.6616 105.808   3
   1 -10  -2 101.204 103.967   1
  -1 -10   2 47.6856 96.4433   1
  -1 -10   2 57.6747 109.740   2
   1 -10  -2 38.5348 85.0392   2
   1 -10  -2 30.9534 109.005   0
  -1 -10   2 15.4220 93.1489   0
   1 -10  -1 1334.32 125.766   2
   1 -10  -1 1349.80 136.352   1
  -1 -10   1 1335.95 139.737   0
  -1 -10   1 1347.63 136.326   2
  -1 -10   1 1395.76 126.615   1
  -1 -10   1 1191.51 132.411   3
   1 -10  -1 1406.31 147.468   0
   1 -10   0-32.2495 101.182   0
  -1 -10   0 2.33923 89.9157   1
   1 -10   0 6.17333 106.428   1
   1 -10   0 31.7128 86.1870   3
  -1 -10   0 13.3438 105.910   0
  -1 -10   0 8.59499 110.368   3
   1 -10   0 24.2862 100.067   2
  -1 -10   0 43.5167 98.2474   2
   1 -10   1 1384.98 136.711   2
  -1 -10  -1 1433.16 145.693   0
   1 -10   1 1729.31 146.503   0
  -1 -10  -1 1658.28 141.107   1
   1 -10   1 1431.84 146.506   1
  -1 -10  -1 1452.53 123.955   2
   1 -10   1 1450.64 126.229   3
  -1 -10  -1 1513.64 146.996   3
   1 -10   2 17.9722 88.4026   3
  -1 -10  -2 77.3035 84.0141   2
   1 -10   2-3.45384 111.301   2
   1 -10   2-24.6259 100.340   1
  -1 -10  -2 15.1649 110.881   0
  -1 -10  -2 30.7597 106.666   1
  -1 -10  -3 3266.64 198.749   0
   1 -10   3 3621.45 166.969   3
  -1 -10  -3 3804.71 149.369   2
  -1 -10  -3 3698.56 186.153   1
   1 -10   3 3641.16 198.065   1
   1 -10   3 3669.03 209.304   2
   1 -10   4 78.2106 123.326   2
  -1 -10  -4-39.7401 130.388   0
  -1 -10  -4-81.3097 113.603   1
   1 -10   4 48.8242 95.6617   3
  -1 -10  -5 1422.11 166.558   0
   1 -10   5 1544.58 184.563   2
  -1 -10  -5 1193.89 137.862   1
   1 -10   5 1287.96 134.181   3
   1 -10   6 53.7313 89.4086   3
  -1 -10  -6 46.6367 113.027   1
   1 -10   6-5.97231 145.474   2
  -1 -10  -6-24.1135 135.760   0
  -1 -10  -7 6.55083 101.583   1
   1 -10   7-4.58483 146.297   2
   1 -10   7 42.6851 97.0836   3
  -1 -10  -7-18.2994 121.446   0
   1 -10   8 1181.79 177.406   2
   1 -10   8 1080.42 125.014   3
  -1 -10  -8 1189.51 143.286   1
  -1 -10  -8 1023.64 156.108   0
  -1 -10  -9 4.54464 127.321   1
   1 -10   9 36.8703 142.231   2
  -1 -10  -9-5.62575 134.495   0
   1 -10   9 5.59036 88.6994   3
  -1 -10 -10 739.107 164.756   0
   1 -10  10 650.277 127.654   3
   1 -10  10 643.710 163.464   2
  -1 -10 -10 828.948 157.235   1
  -1 -10 -11 47.3775 131.643   1
   1 -10  11-13.3949 145.944   2
  -1 -10 -11-2.73510 123.491   0
   1 -10  11-13.4707 117.999   3
   1 -10  12 56.6234 111.139   3
   1 -10  12-5.18839 154.560   2
  -1 -10 -12-34.2743 134.963   0
  -1 -10 -12 76.3598 116.785   1
   1 -10  13 147.005 150.492   2
  -1 -10 -13 48.2694 131.262   1
  -1 -10 -13 16.3752 131.170   0
   1 -10  13 63.4405 114.418   3
   1 -10  14-41.5427 152.599   2
   1 -10  14 42.6568 119.567   3
  -1 -10 -14 65.1870 143.210   0
  -1 -10 -14-124.697 127.769   1
   1 -10  15 13.6890 174.905   2
  -1 -10 -15-73.4892 131.382   0
  -1 -10 -15 79.0513 176.209   1
   1 -10  15-55.6822 129.499   3
  -1 -10 -16-10.0369 134.867   0
   1 -10  16-38.1578 153.455   3
   1 -10  16-61.0468 142.677   2
  -1 -10 -16-9.06777 160.909   1
   1 -10  17 2.80927 127.956   2
   1 -10  17-57.5511 149.799   3
  -1 -10 -17-106.270 190.222   1
  -1 -11  16 36.8340 142.346   3
  -1 -11  16 70.7592 175.883   2
   1 -11 -16 65.1384 175.218   1
  -1 -11  15 117.052 155.886   2
   1 -11 -15 102.118 173.689   1
  -1 -11  15 36.3828 156.240   3
  -1 -11  14 240.257 129.775   2
   1 -11 -14 167.216 168.783   1
  -1 -11  14 12.7503 147.801   3
  -1 -11  13 50.3037 135.701   3
   1 -11 -13-58.6332 154.036   1
  -1 -11  13-11.4381 157.042   2
   1 -11 -12 489.280 165.573   1
   1 -11 -12 469.237 153.778   0
  -1 -11  12 489.716 168.033   2
  -1 -11  12 473.569 140.121   3
   1 -11 -11 268.139 155.148   0
  -1 -11  11 295.659 133.698   3
   1 -11 -11 298.891 161.975   1
  -1 -11  11 194.920 171.693   2
  -1 -11  10 621.434 169.197   2
   1 -11 -10 575.861 146.317   1
  -1 -11  10 567.670 138.972   3
   1 -11 -10 644.302 162.306   0
  -1 -11   9 203.021 147.083   2
   1 -11  -9 361.453 148.533   1
  -1 -11   9 214.273 118.877   3
   1 -11  -9 245.663 136.602   0
   1 -11  -8 465.268 145.326   1
   1 -11  -8 440.871 151.115   0
  -1 -11   8 554.954 174.859   2
  -1 -11   8 468.695 121.609   3
  -1 -11   7 190.740 136.293   2
  -1 -11   7 218.235 107.812   3
   1 -11  -7 133.732 135.269   1
   1 -11  -7 188.412 132.587   0
  -1 -11   6 60.4736 147.659   2
   1 -11  -6 158.307 134.232   1
  -1 -11   6 96.9154 114.893   3
   1 -11  -6 225.997 141.721   0
   1 -11  -5 10.1829 109.164   1
   1 -11  -5-5.75080 133.568   0
  -1 -11   5 57.5192 100.767   3
  -1 -11   5 38.1940 139.350   2
  -1 -11   4 310.809 143.818   2
   1 -11  -4 436.331 144.653   0
   1 -11  -4 308.706 119.410   1
  -1 -11   4 338.869 99.4571   0
  -1 -11   4 342.128 120.698   3
  -1 -11   3 578.602 141.269   2
  -1 -11   3 619.864 126.977   3
  -1 -11   3 558.538 120.110   1
   1 -11  -3 538.519 99.7001   2
   1 -11  -3 645.695 129.191   1
  -1 -11   3 625.559 111.627   0
   1 -11  -3 682.419 152.792   0
   1 -11  -2 481.214 138.282   1
   1 -11  -2 650.121 136.744   0
  -1 -11   2 461.715 111.943   1
  -1 -11   2 542.609 127.677   3
  -1 -11   2 574.981 132.886   2
   1 -11  -2 514.060 103.830   2
  -1 -11   2 511.515 118.447   0
   1 -11  -1 244.795 117.922   1
  -1 -11   1 202.599 111.490   1
   1 -11  -1 328.660 107.460   2
  -1 -11   1 325.148 115.433   0
  -1 -11   1 193.477 113.633   2
  -1 -11   1 266.948 127.190   3
   1 -11  -1 182.133 113.454   0
  -1 -11   0 430.357 120.864   0
  -1 -11   0 468.975 136.580   3
   1 -11   0 476.372 113.141   2
   1 -11   0 453.047 106.140   3
  -1 -11   0 563.524 122.446   2
  -1 -11   0 443.603 107.375   1
   1 -11   0 453.181 122.224   0
   1 -11   0 519.716 124.448   1
   1 -11   1 210.736 120.109   0
  -1 -11  -1 187.990 109.176   1
  -1 -11  -1 194.993 101.427   2
   1 -11   1 102.035 104.487   1
  -1 -11  -1 220.577 127.982   3
  -1 -11  -1 156.462 127.452   0
   1 -11   1 143.779 123.797   2
   1 -11   1 171.139 92.2777   3
  -1 -11  -2 201.726 96.8690   2
   1 -11   2 150.255 96.8884   3
  -1 -11  -2 123.371 110.095   1
   1 -11   2 132.503 110.777   1
  -1 -11  -2 153.663 128.494   0
   1 -11   2 61.5256 129.247   2
  -1 -11  -3 1651.26 172.035   0
  -1 -11  -3 1510.28 145.816   1
   1 -11   3 1418.92 129.141   3
   1 -11   3 1505.44 159.484   1
   1 -11   3 1496.53 173.152   2
   1 -11   4 39.9697 129.035   2
   1 -11   4 9.19815 92.8433   3
  -1 -11  -4 76.4235 131.641   0
  -1 -11  -4 27.0100 106.756   1
   1 -11   5 965.587 170.446   2
   1 -11   5 978.518 118.697   3
  -1 -11  -5 975.074 157.540   0
  -1 -11  -5 1020.05 134.947   1
   1 -11   6 162.329 144.019   2
  -1 -11  -6 149.947 117.542   1
   1 -11   6 93.5258 93.8501   3
  -1 -11  -6 69.2553 135.923   0
   1 -11   7 607.508 111.928   3
  -1 -11  -7 449.855 126.367   1
  -1 -11  -7 511.822 137.663   0
   1 -11   7 607.949 148.572   2
  -1 -11  -8 58.4068 130.869   0
   1 -11   8 23.5806 143.927   2
   1 -11   8 17.4099 93.3166   3
  -1 -11  -8 44.0274 120.417   1
  -1 -11  -9 181.596 123.884   1
  -1 -11  -9 205.419 141.987   0
   1 -11   9 226.062 100.720   3
   1 -11   9 203.920 142.350   2
  -1 -11 -10 75.4323 138.023   1
   1 -11  10-2.90155 113.999   3
   1 -11  10 120.156 143.646   2
  -1 -11 -10-67.8765 119.662   0
  -1 -11 -11 132.773 128.940   1
  -1 -11 -11 119.961 127.993   0
   1 -11  11 99.5954 165.545   2
   1 -11  11 147.905 123.431   3
   1 -11  12 82.8083 148.506   2
   1 -11  12-1.32081 114.673   3
  -1 -11 -12 75.3526 154.403   0
  -1 -11 -12-44.0567 149.423   1
   1 -11  13 287.067 152.942   2
  -1 -11 -13 379.070 132.693   0
  -1 -11 -13 320.834 134.535   1
   1 -11  13 316.311 135.361   3
  -1 -11 -14-44.0450 128.742   1
   1 -11  14-139.843 170.847   2
   1 -11  14-79.1760 136.280   3
  -1 -11 -14-58.8498 162.082   0
   1 -11  15-84.2650 165.411   2
  -1 -11 -15 67.2444 169.144   1
   1 -11  15 2.41372 146.980   3
  -1 -11 -15 102.017 132.071   0
  -1 -11 -16 16.2317 127.249   0
   1 -11  16 69.8938 149.855   2
  -1 -11 -16-112.868 183.039   1
   1 -11  16 34.2878 155.799   3
  -1 -12  16 56.2116 160.463   3
   1 -12 -15-96.8558 150.826   1
  -1 -12  15 23.0345 165.517   3
  -1 -12  15 4.81409 152.148   2
  -1 -12  14-40.4577 167.562   2
   1 -12 -14 23.4297 136.367   1
  -1 -12  14 60.3182 155.931   3
   1 -12 -13 216.078 152.582   1
  -1 -12  13 131.466 176.060   2
  -1 -12  13 30.9000 157.414   3
  -1 -12  12 63.7471 137.043   3
   1 -12 -12-9.71575 167.670   1
  -1 -12  12-48.6175 156.568   2
  -1 -12  11 90.2457 117.467   3
   1 -12 -11 27.0718 148.160   0
   1 -12 -11 41.4872 127.180   1
  -1 -12  11-76.7195 158.809   2
   1 -12 -10 256.499 137.931   0
   1 -12 -10 57.7020 129.229   1
  -1 -12  10 98.8327 105.056   3
  -1 -12  10 9.16306 117.122   2
  -1 -12   9-44.7271 127.096   3
   1 -12  -9 28.4585 111.647   1
   1 -12  -9 86.9831 122.743   0
  -1 -12   9 26.9528 142.055   2
   1 -12  -8 115.028 146.929   1
   1 -12  -8 34.0683 147.460   0
  -1 -12   8 165.255 114.202   3
  -1 -12   8 77.7923 165.036   2
   1 -12  -7-3.41176 129.660   0
   1 -12  -7 3.79676 127.240   1
  -1 -12   7-87.8802 135.552   2
  -1 -12   7-39.9302 107.468   3
  -1 -12   6-17.4164 103.973   3
  -1 -12   6-20.7294 140.702   2
   1 -12  -6 17.6389 119.752   1
   1 -12  -6 19.6807 143.295   0
  -1 -12   5 139.897 118.014   3
   1 -12  -5 163.580 155.421   0
   1 -12  -5 61.9034 126.709   1
  -1 -12   5 150.367 141.754   2
   1 -12  -4 344.990 119.497   1
   1 -12  -4 477.212 155.111   0
  -1 -12   4 339.067 122.005   3
  -1 -12   4 338.023 136.860   2
  -1 -12   4 360.062 98.5401   0
  -1 -12   3 419.300 106.395   1
  -1 -12   3 455.309 116.660   3
  -1 -12   3 393.171 110.624   0
   1 -12  -3 433.247 123.521   1
   1 -12  -3 454.065 130.909   0
  -1 -12   3 474.295 135.078   2
  -1 -12   2 63.8792 117.558   3
   1 -12  -2 53.7739 133.800   0
  -1 -12   2 144.892 125.644   2
   1 -12  -2 113.817 93.0319   2
  -1 -12   2 36.4893 89.6469   1
   1 -12  -2 80.9357 106.298   1
  -1 -12   2 81.2516 112.127   0
  -1 -12   1 60.6034 113.037   2
   1 -12  -1 68.3749 105.348   2
   1 -12  -1 62.3166 114.897   0
   1 -12  -1 29.0331 118.125   1
  -1 -12   1-4.52084 109.525   3
  -1 -12   1 10.4732 114.827   0
  -1 -12   1 47.8599 87.2095   1
   1 -12   0 79.2909 126.071   0
   1 -12   0-9.64406 95.6782   3
  -1 -12   0-19.2411 124.838   0
   1 -12   0-11.6761 108.777   2
  -1 -12   0-1.52134 118.269   3
  -1 -12   0 51.4850 89.1485   1
   1 -12   0 82.9035 117.175   1
  -1 -12   0 34.9060 95.0239   2
   1 -12   1 119.663 100.809   3
  -1 -12  -1 175.506 99.7895   2
  -1 -12  -1 26.2053 94.0282   1
   1 -12   1 125.157 122.260   1
   1 -12   1 144.599 105.754   2
  -1 -12  -1 67.7642 113.575   0
  -1 -12  -2 131.661 114.782   1
  -1 -12  -2 115.028 135.890   0
   1 -12   2 137.244 117.095   1
  -1 -12  -2 223.252 90.4414   2
   1 -12   2 184.269 103.877   3
   1 -12   2 192.158 119.494   2
  -1 -12  -3 158.082 98.8530   1
   1 -12   3 231.580 129.200   1
   1 -12   3 202.237 104.631   3
  -1 -12  -3 181.950 143.303   0
   1 -12   3 229.831 123.928   2
   1 -12   4 275.325 138.327   2
  -1 -12  -4 441.855 122.634   1
  -1 -12  -4 362.780 155.729   0
   1 -12   4 384.552 105.617   3
  -1 -12  -5 179.422 145.877   0
   1 -12   5 380.977 114.312   3
  -1 -12  -5 181.219 102.151   1
   1 -12   5 154.983 142.826   2
  -1 -12  -6 124.634 122.654   1
   1 -12   6 34.1007 127.698   2
  -1 -12  -6 21.1803 140.613   0
   1 -12   6-5.99256 104.120   3
   1 -12   7 275.744 158.860   2
  -1 -12  -7 391.537 149.388   0
  -1 -12  -7 336.237 124.696   1
   1 -12   7 396.992 119.189   3
  -1 -12  -8 38.0048 151.941   0
  -1 -12  -8 45.6478 127.926   1
   1 -12   8-29.7296 109.074   3
   1 -12   8-21.2752 163.649   2
  -1 -12  -9 149.389 159.494   0
   1 -12   9 82.6713 113.115   3
   1 -12   9 94.4830 163.899   2
  -1 -12  -9 28.3925 109.745   1
   1 -12  10 66.3154 160.722   2
  -1 -12 -10-10.1104 154.495   0
  -1 -12 -10 88.5178 134.533   1
   1 -12  10 34.0319 105.439   3
   1 -12  11 71.0198 157.655   2
  -1 -12 -11-10.3197 114.596   1
  -1 -12 -11 59.9200 155.332   0
   1 -12  11 11.1651 94.5320   3
  -1 -12 -12 95.9325 146.835   0
  -1 -12 -12 65.4865 164.000   1
   1 -12  12 25.6308 148.367   2
   1 -12  12-4.18366 112.558   3
  -1 -12 -13-27.1108 139.089   0
   1 -12  13-85.7578 179.356   2
  -1 -12 -13 17.3058 122.866   1
  -1 -12 -14 30.8687 158.559   0
  -1 -12 -14 21.7921 134.943   1
   1 -12  14 43.9774 177.757   2
  -1 -12 -15 392.265 161.681   1
  -1 -12 -15 531.346 156.109   0
  -1 -13  15-102.107 145.320   3
  -1 -13  14-10.5740 169.263   3
   1 -13 -14 90.5077 191.214   1
  -1 -13  13 106.122 190.605   2
   1 -13 -13 67.9035 165.040   1
  -1 -13  13 200.802 151.157   3
   1 -13 -12-52.5705 139.939   1
  -1 -13  12 19.8185 134.007   3
  -1 -13  12-18.8386 181.724   2
   1 -13 -11 100.753 150.966   1
  -1 -13  11 64.0828 127.225   3
  -1 -13  11 48.8489 183.800   2
  -1 -13  10-98.6159 121.000   3
  -1 -13  10 42.6557 149.923   2
   1 -13 -10 45.7223 153.750   0
   1 -13 -10-24.2203 161.854   1
   1 -13  -9 10.4136 148.780   1
  -1 -13   9-4.13894 124.940   3
   1 -13  -9-4.00351 139.876   0
  -1 -13   9 51.0255 167.729   2
  -1 -13   8 40.4350 159.697   2
   1 -13  -8 187.027 124.735   1
  -1 -13   8 52.8365 120.080   3
   1 -13  -8-16.9887 154.367   0
  -1 -13   7 24.3142 162.343   2
  -1 -13   7 44.8865 129.134   3
   1 -13  -7-62.4768 144.640   0
   1 -13  -7 43.8832 135.546   1
   1 -13  -6 33.6718 136.941   0
  -1 -13   6 100.844 141.204   2
  -1 -13   6 140.259 123.207   3
   1 -13  -6 91.7284 136.010   1
  -1 -13   5 66.1725 135.643   2
  -1 -13   5 34.5028 114.649   3
   1 -13  -5-13.1122 134.274   0
   1 -13  -5 21.5023 134.759   1
  -1 -13   4 33.3228 140.945   2
  -1 -13   4 72.0141 106.827   3
   1 -13  -4 55.9285 113.973   1
   1 -13  -4 64.4846 123.424   0
  -1 -13   3 229.990 139.079   2
  -1 -13   3 279.799 122.827   1
   1 -13  -3 280.471 156.009   0
   1 -13  -3 239.806 147.737   1
  -1 -13   3 277.585 124.927   0
  -1 -13   3 217.200 116.555   3
  -1 -13   2 598.112 129.557   1
   1 -13  -2 684.479 150.752   1
  -1 -13   2 653.495 122.218   0
  -1 -13   2 612.622 127.033   3
  -1 -13   2 647.132 141.114   2
   1 -13  -2 596.133 144.932   0
   1 -13  -1-22.3205 130.913   1
  -1 -13   1 21.4709 122.544   2
  -1 -13   1 27.1147 127.117   1
   1 -13  -1 66.9870 135.713   0
  -1 -13   1 77.1936 115.761   3
  -1 -13   1 34.4101 122.248   0
   1 -13  -1 27.5691 95.1024   2
  -1 -13   0 86.1376 109.424   1
   1 -13   0 112.745 131.086   1
  -1 -13   0 141.382 131.395   3
  -1 -13   0 69.4721 114.974   2
  -1 -13   0 58.3016 119.192   0
   1 -13   0 143.311 110.329   2
  -1 -13  -1 36.6825 118.439   1
   1 -13   1 36.6692 104.622   3
   1 -13   1 72.7248 126.898   1
  -1 -13  -1 90.8460 96.8684   2
  -1 -13  -1 104.352 123.829   0
   1 -13   1 7.06709 121.046   2
  -1 -13  -2 285.828 105.008   1
   1 -13   2 266.235 114.877   3
   1 -13   2 302.563 120.513   1
  -1 -13  -2 260.518 144.303   0
   1 -13   2 236.195 133.343   2
   1 -13   3 32.7343 97.3977   3
   1 -13   3-2.41363 131.122   2
   1 -13   3-31.4899 121.289   1
  -1 -13  -3-2.27516 103.652   1
  -1 -13  -3-9.05066 149.203   0
  -1 -13  -4 63.7762 145.150   0
   1 -13   4 65.9575 138.539   2
   1 -13   4 53.9704 100.808   3
  -1 -13  -4-42.7446 99.2448   1
  -1 -13  -5 200.455 131.143   1
   1 -13   5 449.471 166.728   2
  -1 -13  -5 261.064 158.382   0
   1 -13   6 170.305 140.868   2
  -1 -13  -6 189.166 149.380   0
  -1 -13  -6 162.782 106.752   1
   1 -13   7-5.11929 172.733   2
  -1 -13  -7-6.43677 112.092   1
  -1 -13  -7 51.2288 163.570   0
   1 -13   8 45.2200 164.423   2
  -1 -13  -8-74.6417 127.088   1
  -1 -13  -8 1.56453 152.273   0
   1 -13   9-40.1211 155.662   2
  -1 -13  -9 139.940 126.266   1
  -1 -13  -9 104.099 138.536   0
   1 -13  10 155.076 162.962   2
  -1 -13 -10 201.864 137.147   1
  -1 -13 -10 33.7329 121.295   0
   1 -13  11-20.1477 167.325   2
  -1 -13 -11 50.8274 123.878   0
  -1 -13 -11 55.8141 138.253   1
   1 -13  12 97.8681 172.557   2
  -1 -13 -12 69.1339 142.376   0
  -1 -13 -12 125.947 164.149   1
  -1 -13 -13-81.1383 161.398   0
   1 -13  13-54.5331 192.557   2
  -1 -13 -13 111.934 138.818   1
  -1 -13 -14 53.5437 147.333   1
  -1 -14  14 43.4110 151.868   3
   1 -14 -13 76.6399 173.230   1
  -1 -14  13-104.742 167.211   3
  -1 -14  12 302.796 210.589   2
  -1 -14  12 317.242 143.840   3
   1 -14 -12 402.378 183.116   1
  -1 -14  11 99.2227 135.152   3
  -1 -14  11 68.0917 183.002   2
   1 -14 -11 55.6592 155.449   1
  -1 -14  10 282.735 147.907   3
  -1 -14  10 109.075 161.891   2
   1 -14 -10 59.2509 138.157   1
  -1 -14   9-1.68644 186.156   2
   1 -14  -9 12.0098 135.229   1
  -1 -14   9 78.2512 116.049   3
   1 -14  -8-37.7054 145.114   0
  -1 -14   8-69.3090 151.612   2
  -1 -14   8 72.1751 138.387   3
   1 -14  -8 65.3949 148.203   1
  -1 -14   7 199.461 144.581   3
  -1 -14   7 325.661 161.116   2
   1 -14  -7 143.768 133.571   1
   1 -14  -7 149.557 170.675   0
  -1 -14   6 49.8793 112.625   3
  -1 -14   6 85.9996 165.846   2
   1 -14  -6 57.6917 145.563   1
   1 -14  -6 12.4804 171.413   0
   1 -14  -5 101.687 141.035   1
  -1 -14   5 150.774 157.749   2
  -1 -14   5 201.533 138.752   3
   1 -14  -5 320.645 167.700   0
  -1 -14   4 64.8389 138.025   2
  -1 -14   4 21.9200 113.439   3
   1 -14  -4 73.3595 152.996   0
   1 -14  -4 59.5838 133.237   1
   1 -14  -3 130.304 130.626   1
  -1 -14   3 89.0916 136.539   2
   1 -14  -3 165.403 147.066   0
  -1 -14   3 239.169 134.716   3
  -1 -14   2 15.6865 118.611   2
  -1 -14   2 18.2530 135.280   3
  -1 -14   2 12.0324 123.205   1
   1 -14  -2 88.8895 138.657   1
  -1 -14   2 100.554 116.918   0
  -1 -14   1 291.531 120.884   1
   1 -14  -1 318.296 155.884   1
  -1 -14   1 233.176 117.353   0
  -1 -14   1 210.713 120.677   2
  -1 -14   1 179.538 143.551   3
   1 -14   0 69.0444 117.973   2
  -1 -14   0 50.1958 117.453   0
  -1 -14   0 139.255 107.429   2
  -1 -14   0 245.385 120.215   1
  -1 -14   0 145.859 146.423   3
   1 -14   0 91.6439 137.163   1
   1 -14   1 61.1484 116.280   2
   1 -14   1 24.4216 128.799   1
  -1 -14  -1 160.481 151.384   0
  -1 -14  -1 139.539 130.378   1
  -1 -14  -2 60.2842 126.261   0
   1 -14   2-51.8848 132.372   2
   1 -14   2-9.96019 124.801   1
  -1 -14  -2 29.9687 126.896   1
   1 -14   3 52.1237 124.748   1
  -1 -14  -3 99.4400 154.368   0
   1 -14   3 172.026 146.384   2
  -1 -14  -3 119.766 115.158   1
   1 -14   4-51.6515 154.356   2
  -1 -14  -4-28.2194 118.629   1
  -1 -14  -4 33.8691 160.995   0
  -1 -14  -5 285.828 139.874   1
  -1 -14  -5 132.792 153.554   0
   1 -14   5 232.222 166.705   2
   1 -14   6 46.8168 142.425   2
  -1 -14  -6-6.32837 139.738   0
  -1 -14  -6 66.0209 125.542   1
  -1 -14  -7 194.461 135.727   1
   1 -14   7-13.4329 170.641   2
  -1 -14  -7 231.232 170.679   0
  -1 -14  -8-52.6321 142.016   0
  -1 -14  -8 69.6986 118.766   1
   1 -14   8 142.639 149.128   2
  -1 -14  -9 99.5395 158.290   0
  -1 -14  -9-23.5180 149.914   1
   1 -14   9-43.0325 162.562   2
  -1 -14 -10 24.6595 159.869   0
  -1 -14 -10-42.8038 151.122   1
   1 -14  10-43.9888 188.803   2
  -1 -14 -11 184.288 162.115   1
   1 -14  11 175.452 209.751   2
  -1 -14 -11 45.4300 177.215   0
  -1 -14 -12 45.6556 150.156   1
  -1 -14 -12 34.2639 184.368   0
   1 -14  12-87.1954 170.368   2
  -1 -14 -13-325.150 161.705   1
   1 -15 -11 105.932 189.101   1
   1 -15 -10 7.14049 178.282   1
  -1 -15  10 23.6055 202.594   2
  -1 -15   9 61.5135 165.817   2
  -1 -15   9-16.6071 137.612   3
   1 -15  -9 126.152 165.145   1
  -1 -15   8 22.5044 181.677   2
  -1 -15   8-74.8777 119.813   3
   1 -15  -8-3.35744 161.762   1
  -1 -15   7-12.5993 114.975   3
  -1 -15   7 4.97033 170.737   2
   1 -15  -7-51.3314 114.309   1
  -1 -15   6-32.4862 152.137   2
  -1 -15   6 97.9233 132.740   3
   1 -15  -6 99.8614 155.325   1
   1 -15  -5 44.0403 148.862   1
  -1 -15   5 56.2565 125.512   3
  -1 -15   5 42.4102 159.277   2
  -1 -15   4 140.748 110.407   3
  -1 -15   4 127.279 149.769   2
   1 -15  -4 120.531 160.820   1
  -1 -15   3 110.440 121.938   2
  -1 -15   3-2.67322 133.064   3
   1 -15  -3 25.1502 138.062   1
  -1 -15   2 159.556 123.080   3
  -1 -15   2 175.644 131.483   2
  -1 -15   2 96.8490 122.623   0
   1 -15  -2 180.051 118.786   1
  -1 -15   2 196.745 113.008   1
  -1 -15   1 96.9474 127.106   2
  -1 -15   1 89.9685 128.343   3
  -1 -15   1 59.1442 111.050   0
   1 -15  -1 58.7997 143.064   1
  -1 -15   1-15.7573 108.160   1
   1 -15   0 20.1294 119.530   1
  -1 -15   0 113.667 142.560   0
  -1 -15   0 52.5300 106.741   1
  -1 -15  -1 87.6547 101.843   1
   1 -15   1 35.3581 129.806   1
   1 -15   1 19.9769 131.123   2
  -1 -15  -1 26.7333 151.251   0
  -1 -15  -2 52.1971 113.642   1
   1 -15   2 80.5224 142.265   1
  -1 -15  -2 60.6117 135.571   0
   1 -15   2 83.2682 124.469   2
   1 -15   3 39.7503 156.133   2
  -1 -15  -3 11.5885 125.179   1
  -1 -15  -3 114.648 150.213   0
  -1 -15  -4 116.423 123.464   1
   1 -15   4 213.649 165.811   2
  -1 -15  -4 127.478 156.746   0
   1 -15   5 487.430 178.894   2
  -1 -15  -5 501.155 179.472   0
  -1 -15  -5 293.758 119.496   1
   1 -15   6 111.314 141.786   2
  -1 -15  -6 59.2141 111.668   1
  -1 -15  -6 106.476 136.126   0
  -1 -15  -7 282.593 187.148   0
   1 -15   7 324.204 194.014   2
  -1 -15  -7 259.599 132.607   1
   1 -15   8 102.586 164.379   2
  -1 -15  -8-29.9353 144.436   1
  -1 -15  -8 0.00000 168.251   0
  -1 -15  -9-116.233 150.562   1
   1 -15   9 118.129 197.121   2
  -1 -15  -9-183.750 179.656   0
  -1 -15 -10-1.69759 151.770   1
   1 -15  10 65.4922 200.348   2
  -1 -15 -10-88.6667 173.677   0
  -1 -15 -11 47.9005 169.651   1
  -1 -15 -12 0.00000 146.674   1
   1 -16 -10 64.3672 168.721   1
   1 -16  -9-70.0099 176.184   1
  -1 -16   8 44.6914 167.874   2
   1 -16  -8 26.2573 158.121   1
   1 -16  -7-10.5545 146.110   1
  -1 -16   7-16.9603 163.011   2
  -1 -16   6-73.5519 168.726   2
   1 -16  -6 162.371 168.474   1
   1 -16  -5-53.3580 156.647   1
  -1 -16   5 13.9194 136.955   2
  -1 -16   4-90.0566 154.389   2
   1 -16  -4 61.2612 135.390   1
  -1 -16   3-35.9327 139.945   2
   1 -16  -3 67.4543 145.499   1
   1 -16  -2 141.392 150.105   1
  -1 -16   2 175.601 149.926   2
   1 -16  -1-58.0438 151.530   1
  -1 -16   1-8.05687 132.090   0
   1 -16   0-3.13661 113.755   1
  -1 -16   0-60.0433 145.472   0
  -1 -16   0-14.3570 118.681   1
  -1 -16  -1 82.0543 120.480   1
   1 -16   1 131.875 151.214   1
  -1 -16  -1 154.192 156.456   0
   1 -16   2-69.7332 125.005   1
   1 -16   2-49.0890 139.082   2
  -1 -16  -2 124.570 129.059   1
  -1 -16  -2 61.1183 156.645   0
  -1 -16  -3 37.9109 149.817   0
   1 -16   3 65.2065 141.027   2
  -1 -16  -3 66.7404 125.883   1
   1 -16   4-72.9858 173.675   2
  -1 -16  -4-39.1827 171.101   0
  -1 -16  -4-5.29973 110.852   1
  -1 -16  -5 20.6960 163.031   0
  -1 -16  -5-26.3785 102.222   1
   1 -16   5 8.37614 165.242   2
  -1 -16  -6 174.811 162.340   0
  -1 -16  -6 127.257 136.339   1
   1 -16   6 143.341 145.982   2
  -1 -16  -7 80.7115 174.056   0
  -1 -16  -7 103.161 151.199   1
   1 -16   7-18.2286 188.419   2
  -1 -16  -8 123.917 192.839   0
  -1 -16  -8 443.190 134.592   1
   1 -16   8 262.213 191.775   2
   1 -17  -7-33.9551 130.761   1
  -1 -17   7 154.252 193.319   2
  -1 -17   6 228.011 211.621   2
   1 -17  -6 316.231 175.620   1
   1 -17  -5 16.1860 119.602   1
  -1 -17   5-10.5773 186.332   2
  -1 -17   4 12.6627 141.176   2
   1 -17  -4 0.00000 157.141   1
  -1 -17   3 121.151 164.409   2
   1 -17  -3 115.733 170.262   1
   1 -17  -2 128.934 168.132   1
   1 -17  -1 77.5617 153.068   1
   1 -17   0 246.733 146.093   1
  -1 -17   0 256.693 167.838   0
  -1 -17  -1-22.9993 138.607   0
   1 -17   1-89.3147 150.554   1
  -1 -17  -2 104.883 186.551   0
   1 -17   2 282.149 175.918   1
  -1 -17  -3 16.3816 146.405   0
   1 -17   3 164.749 154.423   2
  -1 -17  -4-40.3959 176.796   0
   1 -17   4-6.91573 141.243   2
   1 -17   5 81.1417 144.179   2
  -1 -17  -5 167.731 182.544   0
   1 -17   6 25.3635 161.518   2
   1 -18  -4 73.1202 166.570   1
   1 -18  -3 87.4564 129.502   1
   1 -18  -2-50.8952 133.958   1
   1 -18  -1 211.877 156.197   1
   1 -18   0 154.091 159.522   1
   1 -18   1 213.996 137.072   1
  -1 -18  -2 45.5783 175.946   0
   1 -18   4 3.69650 168.256   2
  -2   0  20 478.974 163.956   3
   2   0 -20 375.929 163.407   1
  -2   0  19 80.2199 146.782   3
   2   0 -19 136.625 175.203   1
   2   0 -18 166.747 168.391   1
  -2   0  18 55.6782 156.660   3
  -2   0  17-158.154 174.425   3
   2   0 -17-51.4558 140.014   1
  -2   0  16 636.968 181.978   3
   2   0 -16 713.298 159.371   1
  -2   0  15-14.8352 160.037   3
   2   0 -15 8.77827 125.592   1
   2   0 -14 872.498 151.696   1
  -2   0  14 1009.74 175.925   3
   2   0 -13-17.6370 127.027   1
  -2   0  13-101.394 155.113   3
  -2   0  12 7.34905 138.234   3
   2   0 -12 31.9030 117.928   1
   2   0 -11 4.22120 114.286   1
  -2   0  11-36.2660 125.815   3
   2   0 -10 491.797 112.809   1
  -2   0  10 419.380 128.775   3
  -2   0   9-22.9085 99.4774   3
   2   0  -9 8.68494 85.4182   1
   2   0  -8 832.316 92.5451   1
  -2   0   8 864.408 108.643   3
  -2   0   7-24.1906 80.0806   3
   2   0  -7-13.3731 58.6003   1
   2   0  -6 353.929 70.3467   1
  -2   0   6 296.252 79.0265   3
  -2   0   5 7.42966 60.0844   3
   2   0  -5-10.7331 44.1263   1
   2   0  -4-4.49400 51.7019   1
  -2   0   4-45.7449 60.3122   3
  -2   0   3 12.7071 37.5679   3
   2   0  -3 6.14700 43.1388   1
  -2   0   2 1454.32 51.8734   3
   2   0  -2 1474.88 48.8869   1
  -2   0   1 3.58160 21.2186   3
  -2   0   0 29142.9 208.570   0
  -2   0   0 29745.6 160.217   3
   2   0   1-16.2638 51.5189   2
  -2   0  -1 12.4372 36.4385   0
  -2   0  -2 125.432 37.0353   0
   2   0   2 97.5833 49.6918   2
   2   0   3 6.53534 54.2408   2
  -2   0  -3 11.8941 39.8337   0
   2   0   4 126.116 50.9797   2
  -2   0  -4 131.778 40.5816   0
   2   0   5-7.94167 46.6085   2
  -2   0  -5-4.82796 35.8461   0
   2   0   6 64.6709 46.9151   2
  -2   0  -6 58.8717 38.0891   0
  -2   0  -7-17.6963 39.5240   0
   2   0   7 0.18853 51.3578   2
  -2   0  -8 232.578 49.1640   0
   2   0   8 256.992 62.7315   2
  -2   0  -9-13.8263 46.6932   0
   2   0   9-6.12337 55.7399   2
  -2   0 -10 434.089 61.8832   0
   2   0  10 451.459 140.337   3
   2   0  10 452.896 74.3739   2
   2   0  11 14.0283 65.4861   2
   2   0  11 86.3969 139.059   3
   2   0  12 4830.77 252.389   3
   2   0  13 87.7271 160.990   3
  -2   0 -13 51.9455 128.369   1
  -2   0 -14 1234.43 173.446   1
   2   0  14 1204.65 190.950   3
   2   0  15-24.3659 151.473   3
  -2   0 -15 37.1586 157.985   1
  -2   0 -16 9.39927 141.714   1
   2   0  16 27.8905 157.130   3
   2   0  17-10.2942 176.769   3
  -2   0 -17-44.6361 161.693   1
  -2   0 -18 145.656 179.280   1
   2   0  18 100.784 191.936   3
   2   0  19-117.542 156.809   3
  -2   0 -19 85.9612 145.160   1
   2   0  20-68.9790 205.623   3
   2  -1 -20 215.398 183.739   1
   2   1 -20 120.344 140.417   1
  -2  -1  20 233.484 173.148   3
  -2   1  20-73.4053 186.070   3
  -2   1  19 12.4290 166.535   3
  -2  -1  19 209.508 155.837   3
   2  -1 -19 149.672 169.504   1
   2   1 -19 74.9118 157.218   1
  -2  -1  18 98.9191 154.552   3
  -2   1  18 134.246 178.396   3
   2  -1 -18 87.2316 167.927   1
   2   1 -18 133.352 143.130   1
   2   1 -17 189.226 138.561   1
   2  -1 -17 45.9174 152.698   1
  -2  -1  17 23.4729 156.277   3
  -2   1  17 6.86770 177.999   3
  -2  -1  16 97.9644 139.199   3
   2  -1 -16 298.014 165.477   1
   2   1 -16 218.903 162.173   1
  -2   1  16 157.633 156.676   3
  -2   1  15 751.186 162.980   3
   2   1 -15 672.573 151.897   1
   2  -1 -15 636.554 155.854   1
  -2  -1  15 794.412 151.922   3
   2   1 -14 117.410 122.346   1
   2  -1 -14 122.250 124.838   1
  -2   1  14 64.5052 142.313   3
  -2  -1  14 82.9365 139.187   3
   2  -1 -13 1903.44 188.857   1
  -2   1  13 2008.24 201.230   3
  -2  -1  13 1998.29 197.133   3
   2   1 -13 2084.44 190.968   1
   2   1 -12 343.178 137.163   1
   2  -1 -12 223.379 131.473   1
  -2   1  12 192.290 151.109   3
  -2  -1  12 204.459 148.104   3
   2  -1 -11 408.641 130.848   1
  -2  -1  11 396.947 134.004   3
   2   1 -11 373.177 116.094   1
  -2   1  11 564.115 148.719   3
   2   1 -10 2045.11 143.431   1
   2  -1 -10 2196.68 157.290   1
  -2  -1  10 2007.12 155.226   3
  -2   1  10 1988.51 162.083   3
  -2   1   9 151.733 104.331   3
   2   1  -9 79.1228 87.4709   1
   2  -1  -9 70.1451 94.2223   1
  -2  -1   9 64.6453 92.3198   3
   2   1  -8 530.130 88.9551   1
   2  -1  -8 546.390 87.4922   1
  -2  -1   8 446.981 96.3903   3
  -2   1   8 493.872 94.1145   3
  -2   1   7 1476.86 110.966   3
  -2  -1   7 1412.70 101.267   3
   2  -1  -7 1349.73 99.1655   1
  -2  -1   6 2239.50 108.734   3
  -2   1   6 2273.09 107.038   3
   2  -1  -6 2261.85 106.189   1
  -2   1   5 1004.38 74.7194   3
  -2  -1   5 958.799 78.1432   3
   2  -1  -5 981.787 77.8502   1
  -2  -1   4 2781.09 103.643   3
   2  -1  -4 2952.77 103.983   1
  -2   1   4 2888.61 96.6317   3
   2  -1  -3 2160.33 83.6781   1
  -2  -1   3 2231.44 79.1571   3
  -2   1   3 2097.57 78.5561   3
   2   1  -2 46437.0 204.572   1
  -2  -1   2 47347.6 258.807   0
   2  -1  -2 45884.4 274.627   1
  -2   1   2 46457.0 228.849   3
  -2  -1   2 45912.7 284.345   3
   2  -1  -1 13981.2 138.183   1
   2  -1  -1 14112.5 165.891   2
  -2  -1   1 13739.4 143.339   3
  -2  -1   1 13806.1 147.074   0
   2  -1   0 22105.5 171.230   1
  -2  -1   0 22010.2 178.563   3
  -2  -1   0 22215.6 189.241   0
   2  -1   0 22006.1 204.533   2
   2  -1   1 5881.54 118.284   2
  -2  -1  -1 5743.35 105.214   0
   2  -1   2 15424.6 186.586   2
   2   1   2 15101.8 168.587   2
  -2  -1  -2 15196.0 178.047   0
  -2   1  -2 14958.2 154.663   0
  -2   1  -3 550.959 47.1549   0
   2  -1   3 525.876 72.2790   2
  -2  -1  -3 494.396 59.1972   0
   2   1   3 519.937 62.1000   2
  -2  -1  -4 7637.33 141.474   0
   2   1   4 7445.13 120.073   2
  -2   1  -4 7364.07 114.902   0
   2  -1   4 7417.18 146.565   2
   2   1   5 763.868 57.1816   2
  -2  -1  -5 937.884 67.2409   0
  -2   1  -5 796.898 48.7121   0
   2  -1   5 827.954 72.9206   2
   2  -1   6 1458.60 104.687   3
   2  -1   6 1427.23 86.1124   2
  -2  -1  -6 1465.42 78.3609   0
  -2   1  -6 1416.79 61.2526   0
   2   1   6 1406.71 67.3169   2
   2   1   7 758.854 60.9818   2
  -2   1  -7 768.101 50.6531   0
  -2  -1  -7 716.093 67.3231   0
   2  -1   7 723.174 77.5456   2
   2  -1   7 728.684 103.727   3
   2   1   8 853.260 66.5929   2
   2  -1   8 903.828 107.281   3
   2  -1   8 754.291 84.4202   2
  -2   1  -8 860.434 58.4599   0
  -2  -1  -8 848.643 72.3840   0
  -2   1  -9 13.5514 35.9324   0
   2  -1   9 67.6649 108.540   3
   2  -1   9 22.7583 64.3240   2
  -2  -1  -9-20.2463 98.9642   1
   2   1   9 9.98959 50.0750   2
  -2  -1  -9 20.2564 53.0099   0
   2  -1  10 54.4070 74.6003   2
   2   1  10 33.5570 52.4833   2
  -2  -1 -10 98.6741 116.304   1
   2  -1  10 97.8921 125.591   3
  -2  -1 -10 78.2849 56.3296   0
  -2  -1 -11 162.367 62.5594   0
   2  -1  11 173.895 129.374   3
  -2  -1 -11 169.203 120.684   1
   2  -1  11 205.733 82.3790   2
   2  -1  12 381.777 161.627   3
   2   1  12 416.859 165.343   3
   2  -1  12 295.322 88.8917   2
  -2  -1 -12 247.310 139.588   1
  -2  -1 -13 304.301 148.190   1
   2   1  13 359.540 171.687   3
   2  -1  13 245.906 145.182   3
   2  -1  14 70.6146 151.029   3
  -2  -1 -14-7.89141 125.365   1
   2   1  14 167.114 163.984   3
   2   1  15 237.666 172.833   3
  -2  -1 -15 392.837 162.985   1
   2  -1  15 294.234 149.991   3
  -2   1 -15 427.541 165.793   1
   2   1  16 33.6028 184.771   3
   2  -1  16-102.854 175.253   3
  -2  -1 -16-23.7910 162.503   1
  -2   1 -16 5.79863 167.716   1
  -2  -1 -17 120.571 160.111   1
  -2   1 -17-25.9987 163.416   1
   2   1  17-17.7307 187.952   3
   2  -1  17-61.1175 142.695   3
   2   1  18-126.753 192.259   3
   2  -1  18-6.77438 199.399   3
  -2   1 -18-6.82347 150.092   1
  -2  -1 -18-24.6768 170.665   1
  -2  -1 -19 66.2269 166.827   1
  -2   1 -19-29.3801 145.653   1
   2  -1  19-36.4092 155.731   3
   2   1  19 13.9613 180.646   3
   2  -1  20 75.2652 221.794   3
   2   2 -20-18.7407 171.826   1
   2  -2 -20-95.7399 178.776   1
  -2  -2  20 96.1563 189.212   3
  -2   2  20 92.1694 146.436   3
  -2   2  19 118.111 188.238   3
   2  -2 -19 132.802 172.697   1
   2   2 -19 102.363 152.991   1
  -2  -2  19 42.5153 170.814   3
   2  -2 -18 24.7791 152.026   1
  -2   2  18 4.15064 151.561   3
   2   2 -18-20.8096 137.942   1
  -2  -2  18 50.9113 149.069   3
   2  -2 -17-70.2288 138.881   1
  -2   2  17-76.7446 169.333   3
  -2  -2  17 23.5871 115.212   3
   2   2 -17-82.6919 151.461   1
  -2  -2  16 52.0671 143.804   3
   2   2 -16 14.9537 127.363   1
   2  -2 -16 44.3173 152.393   1
  -2   2  16-21.9723 143.925   3
   2  -2 -15 38.8017 140.852   1
  -2   2  15-31.3083 153.394   3
   2   2 -15 0.62339 142.635   1
  -2  -2  15 9.06829 134.939   3
   2  -2 -14 62.2149 129.529   1
  -2  -2  14 92.8961 127.838   3
   2   2 -14 20.4765 113.330   1
  -2   2  14 50.3699 144.670   3
   2  -2 -13 1238.15 163.206   1
  -2   2  13 1193.18 175.044   3
  -2  -2  13 1085.56 154.443   3
   2   2 -13 1254.05 165.225   1
   2  -2 -12-1.47684 133.094   1
   2   2 -12 64.3351 125.195   1
  -2   2  12 159.275 152.724   3
  -2  -2  12 78.4132 122.651   3
   2  -2 -11 43.2403 122.047   1
  -2  -2  11 63.4727 114.817   3
  -2   2  11-12.1390 124.998   3
  -2  -2  10 323.730 117.824   3
   2  -2 -10 301.534 106.585   1
  -2   2  10 377.858 133.855   3
  -2  -2   9 553.113 98.6468   3
   2  -2  -9 714.270 109.646   1
  -2   2   9 676.356 113.153   3
  -2   2   8 428.283 102.742   3
   2  -2  -8 354.361 84.3957   1
  -2  -2   8 352.958 87.4704   3
  -2   2   7 4396.02 158.345   3
  -2  -2   7 4487.72 79.8955   0
  -2  -2   7 4339.87 154.941   3
   2  -2  -7 4383.03 156.841   1
  -2  -2   6 3500.02 70.2289   0
  -2   2   6 3756.86 135.159   3
  -2  -2   6 3409.99 132.658   3
   2  -2  -6 3485.25 134.193   1
  -2  -2   5 7588.95 173.775   3
  -2   2   5 7681.52 162.117   3
  -2  -2   5 7939.39 104.905   0
   2  -2  -5 7833.64 171.741   1
  -2  -2   4 12617.8 134.141   0
  -2  -2   4 12454.4 196.863   3
   2  -2  -4 12081.9 192.549   1
  -2  -2   3 13299.3 143.130   0
  -2  -2   3 13079.3 186.248   3
   2  -2  -3 13234.3 188.289   1
   2  -2  -3 13114.4 164.074   2
  -2  -2   2 23474.9 197.396   0
   2  -2  -2 22934.9 213.472   2
   2  -2  -2 23796.0 228.792   1
  -2  -2   2 23221.2 228.489   3
  -2  -2   1 997.626 67.4539   3
   2  -2  -1 962.812 76.2719   2
   2  -2  -1 1002.49 57.3322   1
  -2  -2   1 1017.11 62.3630   0
   2  -2   0 61312.7 342.467   1
  -2  -2   0 60180.5 350.734   3
  -2  -2   0 60752.4 347.801   0
   2  -2   0 61109.9 353.230   2
  -2  -2  -1 7844.51 90.1941   1
  -2  -2  -1 7658.10 133.830   3
   2  -2   1 7799.45 132.619   1
  -2  -2  -1 7556.94 139.751   0
   2  -2   1 7558.44 146.161   2
  -2  -2  -2 0.89528 57.4343   0
   2  -2   2-9.78397 66.8197   2
  -2  -2  -2 32.4737 37.9759   1
   2  -2   2 3.40463 34.8270   3
   2  -2   3 1098.49 79.1960   2
  -2  -2  -3 1044.10 72.6028   0
   2   2   3 1063.38 61.5119   2
  -2  -2  -3 1059.58 65.4795   1
   2  -2   3 1033.59 60.8976   3
   2  -2   4 2046.83 101.022   2
  -2  -2  -4 2019.37 92.5582   0
   2  -2   4 1969.65 88.7253   3
  -2   2  -4 1931.01 61.4605   0
  -2  -2  -4 2039.15 88.3015   1
   2   2   4 1837.37 66.9981   2
   2   2   5 3102.52 77.1389   2
  -2   2  -5 3087.12 75.0245   0
   2  -2   5 2972.14 111.132   3
  -2  -2  -5 2942.40 108.299   0
   2  -2   5 3239.52 120.824   2
  -2  -2  -5 3130.11 117.318   1
   2   2   6 8322.55 122.357   2
  -2  -2  -6 8421.98 179.045   0
  -2  -2  -6 8205.59 187.808   1
   2  -2   6 8468.58 188.670   2
   2  -2   6 8283.56 189.649   3
  -2   2  -6 8149.90 117.060   0
   2   2   7 1210.85 60.5206   2
   2  -2   7 1236.43 109.073   3
  -2  -2  -7 1194.91 98.5860   1
  -2   2  -7 1207.83 52.2961   0
   2  -2   7 1226.19 97.9510   2
  -2  -2  -7 1186.45 86.3244   0
   2   2   8 808.719 53.6343   2
  -2  -2  -8 824.945 79.1068   0
  -2  -2  -8 722.647 106.058   1
  -2   2  -8 800.525 47.2984   0
   2  -2   8 758.010 93.3402   2
   2  -2   8 870.779 115.336   3
   2  -2   9-47.2811 104.079   3
   2  -2   9 25.4265 80.8540   2
  -2  -2  -9 13.9906 58.5270   0
  -2  -2  -9 3.66066 96.3315   1
   2   2   9 16.3171 38.9152   2
   2  -2  10 17.3505 81.4677   2
  -2  -2 -10-31.6015 118.810   1
   2  -2  10-61.2813 116.105   3
  -2  -2 -10-9.36753 66.2642   0
   2  -2  11 689.167 149.854   3
  -2  -2 -11 725.363 93.3458   0
  -2  -2 -11 699.481 145.558   1
   2  -2  11 665.206 108.084   2
   2  -2  12 245.634 152.258   3
  -2  -2 -12 173.827 140.134   1
   2  -2  12 226.722 102.263   2
   2  -2  13 325.405 97.2639   2
  -2  -2 -13 329.852 146.058   1
   2  -2  13 260.522 151.579   3
   2   2  14 365.600 153.766   3
   2  -2  14 325.574 154.200   3
  -2  -2 -14 386.171 152.640   1
   2  -2  15 257.841 146.313   3
  -2  -2 -15 340.344 161.941   1
   2   2  15 397.680 182.905   3
   2   2  16 138.265 191.225   3
   2  -2  16 13.6851 157.837   3
  -2  -2 -16-10.2112 162.241   1
   2   2  17 18.0878 187.201   3
  -2   2 -17-82.5030 155.966   1
  -2  -2 -17 4.75244 145.292   1
   2  -2  17 12.4733 176.210   3
   2  -2  18-42.8910 163.656   3
   2   2  18-174.111 199.384   3
  -2  -2 -18-53.1956 153.196   1
  -2   2 -18-1.71822 158.022   1
  -2  -2 -19 122.296 202.229   1
   2  -2  19-71.4585 172.550   3
  -2   2 -19 113.129 169.286   1
   2   2  19 153.708 209.700   3
   2  -2  20 140.607 185.071   3
  -2   3  20 40.7249 197.028   3
   2   3 -20 95.6352 156.118   1
  -2  -3  20-9.67052 202.073   3
   2  -3 -20 133.609 164.459   1
   2   3 -19 117.420 138.758   1
  -2  -3  19 255.795 186.977   3
  -2   3  19 47.8569 155.619   3
   2  -3 -19 114.382 137.370   1
   2  -3 -18-48.5324 138.624   1
  -2   3  18-12.5890 177.100   3
  -2  -3  18 12.5374 139.599   3
   2   3 -18 94.3153 150.603   1
  -2  -3  17-42.5265 155.358   3
   2   3 -17 0.74497 151.652   1
   2  -3 -17 53.5638 157.925   1
  -2   3  17-39.6563 143.965   3
  -2  -3  16 218.752 150.024   3
   2   3 -16 215.695 139.369   1
   2  -3 -16 283.915 136.846   1
  -2   3  16 285.915 152.784   3
   2  -3 -15 87.1843 142.896   1
  -2   3  15 83.5667 160.631   3
  -2  -3  15-52.6497 146.344   3
   2   3 -15-1.25316 121.068   1
  -2   3  14 322.050 148.602   3
   2  -3 -14 480.834 148.887   1
  -2  -3  14 280.255 137.135   3
   2   3 -14 352.375 134.601   1
   2  -3 -13 100.232 136.511   1
  -2  -3  13 82.1510 123.216   3
  -2   3  13 168.303 150.089   3
   2  -3 -12 475.885 153.819   1
  -2   3  12 689.488 166.441   3
  -2  -3  12 465.735 150.164   3
  -2   3  11 42.8102 131.901   3
   2  -3 -11 48.4794 110.373   1
  -2  -3  11 16.6608 118.949   3
  -2   3  10 28.0790 113.754   3
   2  -3 -10 65.1205 113.154   1
  -2  -3  10 79.5954 92.9495   2
  -2  -3  10 57.9146 115.525   3
  -2  -3   9 313.058 106.495   3
  -2   3   9 224.842 100.946   3
   2  -3  -9 252.336 102.356   1
  -2  -3   9 298.480 88.5550   2
  -2  -3   8 1564.91 116.801   2
  -2  -3   8 1411.91 121.932   3
   2  -3  -8 1573.51 127.816   1
  -2  -3   8 1526.12 39.7624   0
  -2  -3   7 2050.61 50.4640   0
  -2  -3   7 1939.38 123.500   3
   2  -3  -7 2083.50 123.551   1
  -2  -3   7 2024.06 118.331   2
  -2  -3   6 1752.72 111.284   2
   2  -3  -6 1727.66 103.728   1
  -2  -3   6 1840.49 107.981   3
  -2  -3   6 1901.06 53.4291   0
   2  -3  -5 423.392 50.6884   2
  -2  -3   5 398.726 34.3994   0
   2  -3  -5 372.838 75.1412   1
  -2  -3   5 400.028 67.1237   2
  -2  -3   5 366.948 72.0061   3
   2  -3  -4 2022.90 73.8549   2
  -2  -3   4 1929.06 94.9373   3
  -2  -3   4 1873.11 93.3739   2
   2  -3  -4 1978.86 101.262   1
  -2  -3   4 1956.87 63.5371   0
   2  -3  -3 498.109 56.1959   2
  -2  -3   3 554.244 47.0690   0
  -2  -3   3 502.743 58.9539   3
   2  -3  -3 546.739 65.2027   1
   2  -3  -2 7268.19 127.916   2
  -2  -3   2 7038.66 125.505   0
  -2  -3   2 7199.73 146.752   3
   2  -3  -2 7023.25 147.405   1
   2  -3  -1 3956.02 111.397   2
   2  -3  -1 3751.40 111.035   1
  -2  -3   1 3989.39 71.4751   1
  -2  -3   1 3692.62 103.155   0
  -2  -3   1 3925.37 111.935   3
   2  -3   0 1374.68 79.6247   1
   2  -3   0 1340.81 89.1009   2
  -2  -3   0 1330.83 45.9663   1
  -2  -3   0 1326.70 78.7189   0
  -2  -3   0 1416.12 73.3348   3
  -2  -3  -1 675.821 42.7467   1
  -2  -3  -1 603.052 62.6594   3
   2  -3   1 649.121 81.1145   2
   2  -3   1 680.476 62.4830   1
  -2  -3  -1 581.318 60.0517   0
   2  -3   1 709.518 34.3106   3
  -2  -3  -2 149.167 56.2172   0
   2  -3   2 126.333 52.5145   1
   2  -3   2 160.281 72.6244   2
  -2  -3  -2 166.410 41.5419   1
   2  -3   2 196.322 34.2471   3
  -2  -3  -3 2176.53 84.5187   1
   2  -3   3 2188.99 99.8839   2
   2  -3   3 2213.95 75.2975   3
  -2  -3  -3 2152.24 103.705   0
   2  -3   4 5146.52 147.125   2
  -2  -3  -4 5479.24 150.258   0
   2   3   4 5392.80 97.1006   2
  -2  -3  -4 5421.26 131.830   1
   2  -3   4 5410.43 124.857   3
  -2  -3  -5 5944.49 154.361   1
   2   3   5 6060.10 93.1731   2
   2  -3   5 5972.72 167.243   2
  -2   3  -5 5656.32 98.1455   0
   2  -3   5 6055.46 148.217   3
  -2  -3  -5 5751.48 157.804   0
  -2  -3  -6 6552.46 177.437   1
  -2   3  -6 6407.36 100.371   0
  -2  -3  -6 6715.25 175.254   0
   2  -3   6 6395.04 167.354   3
   2   3   6 6550.87 95.2317   2
   2  -3   6 6479.78 184.178   2
   2   3   7 302.496 31.5988   2
  -2  -3  -7 307.515 79.2103   0
  -2  -3  -7 347.279 89.7165   1
   2  -3   7 376.392 88.9317   2
  -2   3  -7 338.565 32.3245   0
   2  -3   7 279.329 84.4818   3
   2  -3   8 37.3405 81.3247   2
  -2  -3  -8-25.6392 74.8572   0
  -2  -3  -8 29.6915 85.2264   1
   2   3   8 8.25923 25.8080   2
  -2   3  -8 14.1989 20.6408   0
   2  -3   8 16.4325 85.4752   3
  -2  -3  -9 43.2820 107.345   1
   2  -3   9 36.9090 99.1003   3
  -2  -3  -9-16.3448 74.6689   0
   2  -3   9 34.1153 91.2913   2
   2  -3  10 60.7242 123.663   3
   2  -3  10 123.440 100.290   2
  -2  -3 -10 133.229 79.6374   0
  -2  -3 -10 62.3029 122.495   1
   2  -3  11 4.56495 128.218   3
   2  -3  11 15.7731 104.568   2
  -2  -3 -11 33.4610 79.8426   0
  -2  -3 -11 50.4976 116.815   1
  -2  -3 -12 467.227 94.7926   0
  -2  -3 -12 594.315 150.459   1
   2  -3  12 509.132 157.693   3
   2  -3  12 719.925 123.710   2
  -2  -3 -13-2.84068 124.566   1
   2  -3  13-38.2827 137.517   3
   2  -3  13 32.2628 98.3487   2
   2  -3  14-19.4308 130.938   3
  -2  -3 -14 1.86828 133.135   1
   2  -3  14 29.0000 95.9716   2
   2  -3  15 55.5865 135.983   3
  -2  -3 -15 41.4787 151.099   1
   2   3  15-7.94743 173.051   3
   2   3  16 220.464 194.146   3
   2  -3  16 88.3056 128.067   3
  -2  -3 -16 184.486 173.606   1
   2   3  17 114.506 196.284   3
   2  -3  17 218.882 142.941   3
  -2  -3 -17 207.961 174.506   1
  -2  -3 -18-174.618 188.740   1
  -2   3 -18 83.3839 172.830   1
   2   3  18 2.70767 158.952   3
   2  -3  18 123.861 161.399   3
  -2  -3 -19-70.8293 189.915   1
   2   3  19 22.2287 161.182   3
  -2   3 -19-14.0358 184.663   1
   2  -3  19 86.3858 180.690   3
   2   4 -20-72.7772 172.838   1
  -2   4  20-40.2469 209.379   3
   2  -4 -19 96.4762 143.676   1
   2   4 -19 45.7619 162.258   1
  -2   4  19-17.3930 161.638   3
  -2  -4  19 15.5753 167.232   3
  -2  -4  18 115.861 163.776   3
   2  -4 -18 97.3530 173.408   1
   2   4 -18 20.3847 150.361   1
  -2   4  18 39.2338 154.038   3
  -2   4  17 78.5118 179.629   3
   2  -4 -17 68.1244 135.987   1
  -2  -4  17 61.6898 152.854   3
   2   4 -17-12.7868 150.011   1
  -2  -4  16 19.0371 160.360   3
  -2   4  16 90.9643 162.154   3
   2   4 -16 7.60461 134.681   1
   2  -4 -16 59.3880 140.936   1
  -2   4  15 34.4880 148.650   3
   2  -4 -15-45.3675 149.549   1
  -2  -4  15-60.9055 149.090   3
   2  -4 -14 121.044 137.306   1
  -2  -4  14 11.8561 133.415   3
  -2   4  14 36.7316 135.647   3
  -2  -4  13-0.57396 133.754   3
   2  -4 -13 126.182 123.915   1
  -2   4  13 129.825 136.075   3
  -2  -4  12 198.616 129.612   3
  -2  -4  12 194.234 112.451   2
   2  -4 -12 159.348 133.240   1
  -2   4  12 197.235 142.452   3
  -2  -4  11 544.591 122.765   2
  -2   4  11 683.250 142.338   3
   2  -4 -11 583.490 136.762   1
  -2  -4  11 620.624 146.088   3
  -2  -4  10 1622.47 142.266   2
  -2  -4  10 1806.16 160.160   3
   2  -4 -10 1708.12 155.900   1
  -2  -4   9 852.145 114.742   2
  -2  -4   9 844.136 126.054   3
   2  -4  -9 867.925 129.519   1
   2  -4  -8 4259.62 90.2711   2
  -2  -4   8 4019.26 176.786   3
   2  -4  -8 4345.09 184.931   1
  -2  -4   8 4365.74 179.694   2
  -2  -4   7 4890.50 79.0159   0
  -2  -4   7 5140.00 179.786   3
   2  -4  -7 4828.78 178.128   1
  -2  -4   7 5030.47 175.382   2
   2  -4  -7 5098.79 97.6661   2
   2  -4  -6 809.054 53.0118   2
  -2  -4   6 820.855 102.939   3
  -2  -4   6 790.608 94.4137   2
   2  -4  -6 842.393 99.5416   1
  -2  -4   6 813.834 43.3031   0
  -2  -4   5 10.1541 71.7702   2
   2  -4  -5 15.7798 37.3794   2
   2  -4  -5 18.8087 74.2308   1
  -2  -4   5 20.5339 59.8677   3
  -2  -4   5 18.9381 30.5590   0
  -2  -4   4 94.6865 59.4835   2
   2  -4  -4 131.525 45.0307   2
   2  -4  -4 118.506 58.9614   1
  -2  -4   4 123.289 52.6302   3
  -2  -4   4 93.3564 36.5152   0
  -2  -4   3 65.9417 68.2285   2
   2  -4  -3 30.3443 63.2887   1
   2  -4  -3 44.0109 45.2134   2
  -2  -4   3 66.9216 60.2396   3
  -2  -4   3 57.2616 40.9647   0
   2  -4  -2 4480.62 130.561   1
  -2  -4   2 4630.87 118.908   0
   2  -4  -2 4870.69 116.299   2
  -2  -4   2 4755.21 133.179   3
  -2  -4   2 4731.63 136.544   2
  -2  -4   1 480.031 65.5598   3
   2  -4  -1 623.697 64.2535   1
  -2  -4   1 538.753 60.3295   0
  -2  -4   1 625.192 44.6810   1
   2  -4  -1 575.453 71.0259   2
   2  -4   0 18934.9 156.782   3
  -2  -4   0 18232.6 242.577   3
   2  -4   0 18558.1 237.402   2
   2  -4   0 18188.7 245.399   1
  -2  -4   0 18540.2 181.676   1
  -2  -4   0 18730.6 243.948   0
   2  -4   1 16813.9 156.195   3
  -2  -4  -1 16709.7 241.535   0
   2  -4   1 16362.5 237.201   1
  -2  -4  -1 16560.8 237.170   3
  -2  -4  -1 16475.5 180.514   1
   2  -4   1 16444.8 232.932   2
   2  -4   2 58.9958 32.4478   3
  -2  -4  -2 42.2420 41.2543   1
   2  -4   2 56.3000 71.9907   2
   2  -4   2 63.0543 56.4111   1
  -2  -4  -2 42.4597 56.1273   0
   2  -4   3 1344.66 66.7558   3
   2  -4   3 1253.94 97.9222   2
  -2  -4  -3 1206.26 91.0818   0
  -2  -4  -3 1326.48 74.2824   1
  -2  -4  -4 73.5397 58.6989   1
  -2  -4  -4 21.3009 67.3748   0
   2  -4   4 36.6894 46.2489   3
   2  -4   4 95.8715 69.2807   2
   2   4   5 1731.79 58.2160   2
  -2  -4  -5 1694.89 106.843   0
  -2  -4  -5 1702.81 98.4351   1
   2  -4   5 1810.16 91.9288   3
   2  -4   5 1896.41 117.221   2
   2  -4   6 755.198 79.5302   3
  -2  -4  -6 692.117 90.6173   0
  -2  -4  -6 734.543 91.3468   1
  -2   4  -6 756.502 44.5580   0
   2  -4   6 768.556 100.833   2
   2   4   6 717.649 33.9414   2
  -2   4  -7 1082.83 44.8813   0
  -2  -4  -7 1045.55 102.052   0
   2  -4   7 1031.37 114.561   2
   2  -4   7 1068.38 99.3267   3
  -2  -4  -7 1101.73 109.502   1
  -2  -4  -8 18.5374 73.0533   0
  -2  -4  -8 46.9514 88.4323   1
   2  -4   8-7.79804 96.2675   2
   2  -4   8 74.8110 85.2007   3
  -2  -4  -9 297.418 92.0114   0
   2  -4   9 322.669 113.200   2
  -2  -4  -9 327.055 115.381   1
   2  -4   9 378.089 103.078   3
   2  -4  10 564.611 121.070   3
   2  -4  10 478.651 117.357   2
  -2  -4 -10 421.825 124.772   1
  -2  -4 -10 505.260 105.931   0
   2  -4  11 195.970 126.807   3
   2  -4  11 179.399 109.844   2
  -2  -4 -11 172.065 89.7800   0
  -2  -4 -11 282.891 143.478   1
   2  -4  12 104.179 121.091   3
   2  -4  12-32.5041 116.823   2
  -2  -4 -12 0.52889 137.061   1
  -2  -4 -12 37.3597 86.2246   0
  -2  -4 -13 98.7250 85.7085   0
   2  -4  13 197.774 106.039   2
  -2  -4 -13 263.281 124.930   1
   2  -4  13 252.305 117.671   3
   2  -4  14-14.0990 92.5152   2
  -2  -4 -14 1.90050 143.195   1
   2  -4  14-8.49421 133.346   3
   2  -4  15 11.9046 141.019   3
  -2  -4 -15 52.4358 133.031   1
   2  -4  15 122.640 105.865   2
   2   4  16 118.624 152.407   3
  -2  -4 -16 29.9726 178.776   1
   2  -4  16 101.857 126.863   3
   2  -4  17-1.55118 126.017   3
   2   4  17 63.0373 183.953   3
  -2  -4 -17 38.1248 173.004   1
   2  -4  18 33.4448 135.470   3
  -2  -4 -18 29.7828 183.819   1
   2   4  18 63.1320 205.524   3
   2   4  19-59.3302 208.204   3
  -2  -4 -19 55.6540 164.826   1
   2  -4  19 194.253 146.357   3
  -2  -5  19-70.7789 134.498   3
   2  -5 -19 14.1458 179.577   1
  -2   5  19-28.9117 187.386   3
   2   5 -19-33.8576 145.263   1
  -2  -5  18-13.8900 179.934   3
   2   5 -18 80.8418 141.200   1
  -2   5  18 78.3627 147.393   3
   2  -5 -18 29.8692 135.570   1
   2   5 -17 96.8581 124.097   1
  -2   5  17 76.0264 134.969   3
  -2  -5  17 139.888 163.789   3
   2  -5 -17 46.5521 155.049   1
   2  -5 -16 49.2267 154.819   1
  -2   5  16 63.0171 138.939   3
  -2  -5  16 108.098 142.059   3
  -2   5  15 601.724 156.505   3
   2  -5 -15 393.491 171.016   1
  -2  -5  15 437.507 151.453   3
   2  -5 -14 23.3577 138.440   1
  -2  -5  14-30.8752 139.653   3
  -2   5  14 48.6568 134.030   3
  -2  -5  13 318.975 135.295   3
   2  -5 -13 189.198 127.208   1
  -2  -5  13 376.660 114.783   2
  -2   5  13 283.125 135.924   3
   2  -5 -12 196.564 131.564   1
  -2  -5  12 167.106 138.177   3
  -2  -5  12 210.742 118.817   2
  -2  -5  11 174.837 129.780   2
  -2  -5  11 100.852 131.553   3
   2  -5 -11 172.800 130.296   1
   2  -5 -10 194.779 122.081   1
  -2  -5  10 174.794 121.967   3
  -2  -5  10 209.189 123.042   2
  -2  -5   9-6.31430 119.860   3
   2  -5  -9 20.1145 107.188   1
  -2  -5   9-39.0372 108.147   2
  -2  -5   8-19.2853 94.9458   2
   2  -5  -8 42.6426 99.3276   1
  -2  -5   8-10.7519 92.5521   3
  -2  -5   7 306.078 100.724   2
   2  -5  -7 269.490 90.1947   1
   2  -5  -7 274.531 36.0207   2
  -2  -5   7 269.102 32.2175   0
  -2  -5   7 280.932 87.4734   3
  -2  -5   6 35.0192 33.9154   0
   2  -5  -6 42.5362 37.3192   2
  -2  -5   6 52.1970 90.6883   2
  -2  -5   6 39.5807 82.6984   3
   2  -5  -6 58.7243 86.0529   1
  -2  -5   5 181.930 43.1574   0
   2  -5  -5 172.747 81.6188   1
   2  -5  -5 219.614 44.7960   2
  -2  -5   5 270.872 88.4350   2
  -2  -5   5 198.509 75.1311   3
  -2  -5   4 278.848 74.6832   3
   2  -5  -4 202.560 75.8090   1
   2  -5  -4 251.836 51.0089   2
  -2  -5   4 207.564 46.2010   0
  -2  -5   4 251.186 81.3688   2
   2  -5  -3 1427.68 74.0588   2
  -2  -5   3 1494.38 102.960   2
  -2  -5   3 1587.64 80.0306   0
   2  -5  -3 1403.94 103.275   1
  -2  -5   3 1319.93 98.8109   3
  -2  -5   2 5931.86 157.062   2
  -2  -5   2 6042.71 164.417   3
  -2  -5   2 5848.58 142.557   0
  -2  -5   2 5972.65 127.904   1
   2  -5  -2 5811.45 134.029   2
   2  -5  -2 5608.92 156.995   1
  -2  -5   1-4.12246 59.9226   2
   2  -5  -1-5.55901 64.2051   1
   2  -5  -1 46.2826 58.7016   2
  -2  -5   1-26.7474 56.8470   0
  -2  -5   1 8.92160 53.4387   3
  -2  -5   1 3.14385 38.5107   1
   2  -5   0 64.6300 65.2362   1
   2  -5   0 90.3643 61.8461   2
  -2  -5   0 118.672 63.4137   3
  -2  -5   0 66.6926 40.5660   1
  -2  -5   0 82.2856 63.4540   0
   2  -5   0 76.7742 35.6415   3
   2  -5   1 518.923 46.1659   3
  -2  -5  -1 525.408 76.1739   0
  -2  -5  -1 458.433 80.1781   3
   2  -5   1 544.785 78.9054   2
   2  -5   1 525.420 77.2265   1
  -2  -5  -1 517.156 52.6515   1
  -2  -5  -2 2424.24 120.420   0
   2  -5   2 2564.03 82.2377   3
  -2  -5  -2 2586.74 95.9839   1
   2  -5   2 2610.82 122.815   1
   2  -5   2 2581.40 125.362   2
   2  -5   3 29.6861 42.8669   3
   2  -5   3 21.5523 76.0637   2
  -2  -5  -3 32.4682 63.7301   0
  -2  -5  -3-10.9058 50.9715   1
   2  -5   4 226.219 90.2206   2
   2  -5   4 220.866 55.7243   3
  -2  -5  -4 263.577 82.4259   0
  -2  -5  -4 203.933 62.5640   1
  -2  -5  -5 1391.21 115.275   0
  -2  -5  -5 1415.18 98.5147   1
   2  -5   5 1327.98 118.026   2
   2  -5   5 1299.84 87.1613   3
   2  -5   6 371.595 73.8295   3
  -2  -5  -6 411.301 83.4065   1
  -2  -5  -6 340.921 90.1841   0
   2  -5   6 332.605 98.3164   2
  -2  -5  -7 933.753 106.137   1
   2  -5   7 944.285 121.125   2
  -2  -5  -7 1063.24 111.096   0
   2  -5   7 941.407 96.7446   3
  -2  -5  -8 326.346 98.3258   1
   2  -5   8 276.335 109.424   2
   2  -5   8 436.631 91.4192   3
  -2  -5  -8 301.955 98.7867   0
  -2  -5  -9 25.9566 108.823   1
   2  -5   9-39.6378 112.851   2
  -2  -5  -9 59.8136 98.0718   0
   2  -5   9 23.0224 102.121   3
  -2  -5 -10 216.163 96.2936   0
   2  -5  10 261.907 121.278   2
  -2  -5 -10 359.008 124.867   1
   2  -5  10 325.313 113.955   3
   2  -5  11 16.7990 120.376   2
  -2  -5 -11 143.338 123.176   1
   2  -5  11 62.6881 111.902   3
  -2  -5 -11 123.239 105.951   0
  -2  -5 -12 56.5910 116.115   1
   2  -5  12 30.6874 105.366   3
  -2  -5 -12-28.4175 85.3867   0
   2  -5  12-31.0292 109.360   2
  -2  -5 -13 92.9587 96.3359   0
   2  -5  13 150.474 117.093   2
  -2  -5 -13 145.736 124.640   1
   2  -5  13 112.158 102.132   3
   2  -5  14 131.679 133.372   3
   2  -5  14 64.3926 108.645   2
  -2  -5 -14 110.189 125.109   1
  -2  -5 -15 386.622 153.067   1
   2  -5  15 388.298 138.132   3
   2  -5  15 288.493 124.951   2
  -2  -5 -16 21.3226 157.734   1
   2  -5  16 15.9243 141.808   3
  -2  -5 -17-10.6993 157.242   1
   2   5  17 67.3874 147.841   3
   2  -5  17 139.617 144.130   3
  -2  -5 -18 15.9535 140.982   1
   2  -5  18 67.8103 164.724   3
   2   5  18 186.453 196.195   3
   2   5  19 32.5144 201.818   3
  -2  -5 -19-139.165 189.257   1
   2  -5  19 92.0818 187.407   3
   2   6 -19 25.3193 137.537   1
   2  -6 -19 181.628 193.564   1
  -2  -6  19 13.3194 195.353   3
  -2   6  19 162.159 164.057   3
  -2   6  18 30.2555 156.651   3
   2  -6 -18-41.7270 189.029   1
  -2  -6  18-55.1002 141.742   3
   2  -6 -17-95.5279 166.151   1
  -2  -6  17 113.514 150.918   3
  -2   6  17 189.854 149.047   3
  -2   6  16 4.62879 154.434   3
   2  -6 -16 60.5642 157.621   1
  -2  -6  16 91.7648 140.266   3
  -2  -6  15-2.86599 134.438   3
  -2   6  15 84.3086 162.600   3
   2  -6 -15 77.4552 162.033   1
   2  -6 -14 24.3972 141.503   1
  -2  -6  14-3.98818 148.443   3
  -2  -6  14 142.122 130.717   2
  -2   6  14 221.156 160.805   3
  -2  -6  13 361.076 126.632   2
  -2  -6  13 270.161 131.646   3
   2  -6 -13 282.558 148.148   1
  -2  -6  12 76.4240 115.621   2
   2  -6 -12 5.81133 131.210   1
  -2  -6  12 24.4684 120.746   3
   2  -6 -11-8.04907 146.086   1
  -2  -6  11-24.6834 124.293   3
  -2  -6  11-35.9130 123.468   2
  -2  -6  10-6.77257 128.967   3
   2  -6 -10 0.00000 127.163   1
  -2  -6  10 23.3976 121.150   2
   2  -6  -9 247.342 122.883   1
  -2  -6   9 296.617 122.821   3
  -2  -6   9 188.925 120.663   2
   2  -6  -8 150.867 121.120   1
  -2  -6   8 145.564 115.299   2
  -2  -6   8 203.137 99.5830   3
   2  -6  -7 220.259 97.3922   0
  -2  -6   7 260.104 40.3711   0
  -2  -6   7 256.132 108.751   2
  -2  -6   7 275.324 99.8195   3
   2  -6  -7 232.316 110.764   1
  -2  -6   6 0.71562 100.090   2
   2  -6  -6-1.81179 81.5546   1
   2  -6  -6 32.2374 35.4912   2
  -2  -6   6-17.0851 81.1794   3
  -2  -6   6-0.75064 37.3714   0
   2  -6  -6-32.5401 93.1053   0
  -2  -6   5 93.1135 95.3749   2
   2  -6  -5 76.7053 86.7620   1
  -2  -6   5 93.4766 50.3167   0
   2  -6  -5 115.365 45.5621   2
  -2  -6   5 100.368 84.9757   3
   2  -6  -5 98.2561 86.7488   0
  -2  -6   4 287.201 88.5111   2
   2  -6  -4 245.202 53.9157   2
  -2  -6   4 269.563 56.3835   0
  -2  -6   4 247.737 76.0769   3
   2  -6  -4 332.006 93.4369   1
   2  -6  -3 4435.87 125.194   2
  -2  -6   3 4515.99 158.694   3
  -2  -6   3 4443.01 158.659   2
  -2  -6   3 4560.57 134.894   0
   2  -6  -3 4656.96 168.892   1
   2  -6  -2 383.729 66.9207   2
   2  -6  -2 440.295 85.8123   1
  -2  -6   2 418.709 84.9132   2
  -2  -6   2 387.986 76.5288   3
  -2  -6   2 430.129 74.0704   0
  -2  -6   2 465.508 60.5999   1
   2  -6  -1 277.625 78.0634   1
  -2  -6   1 304.463 76.0923   2
  -2  -6   1 242.783 78.6102   3
   2  -6  -1 271.415 68.7524   2
  -2  -6   1 255.079 75.2437   0
  -2  -6   1 270.743 55.2849   1
   2  -6   0 3802.90 149.460   1
   2  -6   0 3871.06 139.123   2
  -2  -6   0 3804.10 141.934   0
  -2  -6   0 3965.20 147.795   3
   2  -6   0 4019.96 105.767   3
  -2  -6   0 3966.44 119.964   1
  -2  -6  -1 180.528 80.4485   0
  -2  -6  -1 146.742 81.2782   3
  -2  -6  -1 165.899 52.7036   1
   2  -6   1 165.554 83.6564   2
   2  -6   1 119.854 77.0406   1
   2  -6   1 121.151 42.8888   3
   2  -6   2 5133.38 171.593   1
  -2  -6  -2 5483.08 180.463   0
  -2  -6  -2 5448.62 144.473   1
   2  -6   2 5358.62 128.391   3
   2  -6   2 5278.33 178.741   2
   2  -6   3 3251.47 157.291   2
   2  -6   3 3104.66 147.497   1
  -2  -6  -3 3136.26 147.288   0
  -2  -6  -3 3200.60 122.927   1
   2  -6   3 3030.75 107.200   3
  -2  -6  -4 1148.76 90.3920   1
   2  -6   4 1129.32 79.5241   3
  -2  -6  -4 1102.40 113.003   0
   2  -6   4 1112.43 122.250   2
  -2  -6  -5 29.1501 80.5210   0
   2  -6   5 21.5195 101.033   2
   2  -6   5-3.91241 54.2780   3
  -2  -6  -5-15.9816 78.2396   1
  -2  -6  -6 2540.78 141.286   1
   2  -6   6 2471.86 162.331   2
   2  -6   6 2524.49 125.757   3
  -2  -6  -6 2589.99 157.381   0
   2  -6   7 1871.73 123.365   3
  -2  -6  -7 1794.41 135.686   1
  -2  -6  -7 1850.11 147.416   0
   2  -6   7 1984.83 158.920   2
   2  -6   8 715.084 132.765   2
   2  -6   8 612.289 100.741   3
  -2  -6  -8 752.608 121.867   0
  -2  -6  -8 685.533 120.799   1
   2  -6   9 146.058 116.451   2
  -2  -6  -9 192.100 115.232   0
   2  -6   9 177.162 106.943   3
  -2  -6  -9 159.576 111.149   1
   2  -6  10 4.80866 103.152   3
  -2  -6 -10-3.77056 126.606   1
  -2  -6 -10 26.9906 112.590   0
   2  -6  10 66.6791 122.075   2
   2  -6  11 354.816 139.749   2
   2  -6  11 464.215 115.667   3
  -2  -6 -11 526.262 139.376   1
  -2  -6 -11 508.547 124.471   0
  -2  -6 -12 80.8461 91.5344   0
   2  -6  12 56.5142 124.200   2
  -2  -6 -12 83.2727 115.326   1
   2  -6  12 48.0661 111.396   3
   2  -6  13-25.2185 106.267   2
  -2  -6 -13 10.0681 103.817   0
   2  -6  13-21.9435 108.056   3
  -2  -6 -13 60.6737 139.388   1
   2  -6  14 92.2050 120.715   2
  -2  -6 -14 17.3057 144.216   1
  -2  -6 -14-8.32306 91.1298   0
   2  -6  14-28.9404 112.403   3
  -2  -6 -15 15.1472 146.097   1
   2  -6  15 71.7461 123.601   3
   2  -6  15 68.5585 133.671   2
  -2  -6 -16 47.5804 149.775   1
   2  -6  16-53.2771 152.652   3
   2  -6  16 9.60278 105.147   2
   2  -6  17 32.7821 133.177   3
  -2  -6 -17 13.4605 159.687   1
  -2  -6 -18 115.155 179.337   1
   2  -6  18 43.0561 176.891   3
   2   6  18 168.160 204.844   3
   2  -6  19 10.1800 147.305   3
  -2   7  19 98.5813 177.433   3
  -2  -7  18 56.5363 189.460   3
   2  -7 -18 189.749 183.236   1
  -2   7  18 36.5383 146.567   3
   2  -7 -17 186.048 158.214   1
  -2  -7  17 57.9559 165.927   3
  -2   7  17 128.086 136.491   3
   2  -7 -16 430.355 157.694   1
  -2  -7  16 300.648 167.641   3
  -2   7  16 581.671 174.602   3
  -2   7  15 203.010 170.392   3
   2  -7 -15-12.1546 152.596   1
  -2  -7  15 77.7570 136.105   3
   2  -7 -14 119.383 151.863   1
  -2  -7  14 54.8975 125.752   2
  -2  -7  14 79.9593 150.487   3
  -2  -7  13 164.848 143.815   2
  -2  -7  13 22.4124 121.101   3
   2  -7 -13 35.4891 160.733   1
   2  -7 -12 74.4245 147.061   1
  -2  -7  12 15.5549 130.319   2
  -2  -7  12-6.53417 125.727   3
   2  -7 -11 654.947 138.955   1
  -2  -7  11 656.269 142.804   2
  -2  -7  11 704.862 145.612   3
  -2  -7  10 93.9280 124.749   3
  -2  -7  10 137.935 136.036   2
   2  -7 -10 62.2179 147.469   1
   2  -7  -9 5.42832 132.297   1
  -2  -7   9 9.63457 137.753   2
  -2  -7   9-30.2426 121.694   3
  -2  -7   8 480.071 135.281   2
   2  -7  -8 564.899 129.058   1
  -2  -7   8 556.572 118.043   3
   2  -7  -7 667.662 129.684   0
   2  -7  -7 677.093 125.937   1
  -2  -7   7 606.586 114.377   3
  -2  -7   7 602.088 142.316   2
   2  -7  -6 75.1204 104.022   1
  -2  -7   6 124.904 45.9928   0
   2  -7  -6 79.8884 46.1882   2
   2  -7  -6 99.9612 100.163   0
  -2  -7   6 87.6339 116.725   2
  -2  -7   6 70.6995 89.4767   3
   2  -7  -5 604.761 62.8196   2
  -2  -7   5 590.974 120.988   2
   2  -7  -5 500.764 107.989   0
   2  -7  -5 499.122 106.216   1
  -2  -7   5 494.957 104.286   3
  -2  -7   5 529.724 68.0471   0
  -2  -7   4 21.0998 99.1985   2
   2  -7  -4 62.1754 86.9388   1
   2  -7  -4-17.5620 96.4577   0
   2  -7  -4 5.48626 52.9800   2
  -2  -7   4 7.96693 58.7631   0
  -2  -7   4 29.5624 87.9486   3
  -2  -7   3 4357.09 168.206   3
  -2  -7   3 4389.41 146.458   0
   2  -7  -3 4414.66 176.623   1
  -2  -7   3 4326.45 172.621   2
   2  -7  -3 4167.35 133.503   2
   2  -7  -2 425.766 96.0731   1
   2  -7  -2 381.465 76.4630   2
  -2  -7   2 425.305 95.3399   2
  -2  -7   2 424.048 93.3600   3
  -2  -7   2 469.888 68.6867   1
  -2  -7   2 481.423 80.1009   0
   2  -7  -1 5.91599 76.0513   1
  -2  -7   1-41.8800 75.3839   0
  -2  -7   1 28.6189 59.5465   1
  -2  -7   1 33.3466 77.6871   3
  -2  -7   1 19.7528 75.6795   2
   2  -7  -1 8.60036 71.8861   2
   2  -7   0 3785.90 159.820   1
  -2  -7   0 3843.29 140.925   2
  -2  -7   0 3656.50 154.408   0
  -2  -7   0 3706.70 157.405   3
   2  -7   0 3829.07 151.081   2
  -2  -7   0 3765.71 130.668   1
   2  -7   0 3778.47 118.426   3
   2  -7   1 5492.69 140.607   3
  -2  -7  -1 5470.98 184.803   0
  -2  -7  -1 5255.32 184.592   3
   2  -7   1 5299.00 179.823   2
  -2  -7  -1 5561.58 155.503   1
   2  -7   1 5559.68 189.371   1
   2  -7   2 4.57540 92.5750   2
   2  -7   2 20.1498 88.3604   1
  -2  -7  -2 46.9137 63.6519   1
  -2  -7  -2 46.8391 93.4871   0
   2  -7   2 57.5311 52.5778   3
  -2  -7  -3 217.237 66.0484   1
   2  -7   3 218.088 88.1732   1
   2  -7   3 218.259 60.4113   3
  -2  -7  -3 170.448 95.5637   0
   2  -7   3 157.610 98.7169   2
  -2  -7  -4 1618.78 112.544   1
   2  -7   4 1508.04 139.270   2
  -2  -7  -4 1285.09 132.247   0
   2  -7   4 1367.45 90.2567   3
   2  -7   5 308.451 72.5879   3
  -2  -7  -5 344.564 92.3722   1
   2  -7   5 363.943 118.410   2
  -2  -7  -5 268.062 104.493   0
  -2  -7  -6 124.228 89.3364   1
  -2  -7  -6 118.328 109.479   0
   2  -7   6 99.8219 71.1357   3
   2  -7   6 88.0167 118.836   2
   2  -7   7 531.434 138.213   2
  -2  -7  -7 465.348 116.585   1
  -2  -7  -7 543.486 121.578   0
   2  -7   7 509.963 91.1153   3
  -2  -7  -8 1055.43 129.319   1
  -2  -7  -8 1123.56 146.323   0
   2  -7   8 1213.41 159.905   2
   2  -7   8 991.070 117.321   3
   2  -7   9 159.515 103.407   3
  -2  -7  -9 210.188 122.755   1
   2  -7   9 151.221 140.263   2
  -2  -7  -9 121.844 115.014   0
   2  -7  10-56.6458 132.118   2
   2  -7  10-3.63236 93.0284   3
  -2  -7 -10 17.7830 101.167   0
  -2  -7 -10 19.4370 110.235   1
  -2  -7 -11 114.123 104.283   0
   2  -7  11 60.3958 121.899   2
   2  -7  11 28.8897 111.795   3
  -2  -7 -11-33.1325 108.502   1
   2  -7  12 49.3640 129.755   2
  -2  -7 -12 20.6491 104.146   0
  -2  -7 -12 25.3584 111.527   1
   2  -7  12 94.2009 112.749   3
   2  -7  13 28.6094 142.382   2
   2  -7  13 10.6828 107.592   3
  -2  -7 -13-26.7572 111.878   0
  -2  -7 -13-51.7651 136.460   1
  -2  -7 -14 14.0289 94.7901   0
   2  -7  14 84.9916 131.658   2
  -2  -7 -14-2.07570 120.597   1
   2  -7  14-24.4990 128.821   3
   2  -7  15 60.7640 145.684   3
  -2  -7 -15 110.639 142.207   1
   2  -7  15 33.1197 125.615   2
   2  -7  16 17.0124 123.515   2
  -2  -7 -16-78.1875 142.718   1
   2  -7  16 23.3945 146.270   3
  -2  -7 -17-70.2521 144.371   1
   2  -7  17 203.673 143.147   2
   2  -7  17-63.4386 134.410   3
  -2  -7 -18-86.5987 194.194   1
   2  -7  18-173.977 162.676   3
   2  -7  19 115.229 152.224   3
  -2  -8  18 137.481 163.266   3
   2  -8 -18-15.4329 180.026   1
  -2   8  18 265.499 202.543   3
  -2   8  17 374.114 191.456   3
  -2  -8  17 411.959 145.191   3
   2  -8 -17 222.368 186.169   1
  -2   8  16 27.0198 127.973   3
   2  -8 -16-23.6910 175.662   1
  -2  -8  16-44.2980 159.087   3
   2  -8 -15 56.2776 128.755   1
  -2  -8  15 78.1084 137.252   3
  -2  -8  15 66.8377 135.876   2
   2  -8 -14 39.4001 160.550   1
  -2  -8  14-1.43050 145.598   3
  -2  -8  14 94.0011 141.077   2
  -2  -8  13 73.9009 124.545   2
   2  -8 -13 64.5854 154.344   1
  -2  -8  13 60.1039 139.424   3
  -2  -8  12 1287.33 167.838   2
   2  -8 -12 1573.60 191.698   1
  -2  -8  12 1551.51 175.178   3
  -2  -8  11 341.711 121.128   3
   2  -8 -11 302.824 132.742   1
  -2  -8  11 380.760 131.185   2
  -2  -8  10 15.1672 110.952   3
  -2  -8  10 1.66873 129.543   2
   2  -8 -10 46.9884 117.761   1
  -2  -8   9 363.009 147.897   2
   2  -8  -9 285.632 129.771   1
  -2  -8   9 339.749 119.292   3
  -2  -8   8 41.1512 132.364   2
   2  -8  -8 202.580 133.013   1
   2  -8  -8 144.078 123.019   0
  -2  -8   8 105.816 116.699   3
  -2  -8   7 891.006 156.991   2
  -2  -8   7 922.158 132.884   3
   2  -8  -7 959.296 149.053   1
   2  -8  -7 981.910 146.719   0
   2  -8  -6 1321.06 144.842   0
  -2  -8   6 1315.19 158.382   2
   2  -8  -6 1397.89 147.817   1
  -2  -8   6 1432.82 144.070   3
  -2  -8   6 1434.21 90.3564   0
   2  -8  -5 1843.19 96.3883   2
   2  -8  -5 1863.22 153.524   0
  -2  -8   5 1757.21 103.748   0
  -2  -8   5 1964.84 165.760   2
  -2  -8   5 1804.14 143.745   3
   2  -8  -5 1959.83 153.576   1
   2  -8  -4 225.619 118.094   0
   2  -8  -4 233.064 111.035   1
  -2  -8   4 287.238 118.595   2
  -2  -8   4 273.879 77.0163   0
  -2  -8   4 276.368 110.495   3
   2  -8  -4 257.016 70.9672   2
  -2  -8   3 19.4551 102.109   2
  -2  -8   3-32.6706 93.8955   3
  -2  -8   3 6.83698 69.1455   0
   2  -8  -3 9.21421 100.961   1
   2  -8  -3-3.25426 70.8448   2
  -2  -8   2 41.1863 95.2204   2
  -2  -8   2 84.3935 77.3803   0
  -2  -8   2 53.5809 100.429   3
  -2  -8   2 67.0281 64.1190   1
   2  -8  -2 32.8132 77.8494   2
   2  -8  -2 73.9242 85.1897   1
  -2  -8   1 928.603 89.8056   1
  -2  -8   1 891.441 102.244   2
  -2  -8   1 860.582 105.178   0
  -2  -8   1 911.252 117.586   3
   2  -8  -1 869.229 102.207   2
   2  -8  -1 881.326 111.304   1
  -2  -8   0 298.258 96.7460   3
   2  -8   0 276.958 94.2528   2
  -2  -8   0 318.377 73.4864   1
  -2  -8   0 302.537 84.8961   2
   2  -8   0 268.079 67.1873   3
  -2  -8   0 289.507 96.8019   0
   2  -8   0 376.998 95.7354   1
  -2  -8  -1 50.5665 96.2661   0
   2  -8   1 55.4357 60.8674   3
  -2  -8  -1 42.5193 68.8275   1
  -2  -8  -1 59.5284 99.0615   3
   2  -8   1 81.5020 92.4882   1
   2  -8   1 67.9074 97.6683   2
   2  -8   2 1570.50 138.410   2
  -2  -8  -2 1546.84 136.249   0
   2  -8   2 1660.69 138.912   1
  -2  -8  -2 1537.98 106.788   1
   2  -8   2 1602.76 99.4856   3
   2  -8   3 2046.35 151.697   2
  -2  -8  -3 1729.68 151.435   0
  -2  -8  -3 1795.18 121.496   1
   2  -8   3 1988.31 111.502   3
   2  -8   3 2069.84 152.162   1
   2  -8   4 1771.80 155.284   2
  -2  -8  -4 1744.23 126.766   1
  -2  -8  -4 1774.60 157.831   0
   2  -8   4 1793.28 110.049   3
   2  -8   5 15.8168 73.5130   3
  -2  -8  -5-5.62195 87.2040   1
  -2  -8  -5-50.1494 116.229   0
   2  -8   5 97.5558 130.966   2
  -2  -8  -6 38.4053 89.9808   1
  -2  -8  -6-13.3186 118.889   0
   2  -8   6 56.0697 128.929   2
   2  -8   6 92.7234 78.2680   3
  -2  -8  -7 165.867 121.913   0
   2  -8   7 166.532 143.538   2
   2  -8   7 229.059 90.1188   3
  -2  -8  -7 292.459 116.303   1
  -2  -8  -8 90.1598 133.730   0
   2  -8   8 13.8148 96.2213   3
   2  -8   8 6.80011 137.688   2
  -2  -8  -8 74.3262 121.939   1
  -2  -8  -9 62.4127 112.758   0
  -2  -8  -9-4.36769 116.361   1
   2  -8   9 9.07397 94.3431   3
   2  -8   9 19.9789 126.692   2
   2  -8  10 1379.62 171.138   2
  -2  -8 -10 1500.11 159.432   0
   2  -8  10 1359.80 141.623   3
  -2  -8 -10 1370.21 163.278   1
   2  -8  11 592.797 155.996   2
  -2  -8 -11 484.264 131.102   0
  -2  -8 -11 532.402 125.087   1
   2  -8  11 678.520 121.167   3
   2  -8  12 231.298 151.051   2
  -2  -8 -12 125.591 121.182   0
  -2  -8 -12 146.961 130.003   1
   2  -8  12 115.620 107.409   3
  -2  -8 -13 12.0934 133.221   0
  -2  -8 -13 75.3925 118.434   1
   2  -8  13 89.1538 152.393   2
   2  -8  13 149.494 109.622   3
  -2  -8 -14 10.0880 152.343   1
   2  -8  14 28.8735 154.933   2
   2  -8  14-33.8439 131.434   3
  -2  -8 -14 46.6422 116.721   0
  -2  -8 -15 25.6082 142.725   1
   2  -8  15-15.9333 144.165   2
   2  -8  15-82.4338 125.724   3
  -2  -8 -15-3.48481 109.493   0
   2  -8  16-26.2649 123.555   3
   2  -8  16 10.3369 158.635   2
  -2  -8 -16 68.4109 134.321   1
  -2  -8 -17 52.8210 130.584   1
   2  -8  17-69.0353 154.679   2
   2  -8  17-53.9854 129.079   3
   2  -8  18-30.2857 169.224   3
  -2  -8 -18 164.910 163.354   1
  -2   9  18 34.9335 147.938   3
  -2   9  17 90.7291 152.434   3
  -2  -9  17 69.8642 168.866   3
   2  -9 -17 47.4540 171.464   1
   2  -9 -16 3.56484 169.283   1
  -2   9  16 87.2215 169.636   3
  -2  -9  16-33.1100 136.875   3
   2  -9 -15 445.531 174.545   1
  -2  -9  15 466.219 158.759   2
  -2  -9  15 529.511 165.658   3
   2  -9 -14-35.9999 171.760   1
  -2  -9  14 31.4678 141.842   2
  -2  -9  14 9.71050 149.222   3
   2  -9 -13 94.5841 162.091   1
  -2  -9  13 329.374 142.897   2
  -2  -9  13 72.1229 141.700   3
   2  -9 -12 50.1141 152.568   1
  -2  -9  12 50.5659 132.921   2
  -2  -9  12 67.5391 136.080   3
  -2  -9  11 588.021 147.033   3
  -2  -9  11 647.887 158.334   2
   2  -9 -11 614.332 152.941   1
   2  -9 -10-13.3218 114.985   1
  -2  -9  10 40.3114 110.216   3
  -2  -9  10 6.64303 137.130   2
  -2  -9   9 595.318 151.697   2
   2  -9  -9 657.886 144.339   1
  -2  -9   9 681.503 139.956   3
   2  -9  -8-10.7812 124.852   1
  -2  -9   8-7.57913 130.521   2
  -2  -9   8 11.7367 111.169   3
  -2  -9   7-32.7174 139.878   2
  -2  -9   7 23.6630 110.554   3
   2  -9  -7-27.9397 130.439   0
   2  -9  -7-58.7257 138.726   1
   2  -9  -6-22.7974 117.927   1
   2  -9  -6 41.0386 137.980   0
  -2  -9   6 13.7245 109.934   3
  -2  -9   6 0.00000 142.117   2
   2  -9  -5 644.360 145.829   0
  -2  -9   5 598.247 148.537   2
   2  -9  -5 749.169 136.880   1
  -2  -9   5 686.406 91.7562   0
  -2  -9   5 669.192 124.879   3
   2  -9  -4 429.776 116.578   1
  -2  -9   4 383.666 127.306   2
   2  -9  -4 410.178 134.562   0
  -2  -9   4 453.858 91.2388   0
   2  -9  -4 435.323 80.9127   2
  -2  -9   4 512.596 120.603   3
   2  -9  -3 343.559 87.0109   2
  -2  -9   3 348.453 125.865   2
  -2  -9   3 313.100 103.076   3
  -2  -9   3 296.384 89.4731   0
   2  -9  -3 345.437 122.240   1
   2  -9  -2 205.439 90.1434   2
  -2  -9   2 179.203 110.604   2
  -2  -9   2 92.1530 87.8049   0
  -2  -9   2 155.396 78.0425   1
  -2  -9   2 162.312 108.730   3
   2  -9  -2 174.792 111.612   1
  -2  -9   1 566.720 110.537   2
  -2  -9   1 461.912 106.040   0
   2  -9  -1 612.546 112.561   2
  -2  -9   1 526.184 89.0468   1
  -2  -9   1 503.895 110.807   3
   2  -9  -1 448.418 111.374   1
  -2  -9   0 55.5778 93.8545   0
   2  -9   0 36.7353 102.481   2
  -2  -9   0 61.2484 89.5599   2
  -2  -9   0 20.0671 75.8801   1
  -2  -9   0 20.5772 108.981   3
   2  -9   0 59.6604 71.0047   3
   2  -9   0-9.62052 107.189   1
   2  -9   1 27.4257 97.0361   2
  -2  -9  -1 34.0305 111.222   3
  -2  -9  -1-23.4542 80.7108   1
   2  -9   1 8.43749 96.8063   1
   2  -9   1-14.2195 68.2929   3
  -2  -9  -1 3.62555 95.1405   0
   2  -9   2 96.8550 109.800   1
   2  -9   2 178.345 109.723   2
  -2  -9  -2 129.940 79.6954   1
   2  -9   2 101.933 73.0277   3
  -2  -9  -2 183.496 109.477   0
  -2  -9  -3 378.156 95.0417   1
   2  -9   3 350.155 114.353   1
  -2  -9  -3 403.302 131.484   0
   2  -9   3 389.454 130.161   2
   2  -9   3 326.599 79.3984   3
   2  -9   4 1612.18 163.849   2
  -2  -9  -4 1564.62 134.683   1
  -2  -9  -4 1570.33 163.628   0
   2  -9   4 1721.97 120.966   3
  -2  -9  -5 1270.25 160.450   0
   2  -9   5 1333.20 165.953   2
   2  -9   5 1383.26 111.981   3
  -2  -9  -5 1353.43 132.415   1
   2  -9   6 365.189 144.746   2
  -2  -9  -6 381.278 133.956   0
   2  -9   6 369.889 96.1847   3
  -2  -9  -6 440.742 119.917   1
   2  -9   7 3520.21 230.075   2
  -2  -9  -7 3408.87 210.735   0
   2  -9   7 3470.35 166.394   3
  -2  -9  -7 3595.72 186.669   1
  -2  -9  -8 27.9766 99.3067   1
  -2  -9  -8-24.0764 136.592   0
   2  -9   8 21.8867 93.0499   3
   2  -9   8 0.57185 130.029   2
  -2  -9  -9 572.372 133.679   0
   2  -9   9 564.916 157.076   2
   2  -9   9 586.418 115.993   3
  -2  -9  -9 519.986 129.912   1
  -2  -9 -10 58.8874 123.841   0
   2  -9  10 23.3332 104.171   3
   2  -9  10-26.0169 135.835   2
  -2  -9 -10 14.6454 128.123   1
  -2  -9 -11 55.8128 126.270   1
  -2  -9 -11 95.5734 114.940   0
   2  -9  11 25.3760 113.889   3
   2  -9  11 79.4706 142.493   2
  -2  -9 -12 75.8717 142.820   1
   2  -9  12 54.1592 144.287   2
  -2  -9 -12 184.115 129.054   0
   2  -9  12 136.162 103.819   3
  -2  -9 -13 52.8623 132.541   0
   2  -9  13 29.5395 137.600   2
  -2  -9 -13 10.4445 144.211   1
   2  -9  13 5.69277 104.589   3
   2  -9  14 2.32788 139.951   2
  -2  -9 -14 57.6107 145.162   1
  -2  -9 -14 190.165 140.131   0
   2  -9  14 56.7287 114.262   3
  -2  -9 -15-37.7729 157.585   1
   2  -9  15-52.9351 133.441   2
  -2  -9 -15 73.4687 136.186   0
   2  -9  15-39.0033 137.578   3
  -2  -9 -16 50.8168 138.996   1
   2  -9  16 121.722 141.364   2
   2  -9  16-45.9333 149.046   3
   2  -9  17-44.5215 152.299   2
   2  -9  17-12.7372 150.955   3
  -2  -9 -17 34.0976 164.762   1
   2  -9  18-52.6843 151.098   3
  -2  10  17-0.93720 194.335   3
  -2 -10  17-79.8833 152.289   3
   2 -10 -16-119.601 188.205   1
  -2 -10  16-175.145 171.564   3
   2 -10 -15 229.601 165.141   1
  -2 -10  15 317.981 162.869   3
  -2 -10  15 303.552 167.604   2
   2 -10 -14 110.039 154.134   1
  -2 -10  14-14.0892 131.424   3
  -2 -10  14 140.797 159.513   2
  -2 -10  13-39.0359 153.405   2
   2 -10 -13 57.1949 139.311   1
  -2 -10  13 11.7742 145.662   3
  -2 -10  12 70.5095 149.971   2
  -2 -10  12-21.4417 134.206   3
   2 -10 -12 98.3984 160.800   1
   2 -10 -11 133.578 127.729   1
  -2 -10  11 206.222 161.189   2
  -2 -10  11 160.357 141.028   3
   2 -10 -10 308.071 131.333   1
  -2 -10  10 348.873 142.277   3
  -2 -10  10 272.298 156.559   2
  -2 -10   9-18.6092 129.817   2
  -2 -10   9 78.5568 125.836   3
   2 -10  -9 11.7016 123.321   1
   2 -10  -8 1268.12 170.679   1
  -2 -10   8 1326.85 182.767   2
  -2 -10   8 1110.09 146.816   3
   2 -10  -7 472.625 147.627   1
  -2 -10   7 323.150 146.397   2
  -2 -10   7 500.998 129.660   3
  -2 -10   6 273.539 135.737   2
  -2 -10   6 269.656 125.324   3
   2 -10  -6 237.258 134.312   1
   2 -10  -5 313.378 132.044   1
  -2 -10   5 273.631 86.1814   0
  -2 -10   5 255.541 143.971   2
  -2 -10   5 368.492 133.324   3
   2 -10  -4 1654.81 114.857   2
  -2 -10   4 1731.53 160.513   3
  -2 -10   4 1860.93 177.141   2
   2 -10  -4 1788.84 162.262   1
  -2 -10   4 1936.45 134.733   0
  -2 -10   3 358.250 127.243   2
  -2 -10   3 367.821 107.346   0
   2 -10  -3 245.354 128.532   1
  -2 -10   3 295.208 91.4342   1
   2 -10  -3 305.266 90.5784   2
  -2 -10   3 304.698 122.548   3
  -2 -10   2 275.984 105.733   0
   2 -10  -2 330.231 104.626   2
  -2 -10   2 381.611 98.5733   1
   2 -10  -2 262.048 111.597   1
  -2 -10   2 428.725 118.323   3
  -2 -10   2 345.873 120.646   2
  -2 -10   1 303.755 111.774   0
  -2 -10   1 226.444 115.658   2
   2 -10  -1 169.051 109.815   1
  -2 -10   1 193.449 115.034   3
  -2 -10   1 191.489 83.5941   1
   2 -10  -1 223.033 96.9671   2
  -2 -10   0 4.00720 83.4197   1
   2 -10   0-17.1456 105.789   2
  -2 -10   0 49.4772 121.201   3
   2 -10   0 48.7413 80.8253   3
  -2 -10   0-29.6494 104.482   0
   2 -10   0 3.73819 105.462   1
  -2 -10   0 0.00000 93.6707   2
  -2 -10  -1 411.291 117.171   0
   2 -10   1 416.038 126.299   2
  -2 -10  -1 599.637 136.074   3
   2 -10   1 528.176 123.592   1
   2 -10   1 537.024 90.7714   3
  -2 -10  -1 472.668 103.120   1
  -2 -10  -2 95.0840 108.691   0
   2 -10   2-48.0557 120.546   2
   2 -10   2 26.1527 72.7337   3
  -2 -10  -2 57.5943 97.4538   1
   2 -10   2 7.60748 111.400   1
  -2 -10  -3 694.239 150.185   0
   2 -10   3 778.836 100.131   3
   2 -10   3 784.302 138.019   1
   2 -10   3 778.026 149.895   2
  -2 -10  -3 664.350 101.539   1
  -2 -10  -4 19.6068 94.8009   1
  -2 -10  -4 61.4584 127.373   0
   2 -10   4 126.022 143.200   2
   2 -10   4 24.2284 81.0164   3
  -2 -10  -5 3956.90 232.487   0
   2 -10   5 3558.96 228.509   2
   2 -10   5 4014.55 173.085   3
  -2 -10  -5 3831.34 192.260   1
  -2 -10  -6 63.6392 131.974   0
   2 -10   6 76.7073 142.828   2
   2 -10   6-10.5410 88.4569   3
  -2 -10  -6-20.2021 105.467   1
  -2 -10  -7 1205.66 161.218   0
   2 -10   7 1259.19 126.116   3
   2 -10   7 1252.71 182.512   2
  -2 -10  -7 1047.34 132.773   1
  -2 -10  -8 34.3829 132.385   0
  -2 -10  -8 86.8655 102.677   1
   2 -10   8 92.1436 82.1891   3
   2 -10   8-29.7544 142.757   2
  -2 -10  -9 57.3925 114.166   1
  -2 -10  -9 0.63985 132.393   0
   2 -10   9-34.0233 86.0537   3
   2 -10   9 9.13509 142.443   2
  -2 -10 -10 828.039 147.566   0
   2 -10  10 803.422 178.040   2
  -2 -10 -10 707.920 144.463   1
   2 -10  10 778.895 130.083   3
  -2 -10 -11 22.8867 133.904   0
  -2 -10 -11 28.1648 131.696   1
   2 -10  11-30.2771 133.884   2
   2 -10  11-33.9850 109.335   3
   2 -10  12 26.4557 147.691   2
  -2 -10 -12-37.0709 124.244   1
  -2 -10 -12 20.2757 126.683   0
   2 -10  12-1.22126 101.262   3
   2 -10  13 143.851 109.218   3
  -2 -10 -13 141.416 131.574   0
   2 -10  13-15.8819 165.836   2
  -2 -10 -13 5.15241 124.517   1
   2 -10  14 273.902 136.363   2
  -2 -10 -14 39.4827 136.495   1
  -2 -10 -14 89.1606 147.924   0
   2 -10  14 35.2665 107.312   3
   2 -10  15 157.589 139.589   2
   2 -10  15-48.5957 115.840   3
  -2 -10 -15 7.59890 165.521   1
  -2 -10 -15 34.4924 155.973   0
   2 -10  16-91.7936 149.759   2
  -2 -10 -16-21.6439 139.758   1
  -2 -10 -16 23.0088 150.492   0
  -2 -10 -17 55.7886 172.808   1
  -2  11  17 226.852 172.141   3
   2 -11 -16 8.73857 158.225   1
  -2 -11  16 64.4784 153.420   3
   2 -11 -15 40.2867 157.919   1
  -2 -11  15 93.0203 126.096   3
   2 -11 -14 179.685 165.838   1
  -2 -11  14 218.504 129.949   3
  -2 -11  14 316.609 146.410   2
   2 -11 -13 27.0019 136.491   1
  -2 -11  13-52.0097 138.022   3
  -2 -11  13 32.0559 152.330   2
  -2 -11  12 120.556 139.604   2
   2 -11 -12 54.3164 151.107   1
  -2 -11  12 120.287 143.255   3
   2 -11 -11 64.0189 139.295   1
  -2 -11  11-0.69387 130.970   3
  -2 -11  11-23.8217 145.610   2
  -2 -11  10 288.610 169.170   2
   2 -11 -10 223.439 148.310   1
  -2 -11  10 192.131 133.153   3
  -2 -11   9 69.2588 156.223   2
  -2 -11   9-13.7171 131.501   3
   2 -11  -9-42.5088 128.868   1
   2 -11  -8 75.8352 134.093   1
  -2 -11   8 123.464 121.944   3
  -2 -11   8 139.154 152.718   2
   2 -11  -7 231.536 120.771   1
  -2 -11   7 241.120 117.801   3
  -2 -11   7 281.806 143.761   2
   2 -11  -6 410.397 130.685   1
  -2 -11   6 345.549 140.342   2
  -2 -11   6 470.286 134.588   3
  -2 -11   5 1868.75 176.580   2
  -2 -11   5 2146.96 167.661   3
   2 -11  -5 1996.46 180.158   1
  -2 -11   4-15.4796 127.585   2
   2 -11  -4 12.0655 118.283   1
  -2 -11   4 22.1279 113.787   3
  -2 -11   4 44.5624 88.8464   0
  -2 -11   3 230.861 98.8727   0
  -2 -11   3 284.561 125.077   3
   2 -11  -3 282.430 129.972   1
  -2 -11   3 268.505 122.665   2
   2 -11  -3 236.757 89.2609   2
  -2 -11   2 130.482 111.737   0
  -2 -11   2 134.174 113.615   2
   2 -11  -2 125.039 136.339   1
  -2 -11   2 132.301 118.478   3
  -2 -11   2 51.8112 92.5654   1
   2 -11  -2 157.829 94.9405   2
  -2 -11   1 253.626 121.348   0
   2 -11  -1 290.287 113.714   2
  -2 -11   1 238.865 114.601   2
  -2 -11   1 225.402 100.360   1
  -2 -11   1 315.880 132.974   3
   2 -11  -1 246.015 118.688   1
   2 -11   0 388.518 140.506   1
   2 -11   0 465.006 99.8184   3
  -2 -11   0 534.600 115.139   2
  -2 -11   0 358.004 116.890   0
  -2 -11   0 399.712 130.452   3
  -2 -11   0 396.062 102.129   1
   2 -11   0 443.858 124.758   2
   2 -11   1 671.832 136.600   2
   2 -11   1 476.979 96.7637   3
  -2 -11  -1 508.008 130.490   3
  -2 -11  -1 563.195 132.717   0
   2 -11   1 508.057 134.941   1
  -2 -11  -1 655.980 106.146   1
   2 -11   2 563.145 97.9429   3
   2 -11   2 553.406 143.729   2
  -2 -11  -2 541.107 110.303   1
  -2 -11  -2 546.078 138.052   0
   2 -11   2 537.357 129.013   1
   2 -11   3 2043.70 135.873   3
   2 -11   3 1979.32 180.665   2
  -2 -11  -3 1935.13 177.170   0
   2 -11   3 1994.15 184.635   1
  -2 -11  -3 2083.05 157.902   1
  -2 -11  -4 10.8716 91.0380   1
  -2 -11  -4 13.6643 135.998   0
   2 -11   4 81.5119 133.625   2
   2 -11   4 24.3399 84.6412   3
  -2 -11  -5 3816.73 197.720   1
   2 -11   5 3750.80 176.046   3
   2 -11   5 3724.06 232.842   2
  -2 -11  -5 3625.11 223.329   0
  -2 -11  -6 87.9111 140.095   0
   2 -11   6-13.3207 91.0935   3
  -2 -11  -6 20.5350 106.308   1
   2 -11   6-34.1306 153.308   2
  -2 -11  -7-21.9273 139.993   0
  -2 -11  -7 43.6225 109.181   1
   2 -11   7 32.2519 92.0176   3
   2 -11   7 40.3086 151.432   2
  -2 -11  -8-12.9723 122.255   1
   2 -11   8-49.6710 151.411   2
   2 -11   8 105.487 100.044   3
  -2 -11  -8-14.7350 148.201   0
  -2 -11  -9 16.7809 98.5796   1
   2 -11   9-46.5247 138.844   2
  -2 -11  -9-4.86272 149.236   0
   2 -11   9-31.6996 98.9060   3
  -2 -11 -10 39.0788 132.616   0
   2 -11  10-4.44020 147.794   2
   2 -11  10-23.9467 95.6223   3
  -2 -11 -10-1.27206 122.373   1
  -2 -11 -11 20.3248 105.396   1
   2 -11  11-5.42331 162.277   2
  -2 -11 -11 36.9782 133.344   0
  -2 -11 -12 109.207 158.408   1
  -2 -11 -12 230.688 146.316   0
   2 -11  12 196.705 148.354   2
   2 -11  13-1.70241 163.303   2
  -2 -11 -13 83.6436 133.635   0
  -2 -11 -13 117.282 138.691   1
  -2 -11 -14 266.745 167.443   1
   2 -11  14 239.828 168.289   2
  -2 -11 -14 237.456 145.175   0
   2 -11  15-105.055 123.796   2
  -2 -11 -15-51.4131 144.430   0
  -2 -11 -15 5.26797 165.479   1
  -2 -11 -16 138.309 146.497   1
  -2 -11 -16 101.093 164.324   0
   2 -12 -15 49.2945 182.698   1
  -2 -12  15 65.6903 165.804   3
  -2 -12  14 21.2296 175.673   2
   2 -12 -14 28.4384 173.345   1
  -2 -12  14 171.234 160.716   3
   2 -12 -13-21.7673 173.109   1
  -2 -12  13 74.0162 172.963   2
  -2 -12  13-41.0120 124.838   3
  -2 -12  12 173.220 170.295   2
   2 -12 -12-46.3114 150.399   1
  -2 -12  12 97.2713 146.934   3
  -2 -12  11 133.110 158.192   2
   2 -12 -11 218.552 165.421   1
  -2 -12  11 196.624 140.085   3
   2 -12 -10 28.4406 153.811   1
  -2 -12  10 2.10468 122.277   3
  -2 -12  10 2.29093 125.334   2
  -2 -12   9 159.890 169.190   2
  -2 -12   9 124.519 142.913   3
   2 -12  -9 149.211 152.609   1
   2 -12  -8-2.72259 139.435   1
  -2 -12   8 69.8896 144.050   2
  -2 -12   8-54.7588 117.457   3
   2 -12  -7-62.1847 141.829   1
  -2 -12   7 31.6074 133.728   2
  -2 -12   7-5.56545 118.786   3
   2 -12  -6 66.8356 127.527   1
  -2 -12   6 88.2973 127.334   2
  -2 -12   6 83.1496 115.434   3
  -2 -12   5 75.5734 126.452   2
   2 -12  -5 146.008 129.485   1
  -2 -12   5 120.187 125.162   3
  -2 -12   4-32.7578 98.6952   0
  -2 -12   4-4.52040 122.813   3
  -2 -12   4 33.3284 135.073   2
   2 -12  -4 18.7413 110.584   1
  -2 -12   3 302.856 128.729   2
  -2 -12   3 345.369 110.564   0
  -2 -12   3 293.377 120.905   3
   2 -12  -3 318.777 127.719   1
  -2 -12   2 834.898 147.229   3
   2 -12  -2 818.453 122.333   2
  -2 -12   2 847.598 124.831   1
   2 -12  -2 778.941 144.301   1
  -2 -12   2 915.375 137.451   0
  -2 -12   2 939.700 140.203   2
  -2 -12   1 158.636 105.819   2
  -2 -12   1 129.213 126.231   3
  -2 -12   1 129.206 120.226   0
   2 -12  -1 116.224 114.372   1
  -2 -12   1 150.155 96.8390   1
   2 -12  -1 145.266 106.672   2
  -2 -12   0-7.45562 105.194   0
  -2 -12   0 83.0515 108.497   2
  -2 -12   0 5.98305 113.224   3
  -2 -12   0 65.4157 102.647   1
   2 -12   0 63.2905 115.274   2
   2 -12   0-8.03621 112.272   1
   2 -12   1 122.984 118.712   2
   2 -12   1 92.8708 125.938   1
  -2 -12  -1 134.222 128.164   0
  -2 -12  -1 31.3402 105.712   1
  -2 -12  -1 137.524 131.491   3
  -2 -12  -2 191.042 137.065   0
   2 -12   2 185.589 137.903   2
   2 -12   2 258.521 119.709   1
  -2 -12  -2 210.147 103.659   1
  -2 -12  -3 653.937 159.950   0
   2 -12   3 722.998 150.566   2
  -2 -12  -3 685.061 108.756   1
   2 -12   3 801.359 141.996   1
  -2 -12  -4 257.203 137.527   0
   2 -12   4 236.245 144.014   2
  -2 -12  -4 165.732 114.845   1
  -2 -12  -5 225.320 113.971   1
   2 -12   5 307.835 134.912   2
  -2 -12  -5 244.705 141.753   0
   2 -12   6 77.2251 150.835   2
  -2 -12  -6 49.7639 108.179   1
  -2 -12  -6 26.2430 139.291   0
   2 -12   7 56.1100 162.973   2
  -2 -12  -7 20.9610 148.507   0
  -2 -12  -7-76.8739 114.898   1
  -2 -12  -8 202.546 118.290   1
   2 -12   8 124.903 172.943   2
  -2 -12  -8 74.0982 153.505   0
   2 -12   9 66.0837 170.776   2
  -2 -12  -9 0.00000 162.898   0
  -2 -12  -9 77.9195 121.635   1
  -2 -12 -10 59.3596 115.079   1
   2 -12  10 65.2248 141.394   2
  -2 -12 -10 104.775 154.085   0
  -2 -12 -11 128.747 142.374   1
   2 -12  11 169.981 147.718   2
  -2 -12 -11 78.6944 148.967   0
   2 -12  12-74.1190 174.093   2
  -2 -12 -12 28.1452 138.871   0
  -2 -12 -12 49.0975 154.061   1
  -2 -12 -13 10.5422 150.159   1
  -2 -12 -13 102.083 164.022   0
   2 -12  13-169.562 146.658   2
  -2 -12 -14 89.2251 140.089   0
  -2 -12 -14 121.593 156.174   1
   2 -12  14 26.6350 199.892   2
  -2 -12 -15 147.661 165.135   1
  -2 -12 -15 66.8212 146.412   0
  -2 -13  14-62.8475 172.622   3
   2 -13 -14 19.3945 174.732   1
  -2 -13  13 98.5773 167.690   3
  -2 -13  13 66.9707 177.066   2
   2 -13 -13 27.7201 157.461   1
   2 -13 -12 33.4210 157.595   1
  -2 -13  12 10.8182 172.960   2
  -2 -13  12 22.2235 146.505   3
   2 -13 -11 86.3838 127.585   1
  -2 -13  11-157.646 189.783   2
  -2 -13  11 3.92734 138.439   3
  -2 -13  10-29.6160 141.402   2
  -2 -13  10 70.8308 116.985   3
   2 -13 -10-11.9671 136.588   1
  -2 -13   9 151.434 177.538   2
   2 -13  -9-21.4539 145.179   1
  -2 -13   9-46.3464 125.667   3
  -2 -13   8 68.8707 155.900   2
   2 -13  -8-5.88954 134.611   1
  -2 -13   8 46.4348 138.267   3
   2 -13  -7-39.6842 138.883   1
  -2 -13   7-58.5363 141.769   2
  -2 -13   7-18.6473 132.437   3
  -2 -13   6 66.6607 134.613   3
  -2 -13   6 18.3690 129.347   2
   2 -13  -6-43.5889 143.667   1
  -2 -13   5-71.2708 137.939   2
   2 -13  -5 44.6902 143.752   1
  -2 -13   5 49.2614 128.787   3
  -2 -13   4 156.750 123.872   3
  -2 -13   4 196.034 141.172   2
   2 -13  -4 145.448 133.701   1
  -2 -13   3 40.6480 109.474   3
  -2 -13   3 82.0768 122.226   2
   2 -13  -3-17.4690 135.951   1
  -2 -13   3-4.14242 112.062   0
  -2 -13   2 584.001 138.287   3
   2 -13  -2 569.266 139.561   1
  -2 -13   2 568.924 131.938   2
  -2 -13   2 563.238 121.602   1
  -2 -13   2 530.063 133.819   0
   2 -13  -1 23.3765 130.309   1
  -2 -13   1 95.3124 122.453   2
  -2 -13   1 21.9282 122.024   0
  -2 -13   1-49.2609 108.744   1
  -2 -13   1 20.7655 117.193   3
   2 -13  -1-4.02706 101.885   2
  -2 -13   0-28.6661 127.916   0
   2 -13   0-9.05843 118.246   2
  -2 -13   0 16.4625 104.669   1
  -2 -13   0 67.1690 113.976   3
   2 -13   0 13.9173 133.290   1
  -2 -13  -1 12.7639 124.568   0
  -2 -13  -1 33.7585 92.9947   1
   2 -13   1-45.5132 117.743   2
   2 -13   1-2.52547 127.438   1
   2 -13   2-19.5100 116.811   2
  -2 -13  -2 102.892 124.227   0
   2 -13   2-35.0491 118.077   1
  -2 -13  -2 33.3508 109.631   1
  -2 -13  -3 195.279 131.841   0
  -2 -13  -3 102.126 107.170   1
   2 -13   3 280.106 143.538   2
   2 -13   3 131.093 118.099   1
   2 -13   4 29.9559 149.431   2
  -2 -13  -4 91.1377 138.609   0
  -2 -13  -4 79.1266 99.3303   1
  -2 -13  -5 331.047 167.614   0
   2 -13   5 142.015 143.733   2
  -2 -13  -5 353.196 121.785   1
  -2 -13  -6-8.79378 140.521   0
   2 -13   6 125.824 153.101   2
  -2 -13  -6 60.7125 105.168   1
   2 -13   7 236.905 179.275   2
  -2 -13  -7 128.447 121.253   1
  -2 -13  -7 265.869 153.060   0
  -2 -13  -8 81.4421 160.593   0
  -2 -13  -8 20.2603 107.334   1
   2 -13   8 127.536 180.412   2
   2 -13   9 15.5419 179.946   2
  -2 -13  -9-3.45283 135.168   1
  -2 -13  -9 105.189 150.272   0
  -2 -13 -10 24.7769 122.954   1
   2 -13  10-1.71104 183.861   2
  -2 -13 -10 67.4561 157.474   0
   2 -13  11 118.816 170.062   2
  -2 -13 -11-2.30975 145.011   1
  -2 -13 -11 65.6566 165.273   0
  -2 -13 -12 177.107 154.748   0
   2 -13  12 73.7325 135.969   2
  -2 -13 -12 108.259 155.898   1
   2 -13  13 97.2723 200.516   2
  -2 -13 -13 127.975 140.934   0
  -2 -13 -13 106.715 160.802   1
  -2 -13 -14-127.379 156.828   1
  -2 -14  13 190.887 163.367   3
  -2 -14  12 243.202 190.514   2
   2 -14 -12 0.00000 186.147   1
  -2 -14  12 122.762 143.449   3
  -2 -14  11 78.5062 197.797   2
  -2 -14  11 328.591 176.587   3
   2 -14 -11 443.159 183.256   1
   2 -14 -10 7.70910 140.058   1
  -2 -14  10 92.7714 160.071   3
  -2 -14  10-50.3726 154.170   2
  -2 -14   9-49.0224 181.776   2
  -2 -14   9-34.7647 143.203   3
   2 -14  -9-55.1733 132.411   1
   2 -14  -8 52.3305 155.729   1
  -2 -14   8 0.00000 165.797   2
  -2 -14   8-5.96181 132.296   3
   2 -14  -7-13.2104 134.057   1
  -2 -14   7 20.0703 149.509   2
  -2 -14   7-41.2060 132.484   3
  -2 -14   6 131.943 149.756   2
   2 -14  -6 12.8578 154.330   1
  -2 -14   6 128.005 134.107   3
   2 -14  -5 126.218 150.250   1
  -2 -14   5 77.3696 148.168   2
  -2 -14   5 19.8877 117.584   3
  -2 -14   4 33.2161 125.631   3
  -2 -14   4 32.8542 141.647   2
   2 -14  -4-79.9998 145.872   1
  -2 -14   3 328.789 147.593   2
  -2 -14   3 225.584 148.517   3
   2 -14  -3 340.149 141.431   1
  -2 -14   3 336.926 116.334   0
  -2 -14   2 125.557 112.665   0
  -2 -14   2 81.3540 134.056   2
  -2 -14   2 128.877 140.247   3
   2 -14  -2 141.668 132.866   1
  -2 -14   2 173.414 111.026   1
   2 -14  -1 349.234 146.718   1
  -2 -14   1 242.435 103.240   1
  -2 -14   1 405.365 133.020   3
  -2 -14   1 254.654 123.347   0
  -2 -14   0 71.5210 133.302   0
   2 -14   0 63.9179 117.637   2
  -2 -14   0 111.805 107.349   1
   2 -14   0 53.8446 148.726   1
  -2 -14   0 83.3186 118.042   3
   2 -14   1 69.7226 115.577   2
  -2 -14  -1 207.228 151.121   0
  -2 -14  -1 178.181 107.491   1
   2 -14   1 78.1600 136.906   1
  -2 -14  -2 123.891 147.458   0
   2 -14   2 48.1737 134.789   2
  -2 -14  -2 35.0011 94.8267   1
   2 -14   2 136.453 127.550   1
   2 -14   3-26.2665 141.898   2
   2 -14   3-23.4245 119.190   1
  -2 -14  -3 88.2275 153.848   0
  -2 -14  -3 42.3592 100.970   1
  -2 -14  -4 46.0810 170.739   0
  -2 -14  -4-60.2948 112.777   1
   2 -14   4 2.11617 126.016   2
  -2 -14  -5 46.3718 108.469   1
  -2 -14  -5-30.8446 160.994   0
   2 -14   5 90.0577 167.033   2
   2 -14   6 271.448 151.169   2
  -2 -14  -6 512.847 133.830   1
  -2 -14  -6 399.491 165.366   0
  -2 -14  -7 131.788 165.119   0
   2 -14   7-65.2730 174.013   2
  -2 -14  -7 154.335 130.500   1
   2 -14   8 255.156 187.646   2
  -2 -14  -8 326.465 130.695   1
  -2 -14  -8 407.116 188.575   0
   2 -14   9-11.4257 188.271   2
  -2 -14  -9 45.4544 147.363   0
  -2 -14  -9-33.9874 140.171   1
  -2 -14 -10-85.1353 129.997   1
   2 -14  10-67.8717 193.133   2
  -2 -14 -10 35.1296 151.875   0
  -2 -14 -11 5.72554 147.118   1
   2 -14  11 22.0069 196.188   2
  -2 -14 -11 228.201 165.432   0
  -2 -14 -12 91.2762 159.438   1
  -2 -15  12 47.4743 173.069   3
   2 -15 -11-116.158 190.868   1
  -2 -15  11 82.9294 142.264   3
  -2 -15  10 111.826 176.075   2
   2 -15 -10 32.9593 169.165   1
  -2 -15  10-95.0109 142.544   3
  -2 -15   9 149.908 152.145   3
   2 -15  -9 62.1010 157.701   1
  -2 -15   9 87.1695 186.273   2
  -2 -15   8-66.0618 184.464   2
   2 -15  -8 121.117 164.008   1
  -2 -15   8-26.4981 161.194   3
  -2 -15   7 72.5369 136.464   3
  -2 -15   7-29.9515 179.241   2
   2 -15  -7 1.68456 142.332   1
  -2 -15   6 11.9379 173.481   2
  -2 -15   6 45.5711 122.484   3
   2 -15  -6 197.673 162.503   1
   2 -15  -5 25.5797 137.295   1
  -2 -15   5 96.9163 128.319   3
  -2 -15   5 58.5993 157.865   2
  -2 -15   4 50.1713 120.037   3
   2 -15  -4 93.1250 122.760   1
  -2 -15   4 130.818 142.841   2
  -2 -15   3 92.9250 134.833   2
  -2 -15   3 64.5220 136.383   3
   2 -15  -3 73.9075 132.987   1
   2 -15  -2 98.7827 146.184   1
  -2 -15   2 63.1174 136.751   3
  -2 -15   2 12.4921 120.381   0
  -2 -15   1 107.087 141.721   0
  -2 -15   1 88.9617 138.611   3
   2 -15  -1 161.358 144.323   1
  -2 -15   0 118.127 142.156   0
   2 -15   0 120.195 142.052   1
  -2 -15  -1 54.1669 135.855   0
   2 -15   1-18.1111 140.833   1
   2 -15   1 22.5674 132.214   2
   2 -15   2 46.3000 145.419   1
   2 -15   2 107.981 148.709   2
  -2 -15  -2-26.5224 141.468   0
   2 -15   3-13.1279 154.528   2
  -2 -15  -3 10.1944 153.466   0
   2 -15   4 211.248 162.607   2
  -2 -15  -4 168.759 150.791   0
   2 -15   5 149.657 172.324   2
  -2 -15  -5 162.001 140.752   0
   2 -15   6 17.4539 156.054   2
  -2 -15  -6 65.9987 178.525   0
   2 -15   7 201.953 176.676   2
  -2 -15  -7 250.938 174.314   0
   2 -15   8-70.5229 190.718   2
  -2 -15  -8 106.083 196.206   0
   2 -15   9 53.7059 181.944   2
  -2 -15  -9-59.7625 158.750   0
   2 -15  10 92.0940 174.087   2
  -2 -16  10 137.182 165.402   3
  -2 -16   9 77.1864 172.517   3
   2 -16  -9-40.3241 177.601   1
  -2 -16   8-17.7382 183.835   2
  -2 -16   8-73.2413 138.188   3
   2 -16  -8-3.73189 168.304   1
  -2 -16   7 32.6679 163.047   3
  -2 -16   7-23.2726 164.316   2
   2 -16  -7 56.4699 171.988   1
   2 -16  -6 39.7723 153.222   1
  -2 -16   6 121.306 126.541   3
  -2 -16   6-6.00339 158.267   2
  -2 -16   5 65.3957 132.232   3
   2 -16  -5 55.2759 152.804   1
   2 -16  -4-77.9888 163.397   1
  -2 -16   4 59.0781 138.890   3
  -2 -16   3 52.5720 124.899   3
   2 -16  -3 30.8839 164.859   1
   2 -16  -2-38.8609 158.047   1
  -2 -16   2 173.789 145.183   3
  -2 -16   1-49.1613 117.969   0
   2 -16  -1-10.6268 145.833   1
  -2 -16   1-52.5325 152.148   3
   2 -16   0 40.0829 118.623   1
  -2 -16   0 62.4300 150.483   0
  -2 -16  -1 66.1895 170.011   0
   2 -16   1 95.8791 160.211   1
   2 -16   2 27.0849 124.348   2
   2 -16   2 31.4512 149.359   1
  -2 -16  -2-4.95349 162.171   0
  -2 -16  -3 65.6992 147.807   0
   2 -16   3 39.3315 164.237   2
   2 -16   4-47.6417 159.515   2
  -2 -16  -4 7.05288 148.112   0
   2 -16   5 68.5530 147.770   2
  -2 -16  -5 20.0381 158.271   0
   2 -16   6-42.8787 178.508   2
  -2 -16  -6 6.58677 199.186   0
   2 -16   7 39.9247 175.499   2
  -2 -16  -7 203.878 169.083   0
   2 -16   8 44.4767 198.444   2
   2 -17  -7 217.608 171.959   1
   2 -17  -6 146.313 141.945   1
   2 -17  -5 51.2025 174.732   1
   2 -17  -4 63.1102 143.494   1
   2 -17  -3-8.13162 149.115   1
   2 -17  -2 119.745 161.607   1
   2 -17  -1-25.7250 156.396   1
  -2 -17   0 92.1486 161.149   0
   2 -17   0 53.1768 148.506   1
   2 -17   1 46.1084 126.162   1
  -2 -17  -1-63.2088 150.232   0
   2 -17   2 61.9017 162.188   1
  -2 -17  -2 102.845 181.081   0
  -2 -17  -3-8.30635 193.546   0
   2 -17   3 116.455 170.936   2
   2 -17   4 198.912 175.363   2
  -2 -17  -4 7.61966 197.550   0
  -2 -17  -5 90.4127 191.053   0
   2 -17   5 118.291 182.628   2
   2 -17   6 15.2731 193.023   2
   2 -18  -2-31.7144 130.949   1
   2 -18  -1 104.386 158.065   1
   2 -18   0 146.963 156.042   1
  -2 -18  -1 6.53641 167.327   0
   2 -18   1 108.516 152.505   1
  -2 -18  -2 323.756 143.511   0
   2 -18   4-123.407 183.156   2
   3   0 -20 49.5731 132.636   1
  -3   0  20 188.635 178.891   3
  -3   0  19 79.9104 170.758   3
   3   0 -19 204.816 157.123   1
   3   0 -18 61.8454 144.028   1
  -3   0  18 36.6910 142.531   3
   3   0 -17 28.9034 150.353   1
  -3   0  17 89.8925 148.163   3
  -3   0  16 1657.65 195.562   3
   3   0 -16 1554.32 194.862   1
   3   0 -15 40.6524 130.826   1
  -3   0  15-96.8556 146.124   3
   3   0 -14 324.608 125.492   1
  -3   0  14 444.109 142.276   3
  -3   0  13-11.8490 153.528   3
   3   0 -13-8.81237 136.422   1
  -3   0  12 469.111 142.992   3
   3   0 -12 595.029 142.627   1
   3   0 -11 74.6000 118.749   1
  -3   0  11-91.0317 131.255   3
  -3   0  10 214.582 123.177   3
   3   0 -10 231.992 100.750   1
  -3   0   9-9.89052 97.6037   3
   3   0  -9-13.0098 85.2545   1
   3   0  -8 98.6878 80.5071   1
  -3   0   8 59.5070 91.1596   3
  -3   0   7-34.5862 75.3303   3
   3   0  -7 46.8622 71.9417   1
   3   0  -6 338.425 66.3911   1
  -3   0   6 301.141 70.1038   3
  -3   0   5 7.93844 53.7103   3
   3   0  -5-6.95654 51.4306   1
  -3   0   4 340.756 56.2214   3
   3   0  -4 335.926 51.7018   1
  -3   0   3-5.53703 42.4903   3
   3   0  -3-4.33499 38.0458   1
  -3   0   2 1683.43 61.7242   3
   3   0  -2 1792.42 59.0041   1
   3   0  -1-8.08479 26.2527   1
  -3   0   1-6.85442 32.4995   3
  -3   0   0 47534.8 327.890   0
   3   0   0 50444.2 229.669   1
  -3   0   0 48313.9 251.539   3
  -3   0  -1 2.72001 60.8169   0
   3   0   1 70.4788 85.7591   2
   3   0   2 3450.89 126.629   2
  -3   0  -2 3417.28 100.140   0
  -3   0  -3-8.01015 48.1770   0
   3   0   3 35.9823 65.2642   2
  -3   0  -4 30737.4 284.830   0
   3   0   4 31343.1 296.882   2
  -3   0  -5 9.54558 42.7177   0
   3   0   5 14.7130 59.1912   2
   3   0   6 912.284 80.4762   2
  -3   0  -6 794.086 67.2632   0
   3   0   7 14.5880 56.8666   2
  -3   0  -7-3.78160 49.5851   0
  -3   0  -8 1457.98 86.8892   0
   3   0   8 1480.28 96.9833   2
   3   0   9-6.43981 68.7171   2
  -3   0  -9 0.91091 54.4192   0
   3   0  10 60.4454 78.3360   2
  -3   0 -10 45.4911 58.9193   0
   3   0  11 64.3591 138.521   3
   3   0  11 24.7517 74.1583   2
   3   0  12 496.278 168.781   3
   3   0  13 132.375 154.855   3
  -3   0 -14 41.5837 143.377   1
   3   0  14 94.2699 154.987   3
   3   0  15 51.8452 164.131   3
  -3   0 -15 31.2131 131.392   1
  -3   0 -16 421.202 155.914   1
   3   0  16 429.447 182.670   3
  -3   0 -17-83.3164 167.619   1
   3   0  17-47.6725 147.183   3
  -3   0 -18 63.0963 177.072   1
   3   0  18 18.2361 165.338   3
  -3   0 -19-72.6457 152.868   1
   3   0  19-81.9606 213.621   3
  -3  -1  20 76.7072 137.919   3
   3  -1 -20 180.304 167.191   1
   3   1 -20 103.331 156.478   1
  -3   1  20 132.178 142.047   3
   3  -1 -19 62.2394 140.222   1
   3   1 -19 161.784 136.778   1
  -3   1  19 50.1164 163.218   3
  -3  -1  19 53.6779 132.060   3
   3   1 -18 17.5856 152.234   1
   3  -1 -18 26.7861 142.903   1
  -3   1  18 30.2930 176.522   3
  -3  -1  18 62.9233 140.460   3
   3   1 -17 41.9071 144.569   1
   3  -1 -17 44.9620 120.338   1
  -3  -1  17-62.1049 158.645   3
  -3   1  17-42.4613 167.808   3
  -3  -1  16 291.426 148.966   3
   3  -1 -16 265.641 153.095   1
   3   1 -16 408.116 152.820   1
  -3   1  16 251.793 168.090   3
  -3  -1  15 1011.26 160.599   3
   3  -1 -15 1134.66 178.814   1
   3   1 -15 959.868 152.791   1
  -3   1  15 971.465 176.914   3
  -3   1  14-34.7754 143.289   3
   3   1 -14 19.6520 105.651   1
   3  -1 -14 1.15957 119.727   1
  -3  -1  14 84.4853 129.577   3
   3  -1 -13 41.2275 139.537   1
   3   1 -13-43.8343 118.958   1
  -3   1  13 32.8001 150.663   3
  -3  -1  13 150.372 134.440   3
   3  -1 -12 48.9333 131.233   1
   3   1 -12 7.82993 111.734   1
  -3   1  12-7.80262 139.054   3
  -3  -1  12 109.311 123.559   3
  -3   1  11 74.3375 119.309   3
  -3  -1  11 100.378 118.277   3
   3  -1 -11 101.805 125.650   1
   3   1 -11 72.4068 109.431   1
  -3   1  10 123.268 120.844   3
  -3  -1  10 193.425 107.662   3
   3   1 -10 247.555 108.682   1
   3  -1 -10 236.414 112.945   1
   3  -1  -9 356.527 103.998   1
   3   1  -9 255.570 85.2275   1
  -3   1   9 373.454 111.354   3
  -3  -1   9 437.174 105.121   3
  -3   1   8-13.8117 86.6070   3
  -3  -1   8 50.2444 79.6705   3
   3  -1  -8 41.0101 85.9261   1
   3   1  -8-9.93045 75.9124   1
   3   1  -7 1036.16 92.7661   1
  -3  -1   7 1199.27 103.790   3
   3  -1  -7 1125.03 99.0709   1
  -3   1   7 1124.29 101.839   3
   3   1  -6 547.133 63.3374   1
  -3   1   6 541.314 78.1972   3
   3  -1  -6 516.037 68.2124   1
  -3  -1   6 508.272 71.0835   3
   3   1  -5 710.539 61.6236   1
   3  -1  -5 573.163 61.9966   1
  -3  -1   5 656.795 68.1193   3
  -3   1   5 619.025 74.0287   3
   3   1  -4 6490.28 120.407   1
   3  -1  -4 6388.18 136.743   1
  -3  -1   4 6301.45 141.637   3
  -3   1   4 6545.27 131.879   3
  -3  -1   3 37673.6 302.121   3
  -3   1   3 37591.0 258.383   3
   3   1  -3 36812.7 236.038   1
   3  -1  -3 37752.8 287.961   1
  -3  -1   3 37737.9 289.380   0
   3  -1  -2 2217.49 76.4623   1
  -3  -1   2 2172.40 79.2205   3
  -3  -1   2 2168.36 84.8122   0
  -3   1   2 2127.73 60.3038   3
   3   1  -2 2144.43 49.9140   1
   3  -1  -1 40101.5 336.728   2
   3  -1  -1 40971.2 259.099   1
  -3  -1   1 40148.0 303.647   0
  -3  -1   1 40091.7 279.243   3
  -3   1   1 40405.8 182.765   3
   3  -1   0 8638.25 166.814   2
  -3  -1   0 8870.12 133.141   3
  -3  -1   0 8669.09 153.842   0
   3  -1   0 8891.80 125.172   1
   3  -1   1 3255.96 129.722   2
  -3  -1  -1 3390.95 104.284   0
   3  -1   2 5501.08 142.446   2
   3   1   2 5134.55 132.902   2
  -3   1  -2 5581.95 119.769   0
  -3  -1  -2 5356.82 123.698   0
   3  -1   3 422.064 69.1002   2
  -3   1  -3 428.781 56.8628   0
  -3  -1  -3 378.230 54.7532   0
   3   1   3 378.213 68.6919   2
   3   1   4 516.663 65.1482   2
  -3   1  -4 450.015 53.0532   0
   3  -1   4 421.713 71.3942   2
  -3  -1  -4 390.081 55.1543   0
  -3   1  -5 2049.06 81.5520   0
  -3  -1  -5 1971.11 93.7842   0
   3  -1   5 1974.59 102.613   2
   3   1   5 1914.33 87.3398   2
   3  -1   6 60.5797 62.3305   2
   3   1   6 40.2316 51.9424   2
  -3   1  -6 30.6260 41.8862   0
  -3  -1  -6 72.0124 52.3109   0
  -3   1  -7 22.5888 40.2941   0
   3   1   7 50.3294 54.4804   2
  -3  -1  -7 9.45273 56.1328   0
   3  -1   7-8.66978 67.8178   2
   3  -1   8 101.453 100.522   3
   3  -1   8 83.2406 74.4284   2
   3   1   8 20.8881 56.6679   2
  -3  -1  -8 91.6656 61.7063   0
  -3   1  -8 76.1161 43.1691   0
   3  -1   9 256.989 124.981   3
  -3   1  -9 166.107 49.4392   0
  -3  -1  -9 154.441 66.3199   0
   3   1   9 150.778 59.5237   2
   3  -1   9 129.831 81.3811   2
   3   1  10 2086.69 107.553   2
  -3  -1 -10 2305.43 121.709   0
   3  -1  10 2206.33 177.018   3
   3  -1  10 2158.78 131.004   2
  -3  -1 -11 248.841 74.8064   0
   3  -1  11 313.575 143.997   3
   3  -1  11 192.394 87.5817   2
  -3  -1 -11 172.600 116.970   1
   3  -1  12 68.3688 138.816   3
  -3  -1 -12-39.5355 138.747   1
   3  -1  12 83.7355 86.8651   2
   3   1  13 531.012 171.239   3
  -3  -1 -13 522.587 139.082   1
   3  -1  13 352.875 149.290   3
   3  -1  14 341.286 164.631   3
  -3  -1 -14 180.595 146.260   1
   3   1  14 410.549 174.729   3
  -3  -1 -15-14.8887 129.137   1
   3   1  15 85.5305 164.519   3
   3  -1  15-48.9586 146.034   3
   3   1  16 57.9777 168.481   3
   3  -1  16 11.7709 167.202   3
  -3  -1 -16 130.170 167.326   1
  -3   1 -16-1.48391 162.873   1
   3   1  17 237.602 170.085   3
   3  -1  17 256.164 183.994   3
  -3  -1 -17 271.061 151.164   1
  -3   1 -17 304.481 175.094   1
   3  -1  18 51.4441 149.099   3
   3   1  18 175.193 185.773   3
  -3  -1 -18 165.960 187.411   1
  -3   1 -18 195.224 155.345   1
   3  -1  19 54.4127 200.921   3
   3   1  19-80.5366 200.080   3
  -3  -1 -19-35.4943 169.503   1
  -3   1 -19 73.1727 140.519   1
  -3  -2  20 22.0953 153.329   3
   3  -2 -20 242.504 161.608   1
   3   2 -20 45.5372 174.247   1
  -3   2  20-0.95208 200.124   3
   3  -2 -19 316.857 161.018   1
   3   2 -19 179.149 142.728   1
  -3   2  19 111.731 160.543   3
  -3  -2  19-6.25314 128.057   3
   3   2 -18 7.95167 145.041   1
   3  -2 -18-19.7370 142.960   1
  -3  -2  18-87.7677 149.070   3
  -3   2  18-84.7386 165.431   3
  -3   2  17-92.2346 167.173   3
   3  -2 -17 138.672 159.243   1
  -3  -2  17 130.391 152.509   3
   3   2 -17 37.9587 148.264   1
  -3   2  16 237.594 160.951   3
   3   2 -16 221.918 132.748   1
   3  -2 -16 176.420 139.730   1
  -3  -2  16 222.865 139.955   3
  -3   2  15 36.1575 133.057   3
   3   2 -15-12.2841 142.764   1
   3  -2 -15 46.5494 143.653   1
  -3  -2  15 90.6388 138.851   3
  -3   2  14 320.294 135.237   3
   3  -2 -14 204.588 133.085   1
   3   2 -14 339.847 127.512   1
  -3  -2  14 236.511 138.612   3
   3  -2 -13 234.207 130.495   1
  -3  -2  13 251.264 142.018   3
   3   2 -13 247.287 129.913   1
  -3   2  13 156.952 143.861   3
  -3   2  12 44.5742 143.835   3
   3  -2 -12 40.9871 122.612   1
  -3  -2  12 108.199 136.084   3
   3   2 -12 12.8793 126.979   1
  -3  -2  11 259.464 121.418   3
  -3   2  11 284.767 135.725   3
   3  -2 -11 171.552 131.825   1
   3   2 -11 241.280 112.291   1
   3   2 -10 1219.18 120.527   1
  -3   2  10 1222.53 141.813   3
  -3  -2  10 1438.53 149.103   3
   3  -2 -10 1252.39 136.960   1
  -3   2   9-15.1400 91.1477   3
  -3  -2   9 12.3191 88.3820   3
   3   2  -9 35.1932 83.8783   1
   3  -2  -9-13.7716 95.1865   1
  -3   2   8 32.4002 84.0913   3
   3  -2  -8 16.4409 74.5537   1
  -3  -2   8 16.2836 37.4642   0
  -3  -2   8 50.8914 90.0756   3
  -3  -2   7 31.4788 39.2139   0
   3  -2  -7 8.86178 75.3344   1
  -3   2   7 35.6671 75.4119   3
  -3  -2   7 6.56843 66.7374   3
  -3  -2   6 5068.47 158.412   3
   3  -2  -6 5426.92 160.485   1
  -3  -2   6 5301.08 111.976   0
  -3   2   6 5466.23 153.418   3
  -3  -2   5 1485.44 66.1710   0
  -3  -2   5 1403.79 93.8412   3
  -3   2   5 1504.06 83.4448   3
   3  -2  -5 1402.91 91.2702   1
   3  -2  -4 2.70322 58.1530   1
  -3  -2   4 31.4816 41.5028   0
  -3  -2   4 19.2396 56.5062   3
  -3   2   4 27.7838 44.8072   3
   3  -2  -3 16842.0 220.772   2
  -3  -2   3 16914.1 198.097   0
   3  -2  -3 16959.4 218.021   1
  -3  -2   3 17028.5 224.816   3
  -3   2   3 16944.1 170.951   3
  -3  -2   2 5628.36 125.610   0
   3  -2  -2 5622.10 139.216   2
  -3   2   2 5688.70 81.4499   3
  -3  -2   2 5786.24 130.602   3
   3  -2  -2 5775.78 127.112   1
  -3  -2   1 6854.15 137.751   0
   3  -2  -1 6744.83 133.023   1
  -3  -2   1 6785.15 135.533   3
   3  -2  -1 6882.57 157.513   2
   3  -2   0 3485.64 100.777   1
  -3  -2   0 3561.22 104.724   3
  -3  -2   0 3341.52 106.890   0
   3  -2   0 3513.65 129.857   2
  -3  -2  -1 144.199 24.6554   1
   3  -2   1 190.401 72.3030   2
  -3  -2  -1 136.880 61.0420   3
  -3  -2  -1 128.793 46.8449   0
   3  -2   2 44.4250 78.2506   2
  -3  -2  -2 32.8046 31.8955   1
  -3  -2  -2 18.3515 50.3112   0
   3  -2   2 32.1194 33.7101   3
  -3  -2  -3 6221.56 119.922   1
   3  -2   3 6302.10 161.686   2
   3   2   3 6094.84 135.797   2
  -3  -2  -3 6248.09 151.610   0
   3  -2   3 6192.74 117.249   3
   3  -2   4 24.1917 48.3963   3
   3  -2   4 0.89793 64.3102   2
   3   2   4 2.45115 57.1828   2
  -3   2  -4 0.58291 42.1097   0
  -3  -2  -4-12.0387 48.6660   1
  -3  -2  -4-10.1766 49.2868   0
   3   2   5 4111.32 110.088   2
  -3   2  -5 4035.48 104.018   0
  -3  -2  -5 4191.85 128.804   1
  -3  -2  -5 4033.07 135.832   0
   3  -2   5 4074.13 140.989   2
   3  -2   5 4185.16 129.990   3
  -3   2  -6 664.062 54.3895   0
   3  -2   6 578.460 84.4075   2
   3  -2   6 610.548 86.6806   3
   3   2   6 642.935 62.9257   2
  -3  -2  -6 564.766 73.4618   0
  -3  -2  -6 599.739 85.1998   1
  -3  -2  -7 2944.57 134.937   1
   3  -2   7 2873.60 139.422   2
   3   2   7 2982.41 98.9183   2
   3  -2   7 2887.84 144.041   3
  -3   2  -7 3055.47 94.6697   0
  -3  -2  -7 2984.65 127.956   0
   3   2   8 485.381 57.3012   2
   3  -2   8 392.828 89.5804   2
  -3  -2  -8 478.257 101.843   1
  -3  -2  -8 484.868 83.7936   0
  -3   2  -8 429.424 49.9641   0
   3  -2   8 490.049 104.875   3
  -3  -2  -9 214.216 78.2156   0
   3   2   9 277.223 58.2175   2
   3  -2   9 243.776 94.6360   2
  -3  -2  -9 268.164 117.227   1
   3  -2   9 267.207 108.552   3
  -3  -2 -10 1326.02 151.688   1
   3  -2  10 1424.50 125.926   2
  -3  -2 -10 1454.15 113.023   0
   3  -2  10 1536.46 158.994   3
  -3  -2 -11 43.6164 80.9025   0
   3  -2  11 64.6783 138.722   3
  -3  -2 -11 82.1928 135.262   1
   3  -2  11 69.3111 100.955   2
   3  -2  12 292.966 140.183   3
  -3  -2 -12 329.910 147.459   1
   3  -2  12 334.274 101.151   2
   3  -2  13 131.455 144.399   3
   3  -2  13 48.5310 93.3771   2
  -3  -2 -13 28.3410 130.863   1
   3   2  14 47.3398 155.064   3
  -3  -2 -14 67.0523 118.436   1
   3  -2  14-17.8563 147.806   3
  -3  -2 -15 63.0516 145.379   1
   3  -2  15 71.0810 142.010   3
   3   2  15 335.558 188.702   3
   3   2  16 203.578 178.903   3
  -3  -2 -16 59.8376 177.137   1
   3  -2  16-18.2194 172.963   3
   3  -2  17-17.3526 141.211   3
   3   2  17 70.6463 167.082   3
  -3  -2 -17-20.9164 163.798   1
  -3   2 -17 104.097 142.868   1
   3   2  18 76.7161 153.304   3
   3  -2  18-45.0875 199.279   3
  -3  -2 -18-57.4589 150.432   1
  -3   2 -18 75.5361 157.836   1
   3  -2  19 117.972 182.678   3
  -3  -2 -19 4.69875 191.187   1
   3   2  19-73.4599 170.243   3
  -3   2 -19 86.2148 153.249   1
  -3   3  20 79.6807 183.641   3
   3  -3 -20 160.523 173.401   1
   3   3 -20-60.4084 124.014   1
  -3  -3  20-6.82238 170.900   3
  -3   3  19-39.3061 171.485   3
   3  -3 -19 10.8004 130.575   1
   3   3 -19 113.360 169.859   1
  -3  -3  19 59.9195 136.322   3
   3  -3 -18 45.1230 153.022   1
   3   3 -18 22.2344 133.373   1
  -3   3  18 166.927 173.789   3
  -3  -3  18 272.531 172.002   3
  -3   3  17 19.9653 151.040   3
  -3  -3  17 241.110 138.267   3
   3  -3 -17 130.067 138.000   1
   3   3 -17 108.441 135.467   1
   3  -3 -16-4.29280 145.061   1
  -3   3  16 28.3707 158.686   3
   3   3 -16-32.3676 141.137   1
  -3  -3  16 79.7021 152.491   3
   3  -3 -15 124.695 142.972   1
   3   3 -15 113.154 115.688   1
  -3   3  15 119.447 138.339   3
  -3  -3  15 79.6336 143.662   3
  -3   3  14-49.6740 150.874   3
  -3  -3  14 45.0085 125.135   3
   3   3 -14-32.1129 124.442   1
   3  -3 -14 81.9275 129.639   1
  -3   3  13 166.003 142.710   3
   3  -3 -13 147.529 138.457   1
  -3  -3  13 235.700 138.344   3
   3   3 -13 114.522 126.879   1
  -3  -3  12 1343.88 158.882   3
   3   3 -12 1223.37 141.941   1
   3  -3 -12 1504.56 166.863   1
  -3   3  12 1401.85 170.903   3
  -3   3  11 500.822 147.901   3
  -3  -3  11 403.457 138.252   3
   3  -3 -11 361.750 138.537   1
   3  -3 -10 58.2430 118.409   1
  -3   3  10-2.01527 109.457   3
  -3  -3  10 3.45974 117.291   3
  -3  -3   9 1490.91 58.9429   0
  -3   3   9 1530.44 134.422   3
   3  -3  -9 1292.71 128.137   1
  -3  -3   9 1320.93 129.170   3
  -3  -3   8 1980.22 67.2702   0
   3  -3  -8 1896.83 128.941   1
  -3  -3   8 1861.81 133.088   3
  -3   3   8 2128.45 137.388   3
  -3  -3   7 252.040 41.8475   0
  -3   3   7 243.197 81.1284   3
   3  -3  -7 197.408 83.5476   1
  -3  -3   7 174.520 77.0626   3
  -3  -3   6 1181.05 59.9330   0
  -3  -3   6 1062.97 105.277   3
   3  -3  -6 1018.02 101.353   1
  -3   3   6 1050.40 90.1709   3
   3  -3  -5 44.4562 67.8825   1
  -3   3   5 53.5145 56.7244   3
   3  -3  -5 27.2613 62.3461   2
  -3  -3   5 37.2772 56.1105   3
  -3  -3   5 26.0148 36.3554   0
   3  -3  -4 655.339 75.7150   2
  -3  -3   4 500.010 51.6525   0
  -3  -3   4 541.006 71.3211   3
   3  -3  -4 508.232 75.5611   1
   3  -3  -3-13.9625 67.1399   2
  -3  -3   3 10.6269 45.3721   0
  -3  -3   3 9.23365 54.9349   3
   3  -3  -3 28.4319 60.4305   1
   3  -3  -2 4730.18 126.595   1
  -3  -3   2 4755.62 130.297   3
   3  -3  -2 4793.69 136.013   2
  -3  -3   2 4748.63 120.950   0
   3  -3  -1 1389.41 92.6827   2
   3  -3  -1 1240.00 73.7836   1
  -3  -3   1 1297.15 86.1472   3
  -3  -3   1 1256.11 73.9417   0
   3  -3   0 2737.21 109.806   2
   3  -3   0 2848.92 102.015   1
  -3  -3   0 2748.29 104.404   3
  -3  -3   0 2937.55 108.972   0
   3  -3   1 780.575 86.9121   2
   3  -3   1 844.626 72.8605   1
  -3  -3  -1 737.426 68.3846   3
  -3  -3  -1 709.641 71.7062   0
  -3  -3  -1 727.800 37.9764   1
   3  -3   2 14.1863 23.5529   3
  -3  -3  -2 14.0006 58.8929   0
   3  -3   2-0.87372 71.0094   2
   3  -3   2-1.22499 46.3758   1
  -3  -3  -2 4.69394 32.5343   1
   3  -3   3 1071.53 93.5149   2
  -3  -3  -3 1198.39 88.2676   0
   3  -3   3 1144.43 58.6540   3
  -3  -3  -3 1152.64 64.5816   1
  -3  -3  -4 2786.46 119.226   0
   3  -3   4 2736.67 126.950   2
   3  -3   4 2507.08 92.5702   3
   3   3   4 2445.97 93.7430   2
  -3  -3  -4 2673.61 98.8628   1
   3  -3   5 88.5473 57.2919   3
   3   3   5 118.596 55.2059   2
   3  -3   5 93.4604 83.3525   2
  -3   3  -5 96.8677 41.6822   0
  -3  -3  -5 89.1731 63.1429   1
  -3  -3  -5 49.1225 69.0060   0
   3  -3   6 3857.68 140.439   3
   3   3   6 3784.29 99.0308   2
   3  -3   6 3832.76 158.797   2
  -3   3  -6 3694.24 99.3459   0
  -3  -3  -6 3687.57 138.060   1
  -3  -3  -6 3821.80 146.535   0
   3  -3   7 4.79752 81.0299   3
   3  -3   7 57.8334 88.7333   2
   3   3   7 19.8200 43.3645   2
  -3  -3  -7 52.9698 80.8829   1
  -3   3  -7 29.3220 33.0197   0
  -3  -3  -7 13.8432 72.7770   0
   3  -3   8 459.979 101.399   2
  -3  -3  -8 522.105 90.0699   0
  -3   3  -8 594.075 50.6816   0
  -3  -3  -8 526.554 102.758   1
   3  -3   8 631.887 112.172   3
   3   3   8 554.372 54.1779   2
   3  -3   9-46.8983 105.385   2
  -3  -3  -9 1.01667 82.1646   0
   3  -3   9-18.7806 94.6967   3
  -3  -3  -9 75.8771 109.593   1
   3  -3  10 166.345 125.822   3
   3  -3  10 308.010 102.629   2
  -3  -3 -10 254.357 86.1747   0
  -3  -3 -10 227.592 122.665   1
   3  -3  11 296.861 136.253   3
  -3  -3 -11 313.085 95.3824   0
  -3  -3 -11 307.659 126.269   1
   3  -3  11 349.846 113.035   2
   3  -3  12-67.7239 133.562   3
   3  -3  12-19.4595 110.132   2
  -3  -3 -12-31.9182 127.955   1
  -3  -3 -12 18.2602 81.6971   0
   3  -3  13 805.683 152.496   3
   3  -3  13 1053.78 132.520   2
  -3  -3 -13 894.224 163.214   1
   3  -3  14-25.7532 145.464   3
   3  -3  14-5.95991 95.3606   2
  -3  -3 -14 74.4014 154.986   1
  -3  -3 -15 146.607 157.308   1
   3  -3  15 90.8241 160.934   3
  -3  -3 -16 56.9367 166.058   1
   3   3  16 225.088 170.021   3
   3  -3  16 149.435 176.650   3
  -3  -3 -17-13.8161 170.205   1
   3   3  17 122.639 177.951   3
   3  -3  17-35.2535 176.801   3
  -3  -3 -18-74.5106 189.208   1
   3   3  18 54.6547 213.461   3
   3  -3  18 32.9241 142.989   3
  -3  -3 -19-28.3285 179.255   1
   3   3  19 78.0097 219.652   3
  -3   3 -19-47.8609 202.948   1
   3  -3  19 3.62896 167.093   3
  -3   4  20 31.0586 165.466   3
   3   4 -20 62.4142 162.927   1
   3  -4 -19-20.2811 142.276   1
   3   4 -19-11.2393 133.487   1
  -3  -4  19 50.7929 136.799   3
  -3   4  19 44.3080 196.400   3
  -3   4  18 31.8905 138.248   3
  -3  -4  18-64.6042 177.832   3
   3  -4 -18-61.7574 161.411   1
   3   4 -18-60.1180 125.756   1
   3  -4 -17 272.093 162.928   1
   3   4 -17 231.813 160.850   1
  -3   4  17 303.112 167.073   3
  -3  -4  17 179.355 155.766   3
  -3   4  16 141.120 157.049   3
   3  -4 -16 15.4803 145.200   1
   3   4 -16-74.9320 138.892   1
  -3  -4  16 13.3699 131.575   3
  -3   4  15 63.1639 146.701   3
   3  -4 -15 40.2163 129.236   1
   3   4 -15-4.98719 134.086   1
  -3  -4  15 28.1947 131.042   3
   3  -4 -14 103.786 129.007   1
  -3   4  14 58.5954 148.109   3
  -3  -4  14 26.0507 133.422   3
  -3   4  13 183.518 128.252   3
  -3  -4  13 201.845 138.729   3
   3  -4 -13 240.614 135.810   1
   3  -4 -12 102.822 128.222   1
  -3  -4  12 57.0579 133.021   3
  -3   4  12 82.8675 142.132   3
  -3   4  11 150.533 144.519   3
   3  -4 -11 148.577 129.771   1
  -3  -4  11 127.816 122.396   3
  -3   4  10 1389.94 148.594   3
   3  -4 -10 1313.93 155.343   1
  -3  -4  10 1360.02 154.353   3
   3  -4  -9 451.421 121.292   1
  -3   4   9 386.378 110.137   3
   3  -4  -9 434.784 68.4108   2
  -3  -4   9 416.861 117.789   3
  -3  -4   8 47.3667 31.5271   0
   3  -4  -8 47.7133 96.3010   1
   3  -4  -8 7.14198 60.6126   2
  -3  -4   8-22.5534 100.199   3
  -3  -4   7 1709.56 67.5166   0
  -3  -4   7 1572.18 125.356   3
   3  -4  -7 1669.58 127.389   1
   3  -4  -7 1720.59 88.5597   2
  -3  -4   6 1360.08 109.267   3
   3  -4  -6 1330.66 115.087   1
   3  -4  -6 1417.47 84.7804   2
  -3  -4   6 1390.29 66.2986   0
  -3  -4   5 3078.34 132.239   3
  -3  -4   5 3082.46 95.5035   0
   3  -4  -5 3101.47 134.685   1
   3  -4  -5 3245.39 108.282   2
   3  -4  -4 75.9942 58.9306   1
  -3  -4   4 40.0386 44.6873   0
   3  -4  -4 55.0626 57.7849   2
  -3  -4   4 80.2299 67.1678   3
   3  -4  -3 2110.57 96.1803   2
  -3  -4   3 2001.20 87.0156   0
   3  -4  -3 2035.01 106.330   1
  -3  -4   3 2030.16 106.696   3
   3  -4  -2 1227.29 84.0621   2
   3  -4  -2 1121.54 87.8277   1
  -3  -4   2 1247.54 87.1422   3
  -3  -4   2 1285.33 78.0804   0
   3  -4  -1 1591.24 99.8051   2
  -3  -4   1 1662.89 53.4413   1
  -3  -4   1 1592.27 89.8853   0
  -3  -4   1 1677.07 94.5750   3
   3  -4  -1 1685.93 94.3088   1
  -3  -4   0 9.26213 26.0033   1
   3  -4   0-1.92688 71.5215   2
  -3  -4   0-4.71698 56.2207   0
  -3  -4   0-13.3433 62.7394   3
   3  -4   0 21.1888 58.4788   1
  -3  -4  -1 35.0532 30.1910   1
   3  -4   1-3.66579 51.8593   1
   3  -4   1-0.92259 75.6606   2
  -3  -4  -1 14.5219 65.8342   0
   3  -4   1 24.0552 19.5999   3
  -3  -4  -1 52.5223 54.6997   3
   3  -4   2 1243.19 101.965   2
   3  -4   2 1219.61 49.4922   3
  -3  -4  -2 1241.18 61.2792   1
  -3  -4  -2 1170.77 86.1732   0
   3  -4   2 1155.71 89.5568   1
   3  -4   3 4546.85 157.776   2
  -3  -4  -3 4471.24 115.306   1
  -3  -4  -3 4479.29 153.320   0
   3  -4   3 4415.78 100.241   3
   3  -4   4 3629.21 104.744   3
   3  -4   4 3543.47 146.411   2
  -3  -4  -4 3472.41 145.125   0
  -3  -4  -4 3785.62 120.424   1
   3  -4   5 73.8309 87.8912   2
  -3  -4  -5 61.3520 65.8141   1
  -3  -4  -5 58.6695 74.2476   0
   3   4   5 60.5676 52.5784   2
   3  -4   5 52.6569 52.8921   3
  -3   4  -6 318.451 47.1631   0
   3  -4   6 405.555 72.3114   3
   3  -4   6 354.222 98.7563   2
   3   4   6 338.001 54.0852   2
  -3  -4  -6 339.977 80.4218   1
  -3  -4  -6 293.904 81.8416   0
   3   4   7 660.556 50.6245   2
  -3  -4  -7 619.165 93.9283   1
  -3   4  -7 663.820 52.6526   0
   3  -4   7 528.026 109.391   2
  -3  -4  -7 688.476 98.5466   0
   3  -4   7 651.379 88.6982   3
   3  -4   8 37.2350 101.971   2
  -3  -4  -8 29.7067 96.0566   1
  -3  -4  -8 18.6898 84.1740   0
   3  -4   8-21.8266 94.5152   3
   3  -4   9 98.2513 108.731   2
  -3  -4  -9 106.111 86.8192   0
  -3  -4  -9 124.103 101.629   1
   3  -4   9 30.2722 105.744   3
   3  -4  10 211.139 114.042   2
  -3  -4 -10 154.604 98.3390   0
  -3  -4 -10 162.906 117.938   1
   3  -4  10 112.666 110.009   3
  -3  -4 -11 150.408 124.294   1
   3  -4  11 100.035 112.486   2
  -3  -4 -11 139.913 97.7358   0
   3  -4  11 7.37691 121.590   3
   3  -4  12 269.566 112.635   2
  -3  -4 -12 211.737 117.191   1
  -3  -4 -12 280.459 88.7859   0
   3  -4  12 82.4114 138.663   3
  -3  -4 -13 370.324 96.7055   0
  -3  -4 -13 377.754 151.006   1
   3  -4  13 434.697 108.772   2
   3  -4  13 362.016 138.155   3
   3  -4  14 208.129 112.818   2
  -3  -4 -14 213.453 129.938   1
   3  -4  14 307.956 127.582   3
  -3  -4 -15-1.39601 152.653   1
   3  -4  15 197.446 147.669   3
  -3  -4 -16-50.7697 166.795   1
   3  -4  16 91.0269 151.002   3
  -3  -4 -17 138.656 177.226   1
   3   4  17 131.862 205.934   3
   3  -4  17 43.7256 153.001   3
  -3  -4 -18 62.9054 179.890   1
   3   4  18 119.731 167.489   3
   3  -4  18 25.2528 168.647   3
  -3  -4 -19 110.647 196.768   1
   3  -4  19 73.1548 161.084   3
   3   4  19 333.968 230.417   3
   3   5 -20 108.165 161.448   1
   3  -5 -19 225.518 178.101   1
   3   5 -19 122.693 159.683   1
  -3  -5  19 65.9065 154.294   3
  -3   5  19-112.874 195.553   3
  -3   5  18 82.8252 174.999   3
   3   5 -18-52.8123 157.348   1
   3  -5 -18 37.1084 135.390   1
  -3  -5  18-8.78741 168.246   3
   3  -5 -17 135.672 128.802   1
   3   5 -17 83.9881 138.256   1
  -3  -5  17 141.614 167.677   3
  -3   5  17 101.671 128.542   3
  -3   5  16 145.577 156.780   3
   3  -5 -16 17.5694 143.923   1
   3   5 -16-13.1016 136.034   1
  -3  -5  16 63.1785 163.690   3
  -3   5  15 248.518 159.772   3
   3  -5 -15 115.483 129.849   1
  -3  -5  15 111.648 152.722   3
   3  -5 -14-25.5868 138.913   1
  -3   5  14-2.49632 144.581   3
  -3  -5  14-11.7887 130.014   3
  -3   5  13 144.424 128.199   3
  -3  -5  13 114.502 141.790   3
   3  -5 -13 136.670 121.770   1
  -3   5  12 134.385 127.745   3
   3  -5 -12 81.2965 133.003   1
  -3  -5  12 131.546 139.387   3
  -3   5  11 189.305 133.339   3
   3  -5 -11 110.122 127.951   1
  -3  -5  11 159.447 133.187   3
   3  -5 -10 45.1809 129.496   1
  -3  -5  10 79.3347 122.981   3
   3  -5  -9 0.87411 117.099   1
  -3  -5   9-37.9823 109.683   3
  -3  -5   8 712.776 122.865   3
   3  -5  -8 646.539 61.4557   2
  -3  -5   8 565.403 46.7966   0
   3  -5  -8 501.138 113.928   1
  -3  -5   7 65.7701 89.9353   3
   3  -5  -7 70.4353 49.8847   2
   3  -5  -7 87.6712 89.8273   1
  -3  -5   7 44.3893 37.5826   0
   3  -5  -6 10.6161 83.8967   1
  -3  -5   6 2.23975 42.1146   0
   3  -5  -6 10.6251 50.8549   2
  -3  -5   6 13.9221 86.4012   3
   3  -5  -5 1740.94 88.8203   2
  -3  -5   5 1804.93 117.329   3
  -3  -5   5 1730.19 84.0313   0
   3  -5  -5 1765.76 121.798   1
   3  -5  -4 504.284 85.2080   1
   3  -5  -4 476.623 67.6458   2
  -3  -5   4 526.975 62.9200   0
  -3  -5   4 427.206 88.0843   3
   3  -5  -3 974.033 83.4197   2
   3  -5  -3 913.403 94.5454   1
  -3  -5   3 996.736 77.3604   0
  -3  -5   3 966.881 89.3975   3
   3  -5  -2 6510.52 160.339   2
  -3  -5   2 6576.96 164.700   0
   3  -5  -2 6636.01 180.930   1
  -3  -5   2 6603.64 180.636   3
   3  -5  -1 146.920 72.1724   1
  -3  -5   1 121.790 64.9664   3
   3  -5  -1 107.137 70.5514   2
  -3  -5   1 151.307 36.0167   1
  -3  -5   1 135.683 64.6715   0
   3  -5   0 396.333 34.9798   3
   3  -5   0 366.456 72.8228   2
  -3  -5   0 471.296 81.6162   3
  -3  -5   0 435.486 46.5570   1
  -3  -5   0 478.083 79.7576   0
   3  -5   0 392.383 77.0093   1
   3  -5   1 23067.3 318.665   2
   3  -5   1 24009.0 191.374   3
  -3  -5  -1 24052.9 229.657   1
  -3  -5  -1 23515.4 325.893   0
   3  -5   1 23111.2 318.549   1
  -3  -5  -1 23725.9 325.927   3
  -3  -5  -2 40.9778 43.3466   1
  -3  -5  -2 58.7769 69.0362   0
   3  -5   2 79.3162 33.7382   3
   3  -5   2 61.9758 80.5155   2
   3  -5   2 173.932 66.6611   1
   3  -5   3 757.322 55.7883   3
  -3  -5  -3 754.465 69.2007   1
   3  -5   3 713.442 98.1850   2
  -3  -5  -3 696.415 88.0130   0
   3  -5   4 4196.62 166.781   2
   3  -5   4 4026.81 116.812   3
  -3  -5  -4 4090.14 164.916   0
  -3  -5  -4 3816.75 127.718   1
  -3  -5  -5 1081.68 116.207   0
   3  -5   5 1157.00 81.2879   3
   3  -5   5 1021.74 117.526   2
  -3  -5  -5 1148.38 92.3474   1
   3  -5   6 3000.03 126.091   3
  -3  -5  -6 3077.54 157.112   0
   3  -5   6 3015.71 167.236   2
  -3  -5  -6 2970.12 138.364   1
   3   5   6 2925.26 90.5818   2
  -3  -5  -7 1022.04 120.488   0
   3  -5   7 1005.14 138.051   2
  -3   5  -7 1032.83 63.2677   0
   3  -5   7 1034.93 96.4857   3
  -3  -5  -7 1071.01 112.448   1
   3  -5   8 267.438 119.891   2
  -3  -5  -8 353.384 98.8771   1
  -3  -5  -8 334.192 105.145   0
   3  -5   8 353.526 92.4862   3
  -3  -5  -9 604.627 117.803   0
   3  -5   9 690.792 134.953   2
  -3  -5  -9 633.515 121.018   1
   3  -5   9 477.003 101.626   3
   3  -5  10 833.753 147.393   2
  -3  -5 -10 825.498 119.306   0
  -3  -5 -10 791.474 135.965   1
   3  -5  10 1020.89 134.173   3
   3  -5  11 32.0227 115.105   2
  -3  -5 -11-2.28777 105.458   0
  -3  -5 -11-13.4830 135.552   1
   3  -5  11 74.4611 99.1915   3
   3  -5  12 233.115 114.858   2
  -3  -5 -12 314.556 103.140   0
  -3  -5 -12 272.116 136.783   1
   3  -5  12 269.021 109.954   3
  -3  -5 -13 153.507 108.249   0
   3  -5  13 146.229 110.932   2
  -3  -5 -13 204.117 146.230   1
   3  -5  13 204.060 125.596   3
  -3  -5 -14 92.9735 147.409   1
   3  -5  14 140.133 130.070   3
   3  -5  14 229.380 129.713   2
   3  -5  15 163.107 90.4332   2
  -3  -5 -15 144.481 132.168   1
   3  -5  15 127.318 121.580   3
  -3  -5 -16 66.2285 167.200   1
   3  -5  16 87.4637 129.461   3
  -3  -5 -17-0.83241 162.631   1
   3  -5  17 123.593 159.942   3
  -3  -5 -18 200.594 130.646   1
   3   5  18 108.205 194.112   3
   3  -5  18 326.056 181.169   3
  -3  -5 -19 117.325 173.545   1
   3  -5  19 60.9810 179.277   3
   3  -6 -19 316.004 190.040   1
   3   6 -19 126.202 161.570   1
  -3   6  19-120.702 182.716   3
  -3  -6  19 107.915 181.738   3
   3  -6 -18-43.7566 165.594   1
  -3   6  18 77.6542 174.828   3
   3   6 -18 85.6496 147.026   1
  -3  -6  18 54.0764 159.280   3
  -3   6  17-47.8609 149.083   3
   3  -6 -17 63.7936 161.972   1
   3   6 -17 30.4802 136.493   1
  -3  -6  17 142.226 141.780   3
  -3   6  16 176.131 143.018   3
   3  -6 -16 193.363 163.492   1
  -3  -6  16 175.756 142.727   3
  -3   6  15 111.475 131.242   3
   3  -6 -15 34.6135 147.299   1
  -3  -6  15 127.110 156.276   3
   3  -6 -14 99.9320 139.480   1
  -3  -6  14 0.00000 123.199   3
  -3   6  14 80.4863 125.391   3
  -3   6  13 153.386 125.989   3
   3  -6 -13 144.873 121.061   1
  -3  -6  13 64.8702 137.877   3
   3  -6 -12 35.9133 119.936   1
  -3  -6  12-13.4304 129.168   3
  -3   6  12 39.3097 123.520   3
   3  -6 -11 22.9095 124.931   1
  -3  -6  11 113.544 116.761   3
   3  -6 -10-10.6284 123.749   1
  -3  -6  10 8.99382 124.713   3
  -3  -6   9 174.281 118.584   3
   3  -6  -9 197.572 125.379   1
  -3  -6   8 934.354 136.204   3
   3  -6  -8 890.711 140.632   1
   3  -6  -7 27.7695 54.2534   2
  -3  -6   7 48.4896 43.5104   0
   3  -6  -7 30.8191 103.450   1
  -3  -6   7 62.5732 106.521   3
   3  -6  -6 136.786 98.9878   1
   3  -6  -6 92.2615 56.4081   2
  -3  -6   6 121.474 49.7126   0
  -3  -6   6 178.518 99.3758   3
   3  -6  -5 351.418 92.1904   1
  -3  -6   5 416.288 64.1235   0
   3  -6  -5 344.774 68.9425   2
  -3  -6   5 405.759 96.0423   3
   3  -6  -4 2538.48 110.741   2
   3  -6  -4 2467.53 136.698   1
  -3  -6   4 2495.36 136.203   3
  -3  -6   4 2533.76 110.676   0
  -3  -6   3 1976.60 127.309   3
   3  -6  -3 1911.94 102.939   2
   3  -6  -3 1826.36 122.816   1
  -3  -6   3 1940.90 106.721   0
   3  -6  -2 544.522 85.6924   1
  -3  -6   2 557.494 57.3154   1
  -3  -6   2 596.362 81.8823   0
   3  -6  -2 552.775 79.3689   2
  -3  -6   2 555.117 92.7361   3
   3  -6  -1 1200.54 99.0723   2
  -3  -6   1 1205.43 106.763   3
  -3  -6   1 1335.78 72.1125   1
   3  -6  -1 1345.73 103.262   1
  -3  -6   1 1240.53 104.490   0
  -3  -6   0 739.503 95.4990   0
  -3  -6   0 743.895 102.213   3
   3  -6   0 786.441 51.0186   3
   3  -6   0 738.888 94.6731   1
  -3  -6   0 753.768 59.3648   1
   3  -6   0 753.537 98.9535   2
  -3  -6  -1 356.191 88.1897   0
   3  -6   1 420.987 95.1040   2
   3  -6   1 390.918 45.2691   3
  -3  -6  -1 423.750 90.6064   3
  -3  -6  -1 375.389 54.4992   1
   3  -6   1 511.267 90.8845   1
   3  -6   2 81.5983 83.0424   2
  -3  -6  -2 78.4161 50.7552   1
  -3  -6  -2 116.658 83.3481   0
   3  -6   2 85.3011 74.2387   1
   3  -6   2 83.9316 37.5045   3
  -3  -6  -3 265.232 61.5486   1
   3  -6   3 224.910 101.339   2
   3  -6   3 259.212 89.3160   1
  -3  -6  -3 250.016 91.9219   0
   3  -6   3 255.114 50.1194   3
   3  -6   4 579.357 116.037   2
  -3  -6  -4 556.560 107.730   0
   3  -6   4 605.201 65.6120   3
  -3  -6  -4 662.304 78.8197   1
   3  -6   5-6.53840 106.305   2
  -3  -6  -5 25.5036 92.6155   0
  -3  -6  -5-21.4482 70.3863   1
   3  -6   5 1.14892 55.7431   3
   3  -6   6 2253.01 170.010   2
  -3  -6  -6 2169.26 155.377   0
  -3  -6  -6 2121.60 129.639   1
   3  -6   6 2147.97 115.808   3
   3  -6   7 1405.40 149.487   2
   3  -6   7 1684.69 118.346   3
  -3  -6  -7 1556.31 148.836   0
  -3  -6  -7 1702.86 131.023   1
   3  -6   8 744.552 141.588   2
  -3  -6  -8 759.901 133.921   0
  -3  -6  -8 920.725 121.706   1
   3  -6   8 713.194 106.935   3
   3  -6   9 132.747 131.455   2
  -3  -6  -9 27.7023 112.806   0
  -3  -6  -9 58.8085 110.755   1
   3  -6   9 72.5471 92.0273   3
   3  -6  10 210.788 104.778   3
  -3  -6 -10 358.021 116.877   1
  -3  -6 -10 254.659 105.103   0
   3  -6  10 286.201 123.031   2
  -3  -6 -11 23.6282 108.693   0
  -3  -6 -11 93.7793 110.653   1
   3  -6  11 97.3555 92.3766   3
   3  -6  11 133.350 123.791   2
  -3  -6 -12 330.629 104.969   0
  -3  -6 -12 347.939 138.481   1
   3  -6  12 220.546 122.196   2
   3  -6  12 269.185 117.684   3
  -3  -6 -13 7.19418 109.582   0
  -3  -6 -13 74.4081 144.203   1
   3  -6  13 0.00000 125.017   3
   3  -6  13 84.5013 133.593   2
  -3  -6 -14 271.652 108.055   0
  -3  -6 -14 325.027 150.435   1
   3  -6  14 210.383 139.959   3
   3  -6  14 360.008 135.686   2
   3  -6  15 141.410 133.694   2
  -3  -6 -15 89.9395 158.605   1
   3  -6  15 16.3123 135.190   3
  -3  -6 -16 69.0638 155.642   1
   3  -6  16 11.3024 110.904   2
   3  -6  16 0.73676 129.288   3
  -3  -6 -17-30.4836 163.029   1
   3  -6  17 47.7782 168.915   3
  -3  -6 -18 111.205 168.626   1
   3  -6  18-96.0939 169.418   3
   3  -6  19-10.1440 129.786   3
  -3   7  19 86.0128 161.216   3
   3   7 -19-1.80646 145.891   1
   3   7 -18 212.475 136.746   1
  -3   7  18-62.4810 143.162   3
  -3  -7  18 121.268 175.019   3
   3  -7 -18 86.3955 171.845   1
  -3   7  17 67.3969 131.699   3
   3  -7 -17 58.8709 164.497   1
  -3  -7  17 51.9981 172.285   3
  -3   7  16 416.386 152.888   3
   3  -7 -16 545.227 147.199   1
  -3  -7  16 470.857 167.876   3
   3  -7 -15-60.5601 157.259   1
  -3  -7  15 56.6673 135.830   3
  -3   7  15-26.6057 132.367   3
  -3   7  14 632.919 155.839   3
   3  -7 -14 530.865 147.244   1
  -3  -7  14 620.097 160.293   3
  -3   7  13 651.057 150.759   3
   3  -7 -13 499.849 145.648   1
  -3  -7  13 587.840 160.658   3
   3  -7 -12 106.130 121.141   1
  -3  -7  12 50.1004 123.036   3
   3  -7 -11 256.980 138.988   1
  -3  -7  11 234.678 125.202   3
   3  -7 -10 67.3978 134.053   1
  -3  -7  10 20.6579 116.765   3
  -3  -7   9-6.92151 119.468   3
  -3  -7   9-34.0464 136.295   2
   3  -7  -9 12.1530 134.247   1
   3  -7  -8 620.949 130.678   1
  -3  -7   8 488.460 142.127   2
  -3  -7   8 487.691 122.441   3
  -3  -7   7 145.189 52.6173   0
  -3  -7   7 98.6669 123.444   2
   3  -7  -7 77.8122 115.374   1
  -3  -7   7 119.309 106.744   3
  -3  -7   6 86.5019 121.677   2
   3  -7  -6 102.604 108.306   1
   3  -7  -6 58.4619 58.4188   2
  -3  -7   6 82.1837 58.2843   0
  -3  -7   6 98.5795 107.174   3
   3  -7  -5 159.536 96.7047   1
   3  -7  -5 199.711 63.9276   2
  -3  -7   5 202.220 66.9660   0
  -3  -7   5 176.075 91.9532   3
   3  -7  -4 282.982 103.063   1
   3  -7  -4 344.995 72.4044   2
  -3  -7   4 353.648 75.9020   0
  -3  -7   4 343.246 93.6477   3
   3  -7  -3 737.243 87.6602   2
   3  -7  -3 611.719 102.608   1
  -3  -7   3 685.408 84.1388   0
  -3  -7   3 673.351 108.310   3
   3  -7  -2 53.6329 74.3781   2
  -3  -7   2 54.9208 52.3049   1
  -3  -7   2 18.1321 69.5088   0
  -3  -7   2 33.1063 82.1423   3
   3  -7  -2 68.2816 88.3378   1
  -3  -7   1 69.7201 51.7690   1
   3  -7  -1 21.8245 76.5516   2
  -3  -7   1 41.5284 92.8144   3
  -3  -7   1 42.7499 73.3616   0
   3  -7  -1 29.6732 83.0475   1
   3  -7   0 418.984 94.7339   2
  -3  -7   0 377.143 96.8038   3
   3  -7   0 400.234 51.7885   3
  -3  -7   0 350.366 90.1070   0
   3  -7   0 348.893 94.8979   1
  -3  -7   0 379.367 61.8743   1
  -3  -7  -1 135.660 55.8512   1
   3  -7   1 104.398 99.5984   2
   3  -7   1 106.316 45.0748   3
  -3  -7  -1 226.075 103.846   3
  -3  -7  -1 172.368 92.3782   0
   3  -7   1 143.308 93.6972   1
  -3  -7  -2 2739.86 156.434   0
   3  -7   2 2725.38 157.306   2
   3  -7   2 2620.45 149.359   1
  -3  -7  -2 2661.29 112.197   1
   3  -7   2 2798.70 98.9251   3
  -3  -7  -2 2820.24 156.800   3
   3  -7   3 1692.75 135.009   1
   3  -7   3 1664.04 139.856   2
  -3  -7  -3 1820.01 104.459   1
   3  -7   3 1750.95 86.7401   3
  -3  -7  -3 1861.99 140.178   0
   3  -7   4 230.325 118.063   2
  -3  -7  -4 125.235 103.116   0
   3  -7   4 176.594 58.8715   3
  -3  -7  -4 165.142 70.2167   1
  -3  -7  -5 2821.49 171.551   0
  -3  -7  -5 2923.43 139.371   1
   3  -7   5 2770.56 120.035   3
   3  -7   5 2835.16 183.311   2
  -3  -7  -6 612.987 106.666   1
   3  -7   6 472.357 137.831   2
  -3  -7  -6 716.202 134.813   0
   3  -7   6 541.172 82.1357   3
  -3  -7  -7 40.8705 113.595   0
   3  -7   7 21.1633 75.4383   3
  -3  -7  -7 27.1464 89.0380   1
   3  -7   7 4.25546 127.434   2
   3  -7   8 3767.39 221.759   2
  -3  -7  -8 3352.27 193.245   0
  -3  -7  -8 3669.82 189.657   1
   3  -7   8 3368.57 162.720   3
  -3  -7  -9 307.527 120.583   0
   3  -7   9 282.681 149.409   2
   3  -7   9 347.861 101.469   3
  -3  -7  -9 399.083 120.658   1
  -3  -7 -10 63.7312 103.150   0
  -3  -7 -10 110.967 114.984   1
   3  -7  10 133.144 91.4604   3
   3  -7  10 162.062 131.171   2
  -3  -7 -11 141.596 117.857   0
  -3  -7 -11 120.409 125.544   1
   3  -7  11 78.9677 120.109   2
   3  -7  11 134.970 94.8764   3
   3  -7  12 6.23837 123.047   2
  -3  -7 -12 28.3932 108.816   0
   3  -7  12 67.6598 108.857   3
  -3  -7 -12-7.06019 130.169   1
  -3  -7 -13 19.9911 110.319   0
  -3  -7 -13 31.2947 130.694   1
   3  -7  13-2.93302 129.378   3
   3  -7  13 120.069 140.970   2
  -3  -7 -14 22.7254 105.327   0
   3  -7  14 70.3597 133.915   2
  -3  -7 -14 44.3141 115.844   1
   3  -7  14 87.6027 135.657   3
   3  -7  15 129.680 126.358   2
  -3  -7 -15 47.1806 138.276   1
   3  -7  15 142.242 137.000   3
  -3  -7 -16 223.849 142.909   1
   3  -7  16-12.7614 140.593   3
   3  -7  16-16.7299 138.808   2
  -3  -7 -17 227.937 171.219   1
   3  -7  17 35.5820 145.877   3
  -3  -7 -18 16.8177 189.810   1
   3  -7  18 24.3552 149.688   3
   3  -7  19 0.00000 140.773   3
  -3   8  19 194.691 186.365   3
   3   8 -19-146.582 167.242   1
  -3   8  18 139.290 182.276   3
   3  -8 -18 112.433 156.348   1
  -3  -8  18 95.1755 176.682   3
  -3   8  17 110.489 170.691   3
   3  -8 -17 19.2670 169.941   1
  -3  -8  17 61.6508 152.422   3
  -3   8  16 66.3809 151.052   3
   3  -8 -16 114.392 184.711   1
  -3  -8  16-61.1612 158.644   3
  -3   8  15 95.5991 124.806   3
   3  -8 -15 0.00000 135.083   1
  -3  -8  15 77.7382 130.916   3
  -3   8  14 147.968 138.183   3
  -3  -8  14 38.9673 148.925   3
   3  -8 -14-24.9869 140.370   1
   3  -8 -13 190.247 157.017   1
  -3  -8  13 141.304 147.441   3
   3  -8 -12 189.855 134.406   1
  -3  -8  12 146.573 132.778   3
  -3  -8  11 1613.74 178.301   3
   3  -8 -11 1687.19 184.440   1
  -3  -8  10 758.738 156.359   2
   3  -8 -10 783.112 154.448   1
  -3  -8  10 669.525 145.710   3
   3  -8  -9 439.121 150.759   1
  -3  -8   9 327.998 141.312   2
  -3  -8   9 312.793 136.376   3
   3  -8  -8 283.816 127.241   1
  -3  -8   8 278.741 137.965   2
  -3  -8   8 244.842 121.258   3
   3  -8  -7 290.023 130.622   1
  -3  -8   7 235.409 120.716   3
  -3  -8   7 266.245 139.374   2
  -3  -8   6 32.4254 128.889   2
   3  -8  -6 13.8371 121.707   1
  -3  -8   6 4.04849 63.6015   0
  -3  -8   6 48.1826 104.140   3
  -3  -8   5 16.9514 127.215   2
   3  -8  -5 2.16129 65.5509   2
  -3  -8   5 28.3309 70.3564   0
  -3  -8   5 25.4951 104.504   3
   3  -8  -5 90.2417 116.646   1
   3  -8  -4 793.245 92.2150   2
  -3  -8   4 720.044 126.359   3
  -3  -8   4 742.410 96.5810   0
   3  -8  -4 706.319 120.919   1
   3  -8  -3 1040.39 102.047   2
  -3  -8   3 1073.31 107.056   0
   3  -8  -3 911.727 122.117   1
  -3  -8   3 1100.71 135.045   3
   3  -8  -2 1205.40 112.728   2
  -3  -8   2 1241.44 130.952   3
  -3  -8   2 1126.23 112.484   0
  -3  -8   2 1186.31 90.2677   1
   3  -8  -2 1208.65 127.338   1
   3  -8  -1 800.603 111.967   2
  -3  -8   1 621.977 102.582   0
  -3  -8   1 770.972 123.357   3
  -3  -8   1 775.210 83.3678   1
   3  -8  -1 830.161 123.419   1
   3  -8   0 56.3708 100.458   1
   3  -8   0 60.5077 101.287   2
  -3  -8   0 95.4302 96.0495   0
   3  -8   0 57.5864 53.4285   3
  -3  -8   0 65.6467 62.7950   1
  -3  -8   0 64.7308 106.700   3
  -3  -8  -1 293.648 69.9099   1
   3  -8   1 289.996 107.648   2
  -3  -8  -1 308.703 100.352   0
   3  -8   1 303.460 104.209   1
  -3  -8  -1 355.851 119.026   3
   3  -8   1 291.665 59.8595   3
   3  -8   2 2649.25 168.313   2
  -3  -8  -2 2552.97 167.976   0
   3  -8   2 2820.24 110.417   3
   3  -8   2 2419.09 160.516   1
  -3  -8  -2 2738.50 125.943   1
  -3  -8  -3 57.7199 73.3855   1
   3  -8   3 8.67408 56.5104   3
  -3  -8  -3 22.5843 113.326   0
   3  -8   3-1.24390 120.764   2
   3  -8   3 101.532 107.938   1
   3  -8   4 2601.87 186.125   2
  -3  -8  -4 2624.49 180.095   0
  -3  -8  -4 2521.38 137.209   1
   3  -8   4 2469.01 115.394   3
   3  -8   5 3728.09 209.503   2
  -3  -8  -5 3842.79 166.069   1
  -3  -8  -5 3621.02 203.039   0
   3  -8   5 3778.69 142.764   3
  -3  -8  -6 304.125 94.9126   1
  -3  -8  -6 315.805 134.589   0
   3  -8   6 304.125 81.3375   3
   3  -8   6 288.461 140.574   2
  -3  -8  -7 15.7435 123.158   0
  -3  -8  -7 37.9891 102.551   1
   3  -8   7 150.434 146.087   2
   3  -8   7 103.563 79.6637   3
  -3  -8  -8 349.913 139.667   0
  -3  -8  -8 429.955 119.832   1
   3  -8   8 396.146 152.710   2
   3  -8   8 420.427 95.5722   3
  -3  -8  -9 647.314 122.881   1
   3  -8   9 678.738 109.340   3
   3  -8   9 519.065 151.573   2
  -3  -8  -9 681.921 142.499   0
  -3  -8 -10 172.703 117.602   0
   3  -8  10 174.424 137.919   2
  -3  -8 -10 179.186 114.366   1
   3  -8  10 145.304 97.1165   3
  -3  -8 -11-6.65846 105.951   0
  -3  -8 -11 85.5749 121.013   1
   3  -8  11 43.4808 141.927   2
   3  -8  11 56.1568 103.431   3
  -3  -8 -12 441.470 111.270   0
   3  -8  12 448.873 145.524   2
  -3  -8 -12 348.557 138.894   1
   3  -8  12 430.798 128.274   3
  -3  -8 -13 74.7187 120.962   0
   3  -8  13-32.5272 148.494   2
  -3  -8 -13 109.266 117.590   1
   3  -8  13 60.8259 112.904   3
  -3  -8 -14 31.5187 125.757   0
   3  -8  14-39.3336 149.621   2
   3  -8  14-24.8510 118.441   3
  -3  -8 -14-19.4336 146.395   1
   3  -8  15 9.20111 105.403   3
   3  -8  15 87.8991 150.790   2
  -3  -8 -15 40.3570 151.223   1
  -3  -8 -15-60.6571 109.763   0
   3  -8  16-23.6497 140.369   2
  -3  -8 -16 21.7140 134.851   1
   3  -8  16-46.5986 121.311   3
   3  -8  17-89.6053 148.142   2
  -3  -8 -17 8.07127 161.823   1
   3  -8  17-4.11124 112.300   3
  -3  -8 -18 89.3561 185.268   1
  -3   9  18 275.892 159.923   3
  -3   9  17 114.812 170.731   3
   3  -9 -17 143.583 208.452   1
  -3  -9  17 134.167 168.790   3
   3  -9 -16-11.6899 150.753   1
  -3   9  16 95.6575 169.793   3
  -3  -9  16-10.4482 164.378   3
  -3   9  15 339.457 177.801   3
   3  -9 -15 518.148 198.571   1
  -3  -9  15 392.826 176.121   3
   3  -9 -14 57.9294 159.071   1
  -3  -9  14-16.1471 139.833   3
   3  -9 -13 92.4039 164.315   1
  -3  -9  13-7.94244 146.191   3
   3  -9 -12 79.7906 153.132   1
  -3  -9  12-28.4797 142.831   3
   3  -9 -11 528.918 161.394   1
  -3  -9  11 472.343 142.327   3
  -3  -9  10 357.475 148.659   2
   3  -9 -10 286.863 140.009   1
  -3  -9  10 291.884 131.229   3
  -3  -9   9 122.389 131.893   2
   3  -9  -9 192.256 138.585   1
  -3  -9   9 158.281 131.983   3
  -3  -9   8 990.208 162.984   2
   3  -9  -8 938.571 149.349   1
  -3  -9   8 832.925 143.768   3
  -3  -9   7 852.543 164.024   2
   3  -9  -7 764.740 146.723   1
  -3  -9   7 855.228 142.051   3
   3  -9  -6 262.674 132.636   1
  -3  -9   6 381.124 139.928   2
  -3  -9   6 291.468 81.5010   0
  -3  -9   6 266.616 131.372   3
   3  -9  -5 685.848 134.784   1
  -3  -9   5 762.395 147.786   2
   3  -9  -5 868.398 99.5536   2
  -3  -9   5 718.042 144.950   3
  -3  -9   5 864.172 98.3967   0
   3  -9  -4 540.766 128.463   1
  -3  -9   4 552.274 98.1294   0
   3  -9  -4 586.987 96.3923   2
  -3  -9   4 612.000 138.055   2
  -3  -9   4 687.940 131.770   3
  -3  -9   3 649.602 137.621   3
   3  -9  -3 555.987 104.379   2
  -3  -9   3 609.283 106.223   0
   3  -9  -3 678.378 135.733   1
  -3  -9   2 705.819 133.747   3
  -3  -9   2 667.998 112.108   0
   3  -9  -2 629.429 129.383   1
  -3  -9   2 632.667 87.2995   1
   3  -9  -2 561.280 109.458   2
   3  -9  -1 1271.39 130.329   2
  -3  -9   1 1074.34 131.181   0
  -3  -9   1 1326.03 149.340   3
  -3  -9   1 1354.72 103.499   1
   3  -9  -1 1428.69 151.095   1
  -3  -9   0 51.4874 110.497   3
   3  -9   0 37.3460 107.965   2
  -3  -9   0 68.2759 112.418   0
   3  -9   0 53.2537 65.3145   3
   3  -9   0-6.22444 119.216   1
  -3  -9   0 33.9963 68.5784   1
  -3  -9  -1 187.512 115.856   0
   3  -9   1 145.989 116.601   2
   3  -9   1 198.716 66.4049   3
   3  -9   1 116.353 106.140   1
  -3  -9  -1 261.292 123.764   3
  -3  -9  -1 184.457 74.5532   1
   3  -9   2 31.9219 114.600   2
  -3  -9  -2 22.0557 117.384   0
   3  -9   2 10.9081 113.035   1
   3  -9   2 25.3045 62.2285   3
  -3  -9  -2 1.25203 74.9425   1
   3  -9   3 1619.51 165.656   2
  -3  -9  -3 1793.19 166.237   0
  -3  -9  -3 1777.56 124.256   1
   3  -9   3 1833.00 109.674   3
   3  -9   3 1753.70 165.003   1
  -3  -9  -4-19.2126 84.8132   1
   3  -9   4 65.2760 140.393   2
  -3  -9  -4 37.7063 123.345   0
   3  -9   4 60.3796 63.9322   3
  -3  -9  -5 225.735 94.2146   1
   3  -9   5 143.944 145.120   2
  -3  -9  -5 180.747 130.749   0
   3  -9   5 180.616 77.5959   3
  -3  -9  -6 8.87278 100.221   1
  -3  -9  -6 16.4940 118.295   0
   3  -9   6 63.3907 141.578   2
   3  -9   6 22.0361 72.1549   3
   3  -9   7 688.937 151.612   2
  -3  -9  -7 707.937 117.966   1
   3  -9   7 670.616 99.8658   3
  -3  -9  -7 507.051 145.503   0
  -3  -9  -8 39.6777 94.5331   1
  -3  -9  -8 67.3416 115.464   0
   3  -9   8 84.7312 140.610   2
   3  -9   8 33.3188 83.4332   3
  -3  -9  -9 802.920 155.483   0
  -3  -9  -9 826.470 141.529   1
   3  -9   9 844.019 157.187   2
   3  -9   9 870.271 120.888   3
  -3  -9 -10-4.42277 113.565   0
   3  -9  10 71.5097 131.750   2
  -3  -9 -10-15.5595 124.007   1
   3  -9  10 42.3562 85.2124   3
  -3  -9 -11 92.1433 116.251   1
   3  -9  11 94.4574 139.902   2
   3  -9  11 115.321 108.907   3
  -3  -9 -11 91.0187 128.435   0
  -3  -9 -12 128.866 128.616   0
  -3  -9 -12 12.2266 133.284   1
   3  -9  12 129.520 144.100   2
   3  -9  12-1.71199 87.5982   3
  -3  -9 -13 60.6867 135.015   0
   3  -9  13-20.5004 134.260   2
  -3  -9 -13-63.0111 144.671   1
   3  -9  13 41.5272 102.189   3
  -3  -9 -14 67.5759 130.621   0
   3  -9  14 222.001 143.713   2
   3  -9  14 26.8579 116.911   3
  -3  -9 -14 111.896 124.356   1
   3  -9  15-81.7194 150.606   2
  -3  -9 -15 14.4420 180.669   1
  -3  -9 -15 38.7188 116.834   0
   3  -9  16 186.735 147.819   2
  -3  -9 -16 9.46836 161.100   1
  -3  -9 -17-22.1203 147.532   1
   3  -9  17 68.2673 127.945   2
  -3  10  17 422.400 193.171   3
  -3 -10  17 145.166 165.657   3
  -3  10  16 72.4008 172.299   3
   3 -10 -16 56.3404 177.617   1
  -3 -10  16 29.0273 175.825   3
   3 -10 -15 192.112 140.902   1
  -3 -10  15 27.3617 126.130   3
   3 -10 -14 71.8815 137.788   1
  -3 -10  14-41.0940 123.394   3
   3 -10 -13 221.968 139.376   1
  -3 -10  13 148.105 130.667   3
   3 -10 -12 106.140 162.594   1
  -3 -10  12-27.2597 149.353   3
   3 -10 -11 89.5358 131.295   1
  -3 -10  11 78.0241 134.855   3
   3 -10 -10 203.921 137.227   1
  -3 -10  10 187.502 125.830   3
  -3 -10  10 194.925 157.502   2
  -3 -10   9 54.9252 139.934   2
   3 -10  -9 31.1055 122.772   1
  -3 -10   9-20.1166 127.299   3
  -3 -10   8 504.360 157.654   2
   3 -10  -8 631.023 152.211   1
  -3 -10   8 395.249 125.942   3
   3 -10  -7 103.168 135.962   1
  -3 -10   7 118.707 131.545   2
  -3 -10   7 160.342 109.311   3
   3 -10  -6 255.832 137.898   1
  -3 -10   6 351.422 139.233   2
  -3 -10   6 383.008 135.213   3
   3 -10  -5 427.820 133.449   1
  -3 -10   5 489.098 148.536   2
  -3 -10   5 537.033 126.242   3
  -3 -10   5 566.980 95.9467   0
  -3 -10   4 216.457 99.0161   0
   3 -10  -4 174.842 87.0391   2
  -3 -10   4 200.789 120.719   3
   3 -10  -4 228.545 116.973   1
   3 -10  -3 150.477 93.3184   2
  -3 -10   3 94.6639 100.937   0
  -3 -10   3 85.7162 127.622   3
   3 -10  -3 141.069 118.443   1
  -3 -10   2 137.010 106.302   0
  -3 -10   2 149.071 77.8277   1
  -3 -10   2 184.139 120.622   3
   3 -10  -2 171.717 100.496   2
   3 -10  -2 130.302 125.551   1
   3 -10  -1-11.2157 105.948   2
  -3 -10   1 0.33525 74.6250   1
   3 -10  -1-21.3434 110.752   1
  -3 -10   1 10.4069 108.275   0
  -3 -10   1-6.14734 127.438   3
  -3 -10   0 50.7932 107.072   0
   3 -10   0 17.3700 118.167   2
  -3 -10   0 29.0582 75.2827   1
  -3 -10   0 1.90550 128.012   3
   3 -10   0 62.8079 110.746   1
   3 -10   1 117.867 124.718   2
  -3 -10  -1 81.3927 132.980   3
  -3 -10  -1 142.122 119.014   0
   3 -10   1 98.6752 76.6788   3
   3 -10   1 128.401 119.999   1
  -3 -10  -1 147.923 85.7769   1
   3 -10   2 258.168 129.195   1
  -3 -10  -2 203.646 132.979   0
   3 -10   2 205.006 75.4784   3
   3 -10   2 227.188 126.820   2
  -3 -10  -2 226.242 84.9910   1
   3 -10   3 826.722 148.314   1
  -3 -10  -3 755.687 156.046   0
   3 -10   3 625.825 144.008   2
  -3 -10  -3 713.851 103.817   1
   3 -10   3 695.127 88.9996   3
  -3 -10  -4 186.026 94.5413   1
  -3 -10  -4 199.490 132.775   0
   3 -10   4 210.622 139.862   2
  -3 -10  -5 1845.64 182.515   0
  -3 -10  -5 1658.38 137.491   1
   3 -10   5 1863.47 191.278   2
   3 -10   6 623.885 158.759   2
  -3 -10  -6 554.182 117.710   1
  -3 -10  -6 466.605 133.811   0
  -3 -10  -7 27.0548 85.5097   1
  -3 -10  -7 176.805 118.474   0
   3 -10   7 36.0002 138.403   2
  -3 -10  -8 139.833 104.961   1
  -3 -10  -8 79.9822 126.912   0
   3 -10   8 129.266 148.544   2
  -3 -10  -9 689.256 164.121   0
  -3 -10  -9 480.235 135.791   1
   3 -10   9 662.788 160.015   2
  -3 -10 -10 8.25161 123.237   0
   3 -10  10 178.268 152.326   2
  -3 -10 -10 56.3819 128.183   1
  -3 -10 -11 473.686 138.745   0
  -3 -10 -11 388.547 141.174   1
   3 -10  11 378.356 158.219   2
  -3 -10 -12 42.4748 137.769   0
  -3 -10 -12-3.40064 137.475   1
   3 -10  12-33.4316 134.124   2
  -3 -10 -13-27.0283 116.068   0
  -3 -10 -13-15.3657 142.075   1
   3 -10  13-17.9279 124.488   2
  -3 -10 -14-30.5711 111.964   0
   3 -10  14 127.816 146.767   2
  -3 -10 -14 12.5513 172.625   1
   3 -10  15-7.13299 167.139   2
  -3 -10 -15-10.0808 160.446   1
  -3 -10 -15-95.4794 130.646   0
  -3 -10 -16 8.70508 124.945   0
   3 -10  16-21.4298 152.768   2
  -3 -10 -16-51.9177 168.196   1
  -3 -11  16 93.7186 186.792   3
   3 -11 -15 187.712 181.684   1
  -3 -11  15 100.321 160.052   3
  -3 -11  14 89.0712 155.496   3
   3 -11 -14 145.446 182.495   1
   3 -11 -13 53.5668 166.258   1
  -3 -11  13 62.6428 145.828   3
   3 -11 -12-7.15077 132.518   1
  -3 -11  12-25.8778 135.530   3
   3 -11 -11 49.0373 162.121   1
  -3 -11  11-11.5655 114.288   3
  -3 -11  10 424.163 156.664   2
   3 -11 -10 451.276 175.239   1
  -3 -11  10 500.893 134.455   3
  -3 -11   9 129.678 164.097   2
   3 -11  -9 40.3061 149.274   1
  -3 -11   9-15.6711 126.746   3
   3 -11  -8 521.957 144.645   1
  -3 -11   8 456.896 166.521   2
  -3 -11   8 351.046 137.846   3
  -3 -11   7 5.55119 143.095   2
   3 -11  -7-36.8666 131.996   1
  -3 -11   7-13.2889 131.136   3
   3 -11  -6 292.495 137.858   1
  -3 -11   6 376.105 151.220   2
  -3 -11   6 400.660 133.498   3
   3 -11  -5 391.744 130.763   1
  -3 -11   5 286.459 139.272   2
  -3 -11   5 341.010 94.2634   0
  -3 -11   5 332.377 134.151   3
  -3 -11   4 260.197 94.5662   0
  -3 -11   4 313.979 121.295   3
   3 -11  -4 368.322 140.250   1
  -3 -11   3 381.206 111.440   0
   3 -11  -3 392.690 102.797   2
  -3 -11   3 449.077 122.007   3
   3 -11  -3 331.241 139.196   1
  -3 -11   2-13.6959 119.544   3
  -3 -11   2-31.4237 102.243   0
   3 -11  -2 4.97811 100.542   2
  -3 -11   2 8.86323 86.1321   1
   3 -11  -2-7.75810 129.056   1
   3 -11  -1 226.256 110.064   2
  -3 -11   1 147.051 109.515   0
  -3 -11   1 96.5125 134.424   3
  -3 -11   1 200.431 86.1691   1
   3 -11  -1 227.330 121.651   1
  -3 -11   0 140.993 123.398   0
  -3 -11   0 141.448 126.143   3
   3 -11   0 123.731 128.206   1
  -3 -11   0 144.939 83.9361   1
   3 -11   0 118.252 115.298   2
   3 -11   1 189.948 124.323   2
  -3 -11  -1 194.082 87.1196   1
  -3 -11  -1 212.109 132.477   0
   3 -11   1 174.364 126.133   1
  -3 -11  -1 327.393 133.739   3
   3 -11   2 1899.66 179.754   2
  -3 -11  -2 2109.77 143.261   1
   3 -11   2 1993.13 183.156   1
  -3 -11  -2 1823.60 173.625   0
  -3 -11  -3 97.0147 123.843   0
   3 -11   3 164.861 124.520   2
  -3 -11  -3 109.078 79.3397   1
   3 -11   3 59.0140 121.128   1
  -3 -11  -4 493.448 100.668   1
  -3 -11  -4 472.741 147.654   0
   3 -11   4 469.451 141.664   2
  -3 -11  -5 825.768 165.796   0
   3 -11   5 716.947 160.313   2
  -3 -11  -5 830.853 124.438   1
  -3 -11  -6 101.326 143.150   0
   3 -11   6 42.1876 139.384   2
  -3 -11  -6 19.3727 105.650   1
  -3 -11  -7 178.776 139.189   0
   3 -11   7 318.183 163.758   2
  -3 -11  -7 146.514 99.4046   1
  -3 -11  -8 54.9459 95.7962   1
  -3 -11  -8 32.3843 145.085   0
   3 -11   8 23.5994 162.083   2
  -3 -11  -9 89.6117 123.549   1
  -3 -11  -9 196.556 148.774   0
   3 -11   9 111.975 146.722   2
  -3 -11 -10 76.2540 116.241   0
  -3 -11 -10 79.1240 115.964   1
   3 -11  10 92.1150 167.493   2
  -3 -11 -11 96.9152 118.880   1
   3 -11  11 184.818 136.300   2
  -3 -11 -11 83.7351 143.885   0
  -3 -11 -12 24.2727 127.330   1
  -3 -11 -12 18.4642 114.906   0
   3 -11  12 117.578 169.029   2
  -3 -11 -13 11.4596 148.360   1
   3 -11  13 122.952 160.680   2
  -3 -11 -13 127.053 145.223   0
  -3 -11 -14 265.174 163.727   1
   3 -11  14 144.017 145.561   2
  -3 -11 -14 204.223 160.129   0
   3 -11  15 124.679 151.257   2
  -3 -11 -15 60.9990 142.251   1
  -3 -11 -15 58.7302 149.672   0
  -3 -11 -16 49.6989 154.747   0
  -3 -11 -16-123.634 167.630   1
  -3 -12  15 55.5045 144.993   3
   3 -12 -14 49.5756 177.649   1
  -3 -12  14 39.3364 138.294   3
  -3 -12  13-67.9691 151.922   3
   3 -12 -13 16.0058 131.195   1
   3 -12 -12 41.4516 170.728   1
  -3 -12  12 142.248 133.863   3
   3 -12 -11 523.728 140.196   1
  -3 -12  11 486.126 171.031   3
   3 -12 -10 156.812 146.674   1
  -3 -12  10 283.551 151.413   3
   3 -12  -9 303.038 137.326   1
  -3 -12   9 397.351 154.932   3
   3 -12  -8-35.9107 150.852   1
  -3 -12   8 93.3696 152.578   2
  -3 -12   8-26.4584 144.176   3
  -3 -12   7 34.7671 145.341   2
  -3 -12   7 31.2488 121.931   3
   3 -12  -7-44.0694 118.730   1
  -3 -12   6 25.1847 119.957   3
   3 -12  -6 69.7421 123.593   1
  -3 -12   5 100.013 135.774   3
   3 -12  -5 22.5924 117.607   1
  -3 -12   4-22.2579 90.0743   0
  -3 -12   4 68.5473 118.320   3
   3 -12  -4 14.5321 136.339   1
   3 -12  -3-38.3566 116.036   1
  -3 -12   3 45.7716 125.796   3
  -3 -12   3 16.5292 99.4056   0
   3 -12  -2 776.984 154.845   1
  -3 -12   2 800.398 132.153   0
  -3 -12   2 889.475 112.075   1
   3 -12  -2 788.255 121.620   2
  -3 -12   2 687.607 144.675   3
  -3 -12   1 225.037 115.034   0
  -3 -12   1 151.075 91.8017   1
  -3 -12   1 262.399 129.501   3
   3 -12  -1 112.964 133.716   1
   3 -12  -1 204.194 100.689   2
  -3 -12   0 118.425 84.9332   1
  -3 -12   0 84.3305 119.197   0
   3 -12   0 43.9184 117.442   2
  -3 -12   0 58.7523 117.214   3
   3 -12   0 18.7606 129.923   1
  -3 -12  -1-5.15851 125.092   0
   3 -12   1-13.4428 117.467   2
  -3 -12  -1 0.59065 130.327   3
   3 -12   1-7.24919 117.104   1
  -3 -12  -1-23.3368 89.1977   1
  -3 -12  -2 462.831 138.056   0
  -3 -12  -2 444.473 105.202   1
   3 -12   2 376.884 133.901   1
   3 -12   2 475.362 156.661   2
  -3 -12  -3 77.3538 122.336   0
   3 -12   3-25.4800 127.265   2
   3 -12   3 70.9467 128.862   1
  -3 -12  -3 8.42367 97.6572   1
   3 -12   4 197.396 150.971   2
  -3 -12  -4 281.547 149.571   0
  -3 -12  -4 365.081 100.667   1
  -3 -12  -5 77.0874 103.417   1
  -3 -12  -5 132.198 135.027   0
   3 -12   5-10.4136 147.501   2
  -3 -12  -6 40.2382 143.999   0
   3 -12   6 97.0529 155.753   2
  -3 -12  -6-2.63680 97.5074   1
  -3 -12  -7 74.2446 153.954   0
  -3 -12  -7 88.6065 110.195   1
   3 -12   7 36.4514 166.171   2
  -3 -12  -8 143.276 127.256   1
  -3 -12  -8 78.0052 154.327   0
   3 -12   8 102.368 165.321   2
  -3 -12  -9-57.4891 151.983   0
  -3 -12  -9 45.2677 107.202   1
   3 -12   9 8.60170 122.129   2
  -3 -12 -10 33.7966 126.999   0
  -3 -12 -10 49.4571 119.714   1
   3 -12  10 1.63518 158.477   2
  -3 -12 -11 30.0466 161.677   0
  -3 -12 -11-51.8704 125.728   1
   3 -12  11-59.8195 158.033   2
  -3 -12 -12 33.9133 117.406   1
   3 -12  12 239.173 167.898   2
  -3 -12 -12 56.4329 149.082   0
  -3 -12 -13-10.8245 154.007   0
  -3 -12 -13-9.60400 135.463   1
   3 -12  13 69.8859 171.630   2
  -3 -12 -14 68.2077 147.420   1
   3 -12  14 142.024 190.804   2
  -3 -12 -14 131.255 124.964   0
  -3 -13  14 166.371 182.992   3
   3 -13 -13-27.3377 176.987   1
  -3 -13  13 25.0897 145.881   3
   3 -13 -12 194.284 179.780   1
  -3 -13  12 109.479 179.823   3
   3 -13 -11-1.71649 173.102   1
  -3 -13  11 18.0327 142.129   3
   3 -13 -10-33.6530 141.541   1
  -3 -13  10 62.2710 141.652   3
   3 -13  -9 57.6209 135.530   1
  -3 -13   9-254.611 145.583   3
   3 -13  -8 12.9216 154.038   1
  -3 -13   8-7.27076 136.976   3
   3 -13  -7 47.1800 122.379   1
  -3 -13   7 22.5009 136.503   3
  -3 -13   6-51.3212 126.490   3
   3 -13  -6 82.3419 142.120   1
  -3 -13   5 238.584 145.238   3
   3 -13  -5 280.801 150.202   1
  -3 -13   4 42.4387 130.606   3
   3 -13  -4-4.83270 126.594   1
  -3 -13   3 45.5987 103.790   0
   3 -13  -3 42.6027 135.255   1
  -3 -13   3-33.0345 132.666   3
  -3 -13   2 7.29482 108.734   0
  -3 -13   2 11.9423 121.833   3
   3 -13  -2-40.0580 125.181   1
  -3 -13   1 146.325 125.832   0
  -3 -13   1 84.0825 135.717   3
   3 -13  -1 196.088 118.866   2
   3 -13  -1 142.330 142.671   1
  -3 -13   0 10.2973 126.983   0
  -3 -13   0-1.91814 144.911   3
   3 -13   0 67.0023 120.948   2
   3 -13   0 5.97257 135.344   1
  -3 -13  -1-29.5517 141.331   0
   3 -13   1 26.9952 131.506   2
   3 -13   1-59.6565 130.731   1
  -3 -13  -2 116.088 144.110   0
   3 -13   2 75.7389 141.835   2
   3 -13   2 81.6556 128.289   1
  -3 -13  -3-17.5891 152.342   0
   3 -13   3 16.1297 133.281   2
   3 -13   3-32.0369 123.022   1
  -3 -13  -4-13.3290 133.910   0
   3 -13   4 58.1020 158.871   2
  -3 -13  -5 98.2082 166.756   0
   3 -13   5 186.337 143.734   2
  -3 -13  -6 143.571 153.975   0
   3 -13   6 132.641 156.141   2
  -3 -13  -7 1123.59 154.239   0
   3 -13   7 298.020 173.110   2
  -3 -13  -8 181.820 136.337   0
   3 -13   8 160.000 158.792   2
   3 -13   9 95.7446 142.886   2
  -3 -13  -9 29.2976 124.258   0
   3 -13  10-52.6278 170.071   2
  -3 -13 -10-45.1607 128.872   0
  -3 -13 -11 110.045 151.934   0
   3 -13  11 54.8797 176.297   2
   3 -13  12 214.594 175.516   2
  -3 -13 -12 566.414 188.284   0
  -3 -13 -13 101.121 136.821   0
  -3 -14  13 226.836 180.481   3
   3 -14 -12-58.1436 143.643   1
  -3 -14  12-13.6955 148.412   3
   3 -14 -11 173.091 176.979   1
  -3 -14  11 96.4916 179.366   3
   3 -14 -10-102.126 164.382   1
  -3 -14  10-5.88969 166.687   3
  -3 -14   9-8.07980 149.947   3
   3 -14  -9 35.5916 152.822   1
   3 -14  -8 206.433 177.645   1
  -3 -14   8 98.6804 127.797   3
  -3 -14   7-6.08256 152.789   3
   3 -14  -7-37.0407 131.923   1
   3 -14  -6 125.543 156.732   1
  -3 -14   6 91.2014 147.087   3
  -3 -14   5 63.0393 136.312   3
   3 -14  -5 33.8359 152.615   1
  -3 -14   4 289.062 150.480   3
   3 -14  -4 280.714 155.385   1
  -3 -14   3 123.405 133.150   3
  -3 -14   3 74.6353 104.410   0
   3 -14  -3 137.121 153.646   1
  -3 -14   2 71.5640 104.950   0
   3 -14  -2-4.36968 128.154   1
  -3 -14   2 34.3850 147.950   3
  -3 -14   1-8.90824 131.584   0
   3 -14  -1-35.7086 111.739   2
  -3 -14   1-7.60709 123.196   3
   3 -14  -1 78.9669 153.116   1
  -3 -14   0 5.28091 133.379   0
   3 -14   0-22.4375 129.888   2
   3 -14   0-7.91820 124.944   1
  -3 -14   0 33.4840 150.617   3
  -3 -14  -1 82.3393 146.191   0
   3 -14   1 50.7139 149.429   1
   3 -14   1 247.574 134.995   2
   3 -14   2 37.3389 149.879   2
  -3 -14  -2-7.10768 149.207   0
   3 -14   2 0.72949 142.632   1
  -3 -14  -3 120.709 160.146   0
   3 -14   3 95.5805 152.875   2
   3 -14   3 104.141 122.214   1
  -3 -14  -4-50.9130 167.220   0
   3 -14   4 36.4405 135.451   2
  -3 -14  -5 7.08128 128.158   0
   3 -14   5 15.9906 167.907   2
  -3 -14  -6 184.128 180.434   0
   3 -14   6 19.8518 156.822   2
  -3 -14  -7 183.685 165.764   0
   3 -14   7 23.1953 145.902   2
  -3 -14  -8-14.8395 138.962   0
   3 -14   8-12.0965 150.687   2
   3 -14   9 50.3946 158.749   2
  -3 -14  -9-34.4077 133.700   0
   3 -14  10-92.8343 161.032   2
  -3 -14 -10 111.727 144.619   0
   3 -14  11 191.586 190.469   2
  -3 -14 -11 90.4996 142.280   0
  -3 -15  11 113.271 130.674   3
   3 -15 -10 0.00000 183.537   1
  -3 -15  10-165.836 140.084   3
  -3 -15   9-27.7728 133.258   3
   3 -15  -9 134.832 175.377   1
  -3 -15   8 43.7887 158.400   3
   3 -15  -8-34.8691 180.034   1
  -3 -15   7 64.8336 153.302   3
   3 -15  -7 63.6131 160.288   1
  -3 -15   6-46.3953 171.336   3
   3 -15  -6 38.3390 159.585   1
  -3 -15   5 94.5208 142.094   3
   3 -15  -5 29.7964 119.679   1
  -3 -15   4 57.5785 140.194   3
   3 -15  -4 41.4614 131.591   1
  -3 -15   3-52.5390 149.339   3
   3 -15  -3-6.40743 133.799   1
  -3 -15   2 154.821 145.464   3
  -3 -15   2 76.5023 99.0640   0
   3 -15  -2 131.507 123.896   1
  -3 -15   1 120.299 122.947   0
  -3 -15   1 17.3601 125.604   3
   3 -15  -1-26.0873 141.359   1
  -3 -15   0-99.9835 154.109   0
   3 -15   0-48.6944 151.064   1
   3 -15   0 6.56827 130.579   2
   3 -15   1-48.1983 122.236   2
   3 -15   1 42.5940 122.639   1
  -3 -15  -1 102.749 141.109   0
  -3 -15  -2 88.5778 132.896   0
   3 -15   2 99.4220 127.399   2
   3 -15   2 100.800 159.166   1
   3 -15   3 18.0677 151.061   2
  -3 -15  -3-3.98277 137.320   0
  -3 -15  -4 219.913 161.028   0
   3 -15   4 282.138 176.162   2
  -3 -15  -5 124.338 182.813   0
   3 -15   5 181.883 149.818   2
  -3 -15  -6 44.9824 161.466   0
   3 -15   6-46.9859 181.473   2
  -3 -15  -7 184.233 190.139   0
   3 -15   7 157.310 180.553   2
   3 -15   8-20.3508 172.010   2
  -3 -15  -8 75.5509 174.201   0
   3 -15   9-24.0800 154.161   2
  -3 -15  -9 33.2397 130.896   0
  -3 -16  10 78.4430 152.207   3
  -3 -16   9 40.8436 164.087   3
  -3 -16   8 140.921 180.178   3
   3 -16  -8-4.81445 199.344   1
   3 -16  -7-31.9837 178.184   1
  -3 -16   7 50.0251 158.086   3
  -3 -16   6-74.8897 167.629   3
   3 -16  -6 132.335 129.514   1
  -3 -16   5-47.3394 139.804   3
   3 -16  -5 139.623 169.878   1
  -3 -16   4-3.28241 135.667   3
   3 -16  -4-15.8353 167.894   1
   3 -16  -3 39.8782 144.095   1
  -3 -16   3 6.53724 145.666   3
  -3 -16   2 167.520 144.447   3
   3 -16  -2 5.17475 137.110   1
  -3 -16   1 79.3303 168.059   3
   3 -16  -1 118.373 149.552   1
  -3 -16   1 146.600 125.973   0
  -3 -16   0-56.5260 153.211   0
   3 -16   0-34.9707 162.140   1
   3 -16   1-19.6655 167.355   1
  -3 -16  -1 80.3640 146.630   0
   3 -16   2-37.9898 141.342   2
  -3 -16  -2 108.082 173.416   0
   3 -16   2 25.0537 143.823   1
   3 -16   3 257.333 149.700   2
  -3 -16  -3 170.489 180.523   0
   3 -16   4 270.836 160.203   2
  -3 -16  -4 196.624 193.900   0
   3 -16   5 145.036 188.793   2
  -3 -16  -5 136.748 170.829   0
  -3 -16  -6-40.0719 183.254   0
   3 -16   6-12.8082 152.447   2
   3 -16   7 64.7442 214.513   2
  -3 -16  -7-77.9380 187.070   0
  -3 -17   8-20.1743 174.436   3
  -3 -17   7-7.42462 151.401   3
  -3 -17   6 103.452 176.477   3
   3 -17  -5-85.7697 145.613   1
  -3 -17   5-47.4363 133.755   3
  -3 -17   4 88.6405 164.411   3
   3 -17  -4 112.756 187.205   1
  -3 -17   3 2.64998 180.559   3
   3 -17  -3 34.7019 181.174   1
  -3 -17   2-79.6203 183.976   3
   3 -17  -2-45.5053 158.015   1
   3 -17  -1 0.00000 141.911   1
   3 -17   0 43.3663 145.601   1
  -3 -17   0-56.3276 131.590   0
   3 -17   1-115.460 152.149   1
  -3 -17  -1 68.6845 185.114   0
   3 -17   2 7.47938 161.335   1
  -3 -17  -2 93.6284 155.307   0
   3 -17   3 287.643 180.450   2
  -3 -17  -3 436.143 149.413   0
   3 -17   4 30.7517 166.480   2
  -3 -17  -4 74.4987 152.822   0
   3 -17   5 42.3511 179.374   2
  -3 -18  -1 44.6590 133.817   0
   4   0 -20 103.323 174.343   1
  -4   0  20 308.522 147.616   3
   4   0 -19 67.3892 162.646   1
  -4   0  19 22.7919 133.685   3
   4   0 -18 0.79938 152.148   1
  -4   0  18 3.25572 148.182   3
   4   0 -17 104.740 158.950   1
  -4   0  17-38.4629 147.401   3
   4   0 -16 39.3655 139.242   1
  -4   0  16 70.9588 137.288   3
   4   0 -15 34.2380 118.956   1
  -4   0  15 21.7903 127.698   3
   4   0 -14 269.057 141.172   1
  -4   0  14 527.589 148.616   3
  -4   0  13-30.6377 130.076   3
   4   0 -13 65.7397 119.082   1
   4   0 -12 215.634 121.725   1
  -4   0  12 364.190 129.205   3
   4   0 -11 27.0137 105.939   1
  -4   0  11 108.386 118.386   3
   4   0 -10 352.537 98.9052   1
  -4   0  10 368.338 108.680   3
   4   0  -9 12.0503 87.7766   1
  -4   0   9-7.44242 90.3725   3
  -4   0   8 1488.32 111.825   3
   4   0  -8 1728.39 113.384   1
  -4   0   7-3.84923 64.9544   3
   4   0  -7 27.0105 67.2051   1
  -4   0   6 176.574 62.3408   3
   4   0  -6 186.084 63.0613   1
   4   0  -5 12.1508 47.2462   1
  -4   0   5-21.1559 47.5892   3
  -4   0   4 14158.6 201.546   3
   4   0  -4 14048.0 186.580   1
   4   0  -3 20.8426 34.6194   1
  -4   0   3 20.4438 40.6081   3
  -4   0   2 20561.0 203.344   3
   4   0  -2 21198.5 184.049   1
   4   0  -1-0.95816 28.3394   1
  -4   0   1-0.22180 35.1840   3
  -4   0   0 22118.8 262.246   0
  -4   0   0 22443.6 201.124   3
   4   0   0 22687.0 180.307   1
  -4   0  -1 23.6994 64.3087   0
   4   0   1 20.6149 89.4930   2
   4   0   2 1127.54 105.359   2
  -4   0  -2 1329.95 88.4318   0
  -4   0  -3-12.2662 55.8655   0
   4   0   3-6.60682 74.9315   2
   4   0   4 150.498 73.0341   2
  -4   0  -4 140.488 58.4041   0
   4   0   5-6.88844 76.2048   2
  -4   0  -5-5.01961 59.3807   0
   4   0   6 2075.94 114.026   2
  -4   0  -6 2007.42 104.290   0
  -4   0  -7 6.22127 57.9986   0
   4   0   7-38.0985 75.6870   2
  -4   0  -8 353.769 63.0839   0
   4   0   8 364.721 83.6310   2
  -4   0  -9-5.89072 63.2994   0
   4   0   9-22.2636 76.5923   2
   4   0  10 359.386 92.1905   2
  -4   0 -10 384.992 77.3014   0
   4   0  11-15.5013 86.7514   2
   4   0  12 438.560 158.158   3
   4   0  13 71.4496 153.044   3
   4   0  14 162.713 161.918   3
  -4   0 -14 56.1314 137.909   1
   4   0  15 31.1222 157.485   3
  -4   0 -15 104.305 132.655   1
  -4   0 -16 55.9989 138.621   1
   4   0  16 132.992 171.059   3
   4   0  17 27.2119 178.874   3
  -4   0 -17-61.5143 175.253   1
   4   0  18-23.9594 204.431   3
  -4   0 -18 79.5947 197.239   1
   4   0  19 75.0368 224.790   3
  -4   0 -19 5.70598 169.757   1
   4  -1 -20 122.773 152.580   1
   4   1 -20-16.6331 165.955   1
  -4  -1  20 40.1008 182.484   3
  -4   1  20 198.522 157.323   3
  -4  -1  19 112.857 156.745   3
   4  -1 -19 27.9231 157.222   1
   4   1 -19-57.4370 175.353   1
  -4   1  19 113.881 164.050   3
  -4  -1  18-12.3514 125.085   3
   4  -1 -18 1.61994 158.998   1
   4   1 -18 159.400 147.550   1
  -4   1  18 8.13347 155.733   3
   4  -1 -17 35.1784 136.231   1
   4   1 -17 68.1324 145.281   1
  -4   1  17 0.75344 140.452   3
  -4  -1  17 101.995 147.813   3
   4  -1 -16 59.3069 147.019   1
   4   1 -16 157.402 148.076   1
  -4  -1  16 89.9888 133.092   3
  -4   1  16 122.211 142.208   3
  -4  -1  15 1920.99 197.917   3
   4   1 -15 1931.28 189.035   1
  -4   1  15 1887.53 183.114   3
   4  -1 -15 1769.59 188.656   1
   4  -1 -14 87.5903 134.554   1
   4   1 -14-41.5434 125.179   1
  -4  -1  14 28.5247 127.065   3
  -4   1  14-62.7958 125.516   3
   4   1 -13 3720.60 208.153   1
  -4   1  13 3774.61 226.598   3
  -4  -1  13 3484.08 213.841   3
   4  -1 -13 3686.33 218.283   1
   4  -1 -12 330.864 140.720   1
  -4   1  12 195.653 136.385   3
   4   1 -12 314.113 130.686   1
  -4  -1  12 275.422 137.003   3
   4  -1 -11 73.9464 117.762   1
   4   1 -11 135.212 108.347   1
  -4  -1  11 129.042 122.851   3
  -4   1  11 41.2853 121.646   3
   4  -1 -10 151.377 112.698   1
   4   1 -10 158.235 108.718   1
  -4  -1  10 122.994 115.189   3
  -4   1  10 104.716 108.171   3
   4  -1  -9 328.321 101.076   1
   4   1  -9 373.626 94.8091   1
  -4  -1   9 322.810 105.192   3
  -4   1   9 408.030 109.444   3
   4   1  -8 1190.17 98.6088   1
  -4  -1   8 1295.20 116.541   3
  -4   1   8 1016.78 103.896   3
   4  -1  -8 1171.43 107.793   1
   4  -1  -7 107.444 73.1922   1
  -4   1   7 54.5499 71.0905   3
   4   1  -7 69.2327 58.9754   1
  -4  -1   7 18.1503 67.6380   3
   4   1  -6 10056.4 187.065   1
   4  -1  -6 9876.66 201.088   1
  -4  -1   6 10378.0 214.825   3
  -4   1   6 10374.2 199.910   3
  -4   1   5 4092.58 120.267   3
  -4  -1   5 3997.58 130.357   3
   4  -1  -5 4273.58 129.608   1
   4   1  -5 4083.89 110.813   1
  -4   1   4 2471.75 86.0265   3
  -4  -1   4 2520.16 100.627   3
   4  -1  -4 2506.94 96.2486   1
   4   1  -4 2532.14 79.9066   1
   4  -1  -3 1103.77 66.5030   1
   4   1  -3 1192.10 49.6064   1
  -4  -1   3 1136.91 76.7821   0
  -4  -1   3 1157.32 71.4456   3
  -4   1   3 1120.34 58.2689   3
   4  -1  -2 4637.42 104.898   1
  -4  -1   2 4579.28 125.015   0
  -4  -1   2 4654.67 116.144   3
  -4   1   2 4767.66 87.8160   3
   4   1  -2 4752.49 71.0350   1
  -4  -1   1 13840.0 212.784   0
  -4   1   1 14305.4 131.918   3
  -4  -1   1 13910.6 183.161   3
   4  -1  -1 14479.5 240.600   2
   4  -1  -1 14540.1 172.669   1
   4  -1   0 124.293 39.4474   1
   4  -1   0 138.967 97.8018   2
  -4  -1   0 105.941 66.4763   0
  -4  -1   0 131.911 45.4663   3
  -4   1   0 198.324 28.8800   3
   4  -1   1 15306.0 241.535   2
  -4  -1  -1 15399.5 228.768   0
  -4  -1  -2 5403.88 143.848   0
   4  -1   2 5350.75 162.204   2
  -4   1  -2 5287.06 136.075   0
   4   1   2 5163.58 155.162   2
  -4  -1  -3 4217.50 131.270   0
   4   1   3 4074.84 141.709   2
  -4   1  -3 4065.55 121.577   0
   4  -1   3 4155.98 140.315   2
   4  -1   4 1270.61 100.963   2
  -4   1  -4 1269.70 81.1736   0
   4   1   4 1217.45 94.8678   2
  -4  -1  -4 1266.72 86.0562   0
   4   1   5 12351.8 215.904   2
   4  -1   5 12870.9 238.956   2
  -4   1  -5 12866.8 207.421   0
  -4  -1  -5 12987.3 228.805   0
  -4   1  -6 1173.73 78.1594   0
   4   1   6 1136.33 89.4886   2
  -4  -1  -6 1071.06 88.4676   0
   4  -1   6 1186.57 106.338   2
  -4  -1  -7 223.829 67.2129   0
   4  -1   7 239.973 85.3071   2
  -4   1  -7 196.873 57.5746   0
   4   1   7 150.820 69.7682   2
  -4   1  -8 101.571 59.1818   0
   4  -1   8 145.937 87.2878   2
   4   1   8 211.743 70.3026   2
  -4  -1  -8 123.905 67.0716   0
   4  -1   9 1165.50 118.339   2
   4   1   9 1229.01 99.3063   2
  -4   1  -9 1147.61 85.6297   0
  -4  -1  -9 1174.32 102.741   0
   4  -1  10 4627.06 183.666   2
   4   1  10 5106.90 165.954   2
  -4  -1 -10 4863.96 171.482   0
   4  -1  10 4820.42 221.230   3
  -4  -1 -11 3290.27 152.664   0
   4  -1  11 3108.86 168.419   2
   4  -1  11 3097.08 201.663   3
   4  -1  12 4975.50 190.515   2
  -4  -1 -12 4828.28 234.446   1
   4  -1  12 4692.20 237.890   3
   4  -1  13 554.663 148.420   3
  -4  -1 -13 486.991 142.982   1
   4  -1  14 445.401 169.142   3
   4   1  14 582.423 156.892   3
  -4  -1 -14 559.845 167.565   1
   4  -1  15 53.4289 169.402   3
   4   1  15 87.8557 162.194   3
  -4  -1 -15-31.9006 128.809   1
   4   1  16 274.382 186.047   3
  -4  -1 -16 70.6980 170.660   1
  -4   1 -16 280.424 165.422   1
   4  -1  16 175.836 168.719   3
   4  -1  17 637.155 173.202   3
  -4  -1 -17 724.723 175.672   1
   4   1  17 463.339 207.867   3
  -4   1 -17 651.711 193.785   1
   4  -1  18 166.240 174.830   3
   4   1  18 234.182 208.909   3
  -4  -1 -18 463.043 191.084   1
  -4   1 -18 421.874 198.601   1
   4  -1  19-11.2326 211.356   3
  -4  -1 -19 147.223 199.067   1
  -4   1 -19 245.905 185.685   1
   4   1  19 289.765 230.354   3
   4  -2 -20 249.876 133.295   1
   4   2 -20 359.299 144.024   1
  -4  -2  20 276.817 187.389   3
  -4   2  20 413.944 170.860   3
   4  -2 -19-62.7369 160.018   1
  -4   2  19-15.8088 126.649   3
   4   2 -19 91.6144 164.611   1
  -4  -2  19 83.8245 155.203   3
   4  -2 -18 21.3177 163.004   1
   4   2 -18-64.7595 149.885   1
  -4  -2  18 144.104 121.408   3
  -4   2  18 9.78938 146.176   3
   4  -2 -17 116.081 134.053   1
   4   2 -17 142.547 140.560   1
  -4  -2  17 123.518 155.838   3
  -4   2  17-6.04602 152.384   3
  -4  -2  16-77.6240 132.673   3
  -4   2  16-26.5156 158.924   3
   4  -2 -16 13.3087 135.637   1
   4   2 -16 32.6818 118.219   1
  -4   2  15-1.92438 139.453   3
   4  -2 -15 6.45665 139.948   1
   4   2 -15 65.7855 145.129   1
  -4  -2  15 46.4377 125.208   3
   4  -2 -14 36.1655 127.548   1
  -4   2  14 34.6529 131.772   3
   4   2 -14-14.9652 121.652   1
  -4  -2  14 7.32918 115.397   3
  -4   2  13 310.863 137.048   3
   4  -2 -13 387.120 140.125   1
   4   2 -13 364.836 131.961   1
  -4  -2  13 304.499 130.364   3
   4   2 -12 2197.98 169.389   1
  -4   2  12 2087.50 183.466   3
  -4  -2  12 2378.77 192.830   3
   4  -2 -12 2146.87 169.545   1
   4   2 -11 1461.54 138.978   1
  -4  -2  11 1644.64 161.061   3
  -4   2  11 1547.18 160.411   3
   4  -2 -11 1663.59 161.676   1
   4   2 -10 2074.94 140.706   1
  -4  -2  10 2177.76 93.4815   0
  -4   2  10 1884.75 154.929   3
  -4  -2  10 2056.76 161.605   3
   4  -2 -10 2138.29 161.519   1
  -4   2   9 332.250 104.101   3
   4  -2  -9 310.507 102.214   1
  -4  -2   9 260.596 103.395   3
  -4  -2   9 303.403 54.5628   0
   4   2  -9 220.862 91.3995   1
   4   2  -8 881.013 90.6599   1
   4  -2  -8 856.658 107.263   1
  -4  -2   8 860.726 67.3107   0
  -4   2   8 822.696 105.177   3
  -4  -2   8 798.150 100.978   3
   4   2  -7 3951.07 132.916   1
  -4   2   7 4161.44 148.032   3
  -4  -2   7 4058.49 116.787   0
  -4  -2   7 4228.74 163.314   3
   4  -2  -7 4082.66 155.467   1
   4   2  -6 1291.28 82.2638   1
  -4   2   6 1112.30 86.4142   3
  -4  -2   6 1349.12 77.6148   0
  -4  -2   6 1175.06 102.278   3
   4  -2  -6 1206.09 93.6064   1
   4   2  -5 2161.73 83.4876   1
  -4  -2   5 2226.72 93.3217   0
  -4  -2   5 2234.42 112.477   3
  -4   2   5 2029.03 92.4816   3
   4  -2  -5 2087.48 107.348   1
  -4  -2   4 4731.69 139.976   3
   4   2  -4 4799.55 99.2958   1
  -4  -2   4 4726.84 126.886   0
  -4   2   4 4626.16 107.699   3
   4  -2  -4 4639.47 132.557   1
   4  -2  -3 5350.55 160.522   2
  -4  -2   3 5325.74 136.871   0
  -4  -2   3 5591.46 143.491   3
  -4   2   3 5313.65 98.0356   3
   4   2  -3 5689.92 86.5233   1
   4  -2  -3 5433.59 134.264   1
  -4  -2   2 3971.55 123.309   0
   4  -2  -2 3928.77 145.720   2
   4  -2  -2 3706.13 109.553   1
  -4  -2   2 3848.23 117.393   3
  -4   2   2 3864.80 67.1494   3
  -4  -2   1 4167.17 127.447   0
   4  -2  -1 4248.48 152.687   2
  -4  -2   1 3999.71 118.775   3
   4  -2  -1 4070.50 112.027   1
   4  -2   0 102.007 88.5100   2
  -4  -2   0 99.0928 53.6013   3
   4  -2   0 104.701 44.2360   1
  -4  -2   0 140.150 65.6261   0
  -4  -2  -1 465.222 28.9269   1
   4  -2   1 506.496 75.9363   2
  -4  -2  -1 471.255 57.2430   3
  -4  -2  -1 454.652 71.3844   0
   4  -2   1 447.836 57.9669   1
   4  -2   2 13.7566 78.9808   2
  -4  -2  -2 2.24757 48.1235   0
  -4  -2  -3 31.9106 62.3566   0
   4  -2   3 22.0640 74.8696   2
   4   2   3 5.76816 74.8871   2
  -4   2  -3 31.8490 50.8936   0
  -4  -2  -4 35.6108 65.9178   0
   4  -2   4 61.1493 88.7384   2
  -4   2  -4 46.8925 51.0995   0
   4   2   4 55.2367 77.2832   2
  -4   2  -5 1274.13 83.4288   0
   4  -2   5 1261.34 116.468   2
  -4  -2  -5 1168.13 91.3434   0
   4   2   5 1317.28 93.6374   2
  -4  -2  -6 16.2445 66.6751   0
   4  -2   6 48.2392 72.2428   3
  -4   2  -6 30.2494 49.2884   0
   4  -2   6 74.7193 82.6027   2
   4   2   6 19.2530 64.2175   2
  -4   2  -7 723.367 67.5295   0
  -4  -2  -7 678.519 99.8042   1
   4  -2   7 714.105 97.1205   2
   4  -2   7 748.437 100.118   3
  -4  -2  -7 704.207 92.4299   0
   4   2   7 706.856 77.4641   2
   4  -2   8 46.8614 101.195   3
   4  -2   8-2.34556 86.7714   2
  -4   2  -8-1.45825 50.8336   0
   4   2   8 17.1749 67.1345   2
  -4  -2  -8 48.5077 95.9604   1
  -4  -2  -8 8.86917 80.8354   0
   4  -2   9 446.556 128.577   3
   4  -2   9 493.807 115.866   2
   4   2   9 411.956 70.0082   2
  -4  -2  -9 444.455 115.779   1
  -4  -2  -9 399.933 94.5576   0
   4  -2  10 80.4988 116.912   3
   4  -2  10 29.9110 105.693   2
  -4  -2 -10-12.6635 79.2014   0
  -4  -2 -10 20.2121 111.912   1
   4  -2  11 692.379 158.483   3
   4  -2  11 681.500 127.928   2
  -4  -2 -11 824.432 106.080   0
  -4  -2 -11 706.399 135.023   1
  -4  -2 -12 1071.13 157.481   1
   4  -2  12 1147.78 129.730   2
   4  -2  12 1186.27 153.849   3
   4  -2  13-15.5458 146.478   3
  -4  -2 -13 51.0511 138.930   1
   4  -2  14 365.760 141.133   3
  -4  -2 -14 287.928 147.036   1
   4  -2  15 173.079 159.937   3
   4   2  15 139.727 159.279   3
  -4  -2 -15 168.726 138.260   1
   4  -2  16 62.0686 148.872   3
   4   2  16 105.978 182.936   3
  -4  -2 -16 106.785 166.115   1
   4  -2  17 8.79528 186.796   3
   4   2  17 192.111 200.486   3
  -4  -2 -17-83.4684 152.107   1
   4  -2  18-8.62333 184.030   3
   4   2  18 34.1857 204.340   3
  -4  -2 -18 271.863 184.897   1
  -4   2 -18 106.219 186.240   1
   4  -2  19 67.5696 196.684   3
   4   2  19-33.5839 187.028   3
  -4  -2 -19 23.9041 209.267   1
  -4   2 -19-106.657 199.351   1
   4  -3 -20 94.0835 139.884   1
   4   3 -20 26.7159 157.458   1
  -4   3  20-56.9641 128.688   3
   4  -3 -19 140.845 175.724   1
   4   3 -19 148.594 134.165   1
  -4  -3  19 215.586 162.001   3
  -4   3  19-54.8601 182.778   3
  -4   3  18-56.7850 170.272   3
   4  -3 -18-6.71364 146.780   1
   4   3 -18 56.7712 149.419   1
  -4  -3  18 10.2489 120.138   3
  -4   3  17-14.4630 142.992   3
   4  -3 -17 77.6971 162.011   1
   4   3 -17-34.7421 124.181   1
  -4  -3  17 69.0291 156.114   3
  -4   3  16 10.5380 138.082   3
   4  -3 -16 61.1113 142.787   1
   4   3 -16 44.5292 127.458   1
  -4  -3  16-49.2926 157.001   3
  -4   3  15-1.93703 146.595   3
   4  -3 -15-22.5689 135.815   1
   4   3 -15 6.69473 127.061   1
  -4  -3  15 35.3942 142.744   3
  -4   3  14 180.775 139.742   3
   4  -3 -14 275.151 144.184   1
   4   3 -14 59.4234 111.879   1
  -4  -3  14 173.407 138.148   3
   4  -3 -13 39.9598 121.812   1
  -4  -3  13-39.9349 117.986   3
  -4   3  13-20.4902 139.290   3
   4   3 -13 19.6753 121.785   1
   4  -3 -12 673.720 149.628   1
   4   3 -12 716.012 137.811   1
  -4   3  12 780.151 159.360   3
  -4  -3  12 824.962 158.592   3
  -4   3  11 855.336 151.041   3
   4  -3 -11 755.705 143.865   1
   4   3 -11 751.784 120.520   1
  -4  -3  11 858.002 149.212   3
  -4   3  10 343.982 118.812   3
   4  -3 -10 378.463 126.067   1
  -4  -3  10 364.628 121.071   3
   4   3 -10 304.455 102.046   1
   4  -3  -9 389.545 117.143   1
  -4  -3   9 358.227 55.7670   0
   4   3  -9 420.201 97.2169   1
  -4  -3   9 413.990 118.704   3
  -4   3   9 325.507 100.998   3
  -4  -3   8 4290.13 114.836   0
  -4   3   8 4345.23 168.727   3
  -4  -3   8 3991.55 176.197   3
   4  -3  -8 4255.24 176.721   1
   4  -3  -7 12.2155 75.4110   1
  -4  -3   7 14.5357 47.5443   0
  -4   3   7 30.0528 74.2276   3
  -4  -3   7-12.3763 77.9205   3
  -4   3   6 5.75413 63.0159   3
   4  -3  -6 21.3085 67.2527   1
  -4  -3   6-21.3323 49.6468   0
  -4  -3   6 29.6827 67.8653   3
   4  -3  -6 25.8353 78.6014   2
  -4   3   5 706.863 68.1284   3
  -4  -3   5 724.998 67.2526   0
   4  -3  -5 694.381 81.1886   1
  -4  -3   5 728.069 85.4704   3
   4  -3  -5 767.563 97.1478   2
  -4  -3   4 289.124 56.7260   0
   4  -3  -4 253.119 68.4185   1
  -4   3   4 262.048 46.5023   3
  -4  -3   4 297.821 69.0628   3
   4  -3  -4 301.212 82.2746   2
   4  -3  -3 619.787 73.8282   1
  -4  -3   3 686.725 67.6354   0
   4  -3  -3 723.725 97.2867   2
  -4  -3   3 628.878 69.8002   3
  -4   3   3 694.604 44.8416   3
  -4  -3   2 11179.5 198.343   0
   4  -3  -2 11533.4 220.272   2
  -4   3   2 11572.4 100.361   3
  -4  -3   2 11501.2 211.416   3
   4  -3  -2 11503.7 203.100   1
  -4  -3   1 3697.60 122.777   0
  -4  -3   1 3664.97 123.013   3
   4  -3  -1 3968.08 125.964   1
   4  -3  -1 3973.00 147.197   2
   4  -3   0 8864.17 197.096   2
  -4  -3   0 8231.58 175.698   3
   4  -3   0 8448.70 171.666   1
  -4  -3   0 8817.99 186.220   0
  -4  -3  -1 68.2830 21.5901   1
   4  -3   1 84.9572 55.6405   1
  -4  -3  -1 116.682 66.1902   0
   4  -3   1 73.4463 74.2786   2
  -4  -3  -1 102.626 64.2889   3
   4  -3   2 4308.94 153.025   2
   4  -3   2 4624.02 79.9885   3
   4  -3   2 4493.76 136.631   1
  -4  -3  -2 4353.72 143.610   0
  -4  -3  -2 4451.16 90.3687   1
   4  -3   3 117.619 39.1832   3
  -4  -3  -3 69.2838 70.0493   0
   4  -3   3 56.8132 87.4993   2
  -4  -3  -3 112.941 42.8290   1
  -4  -3  -4 11582.7 187.516   1
   4  -3   4 11400.5 244.682   2
   4   3   4 11784.8 209.165   2
   4  -3   4 11356.9 177.018   3
  -4  -3  -4 11825.6 237.218   0
  -4  -3  -5 1253.92 87.8511   1
   4   3   5 1182.60 91.8383   2
   4  -3   5 1097.61 108.381   2
  -4   3  -5 1169.33 80.0081   0
  -4  -3  -5 1124.43 100.772   0
   4  -3   5 1170.29 82.4463   3
  -4  -3  -6 1296.65 100.228   1
   4  -3   6 1112.12 114.537   2
   4   3   6 1165.82 88.0410   2
  -4   3  -6 1203.39 77.5904   0
  -4  -3  -6 1128.14 107.558   0
   4  -3   6 1098.79 94.5614   3
   4  -3   7 254.068 86.2086   3
  -4   3  -7 244.909 56.3979   0
   4  -3   7 179.539 95.8242   2
   4   3   7 250.138 64.4114   2
  -4  -3  -7 215.160 81.7627   1
  -4  -3  -7 255.357 78.9093   0
   4  -3   8 312.013 105.882   3
  -4  -3  -8 169.188 92.6980   0
   4   3   8 244.774 64.7897   2
  -4  -3  -8 237.889 94.2703   1
  -4   3  -8 290.878 55.8233   0
   4  -3   8 255.727 105.402   2
   4  -3   9 121.122 114.070   2
  -4  -3  -9 171.972 115.252   1
  -4  -3  -9 150.339 87.6059   0
   4  -3   9 97.1269 109.022   3
  -4  -3 -10 3815.56 197.691   1
   4  -3  10 3881.41 197.858   2
   4  -3  10 4032.46 199.159   3
  -4  -3 -10 3893.70 180.081   0
   4  -3  11 216.356 126.499   3
   4  -3  11 280.569 119.578   2
  -4  -3 -11 301.988 101.612   0
  -4  -3 -11 408.159 137.384   1
  -4  -3 -12 2785.45 198.552   1
   4  -3  12 3004.79 176.285   2
   4  -3  12 2687.41 195.883   3
  -4  -3 -12 2982.09 163.117   0
   4  -3  13 68.0234 142.258   3
   4  -3  13 62.0796 100.144   2
  -4  -3 -13 29.2139 138.852   1
   4  -3  14 219.601 158.918   3
  -4  -3 -14 240.285 150.437   1
   4  -3  15 288.618 147.080   3
  -4  -3 -15 272.898 159.785   1
   4   3  16 76.5980 179.943   3
  -4  -3 -16-34.2442 168.498   1
   4  -3  16-45.4606 142.989   3
   4  -3  17 1.58697 185.568   3
   4   3  17 82.3734 175.798   3
  -4  -3 -17 112.381 168.799   1
   4   3  18 96.0297 186.838   3
  -4  -3 -18 103.319 160.712   1
   4  -3  18 64.8887 181.729   3
  -4  -3 -19 23.0117 155.728   1
   4  -3  19 186.996 163.335   3
  -4   4  20-124.731 168.785   3
   4   4 -20 4.61339 132.907   1
  -4   4  19 13.4151 177.369   3
   4  -4 -19 25.0114 161.122   1
   4   4 -19 93.8308 165.990   1
  -4  -4  19 114.771 163.367   3
  -4   4  18-75.6086 134.161   3
   4  -4 -18-25.8836 133.624   1
   4   4 -18-61.5416 122.820   1
  -4  -4  18 80.0687 133.381   3
  -4   4  17 24.6072 164.093   3
   4  -4 -17 52.1270 147.606   1
   4   4 -17-44.4168 135.343   1
  -4  -4  17 17.0138 140.611   3
  -4   4  16-24.1156 152.007   3
   4  -4 -16-45.3834 138.197   1
   4   4 -16 68.3549 122.769   1
  -4  -4  16-20.3268 143.165   3
   4   4 -15-43.6243 113.692   1
   4  -4 -15 8.26737 127.012   1
  -4   4  15-44.3855 138.002   3
  -4  -4  15-25.8390 125.378   3
  -4   4  14 870.718 165.357   3
   4  -4 -14 832.334 164.219   1
   4   4 -14 930.750 144.302   1
  -4  -4  14 942.892 162.417   3
  -4   4  13 500.590 146.627   3
   4  -4 -13 560.616 143.269   1
   4   4 -13 362.990 112.058   1
  -4  -4  13 463.834 131.265   3
   4  -4 -12 534.415 148.357   1
  -4   4  12 551.622 136.658   3
   4   4 -12 484.245 122.205   1
  -4  -4  12 472.620 145.014   3
  -4   4  11 736.245 141.793   3
   4  -4 -11 708.703 141.684   1
  -4  -4  11 605.465 136.172   3
   4  -4 -10 1160.33 155.434   1
  -4  -4  10 1427.88 159.948   3
  -4   4  10 1404.96 151.540   3
  -4   4   9 243.418 111.271   3
   4  -4  -9 210.055 119.751   1
   4  -4  -9 240.476 88.0774   2
  -4  -4   9 180.906 119.871   3
  -4  -4   8 906.643 67.7061   0
   4  -4  -8 872.058 92.7284   2
  -4   4   8 856.349 108.756   3
  -4  -4   8 913.982 114.711   3
   4  -4  -8 915.070 116.391   1
  -4   4   7 143.035 77.9000   3
  -4  -4   7 127.025 51.1187   0
   4  -4  -7 111.687 78.0855   2
  -4  -4   7 131.859 82.4642   3
   4  -4  -7 113.348 90.8728   1
  -4  -4   6 3430.07 111.541   0
   4  -4  -6 3195.79 129.411   2
   4  -4  -6 3209.45 149.198   1
  -4  -4   6 3222.37 148.473   3
  -4   4   6 3293.47 125.081   3
   4  -4  -5 2663.77 123.255   2
  -4  -4   5 2882.36 106.603   0
  -4  -4   5 2750.85 136.145   3
   4  -4  -5 2866.58 135.754   1
  -4   4   5 2743.31 104.973   3
   4  -4  -4 7062.39 175.557   2
  -4   4   4 7153.37 134.653   3
   4  -4  -4 7013.61 186.299   1
  -4  -4   4 7135.30 191.798   3
  -4  -4   4 7184.43 161.567   0
  -4   4   3 5095.27 96.4952   3
   4  -4  -3 5252.84 155.587   2
   4  -4  -3 5191.73 156.894   1
  -4  -4   3 5285.58 161.573   3
  -4  -4   3 5258.35 143.444   0
   4  -4  -2 2387.60 118.579   2
   4  -4  -2 2464.71 112.167   1
  -4   4   2 2550.77 52.8786   3
  -4  -4   2 2489.10 119.871   3
  -4  -4   2 2346.68 106.303   0
   4  -4  -1 718.616 89.5103   2
  -4  -4   1 696.815 84.0788   3
   4  -4  -1 632.008 77.9761   1
  -4  -4   1 608.680 79.6422   0
  -4  -4   0 274.024 64.6136   0
  -4  -4   0 311.825 70.2246   3
   4  -4   0 276.698 65.5539   1
  -4  -4   0 280.195 23.2437   1
   4  -4   0 245.971 88.7640   2
  -4  -4  -1 21.6399 25.6654   1
  -4  -4  -1 20.7593 72.5776   0
   4  -4   1 20.1709 84.8586   2
  -4  -4  -1 20.6357 71.7625   3
   4  -4   1 6.55853 51.6338   1
   4  -4   2 2301.67 132.555   2
   4  -4   2 2398.46 117.604   1
   4  -4   2 2344.85 58.4177   3
  -4  -4  -2 2435.69 75.8683   1
  -4  -4  -2 2309.28 123.549   0
  -4  -4  -3-16.2136 43.2914   1
   4  -4   3-38.0767 85.9861   2
   4  -4   3 3.20830 34.3275   3
  -4  -4  -3-30.6876 74.2058   0
   4  -4   4 4906.92 118.329   3
   4  -4   4 4946.72 182.195   2
  -4  -4  -4 4657.19 168.805   0
  -4  -4  -4 4698.76 128.603   1
   4  -4   5 1183.68 122.272   2
   4   4   5 1199.80 89.7442   2
  -4  -4  -5 1110.28 106.664   0
   4  -4   5 1145.32 81.9763   3
  -4  -4  -5 1152.88 88.9472   1
   4  -4   6 1910.83 143.878   2
   4   4   6 1815.41 97.1022   2
  -4   4  -6 1814.58 89.9329   0
  -4  -4  -6 1717.41 128.964   0
   4  -4   6 1811.04 104.148   3
  -4  -4  -6 1739.14 108.084   1
   4   4   7 546.004 68.6821   2
  -4   4  -7 456.495 63.7579   0
   4  -4   7 579.045 119.232   2
  -4  -4  -7 490.591 99.3795   1
  -4  -4  -7 434.960 96.4347   0
   4  -4   7 442.390 90.0721   3
   4  -4   8 1057.53 145.468   2
  -4  -4  -8 1156.46 122.087   1
  -4  -4  -8 984.483 118.335   0
   4  -4   8 1088.16 118.923   3
  -4  -4  -9 1590.48 148.248   1
   4  -4   9 1594.60 155.253   2
  -4  -4  -9 1755.40 143.413   0
   4  -4   9 1608.40 147.050   3
   4  -4  10-5.41512 118.939   3
   4  -4  10 79.9604 121.401   2
  -4  -4 -10 103.952 101.723   0
  -4  -4 -10 42.6201 119.775   1
   4  -4  11 1.39240 111.549   3
   4  -4  11 53.3153 112.497   2
  -4  -4 -11 76.7262 100.506   0
  -4  -4 -11-30.0253 129.504   1
   4  -4  12 135.472 129.910   3
   4  -4  12 71.0921 108.416   2
  -4  -4 -12 180.839 98.5368   0
  -4  -4 -12 64.6560 124.582   1
   4  -4  13 959.942 160.517   3
   4  -4  13 1086.77 146.224   2
  -4  -4 -13 972.370 167.700   1
  -4  -4 -14 4.55304 119.084   1
   4  -4  14 56.3328 122.916   2
   4  -4  14-41.3825 145.547   3
   4  -4  15 674.133 158.034   3
  -4  -4 -15 750.784 173.265   1
  -4  -4 -16-122.227 166.708   1
   4  -4  16 35.6946 138.334   3
   4   4  17 674.196 224.854   3
  -4  -4 -17 182.173 174.046   1
   4  -4  17 236.126 161.476   3
   4   4  18 55.5426 187.429   3
  -4  -4 -18 33.2159 174.907   1
   4  -4  18 207.711 172.682   3
  -4  -4 -19 124.631 201.949   1
   4  -4  19 156.388 157.168   3
   4   5 -20 140.768 124.650   1
  -4   5  19-113.213 177.287   3
   4  -5 -19 189.668 179.788   1
   4   5 -19 133.319 137.003   1
  -4  -5  19 20.0338 184.009   3
  -4   5  18 3.36370 153.649   3
   4  -5 -18 92.5319 169.409   1
  -4  -5  18-22.2917 147.737   3
   4   5 -18-36.7038 152.341   1
  -4   5  17 107.634 153.963   3
   4  -5 -17 118.558 147.585   1
  -4  -5  17-44.0940 137.841   3
   4   5 -17-76.0051 139.744   1
  -4   5  16 109.573 147.654   3
   4  -5 -16 146.551 156.930   1
  -4  -5  16 86.8055 138.500   3
   4   5 -16 142.505 113.766   1
  -4   5  15 95.2079 149.610   3
   4  -5 -15-16.4816 145.133   1
   4   5 -15-61.4925 105.650   1
  -4  -5  15-55.5175 154.692   3
   4   5 -14 670.914 138.393   1
  -4   5  14 696.616 160.277   3
   4  -5 -14 564.425 140.929   1
  -4  -5  14 591.932 141.964   3
   4  -5 -13 389.468 133.933   1
  -4   5  13 404.445 136.351   3
  -4  -5  13 339.572 137.250   3
   4  -5 -12 34.1658 122.554   1
  -4   5  12 10.6674 126.963   3
  -4  -5  12 22.4232 127.739   3
  -4   5  11 31.7507 114.654   3
   4  -5 -11 31.5581 123.212   1
  -4  -5  11-40.4371 118.654   3
  -4   5  10 283.972 127.882   3
  -4  -5  10 259.758 125.529   3
   4  -5 -10 228.611 131.071   1
   4  -5  -9 809.176 139.853   1
  -4  -5   9 913.506 133.120   3
  -4   5   9 771.730 117.901   3
   4  -5  -8 943.416 91.4343   2
  -4  -5   8 1107.15 138.305   3
   4  -5  -8 1038.95 138.548   1
  -4   5   8 1152.64 118.096   3
  -4  -5   8 1081.46 71.8181   0
   4  -5  -7 989.416 97.4827   2
  -4  -5   7 1040.17 122.077   3
   4  -5  -7 1002.49 119.450   1
  -4  -5   7 963.057 74.3523   0
  -4   5   7 969.585 100.283   3
   4  -5  -6 2347.11 113.990   2
   4  -5  -6 2262.46 138.850   1
  -4  -5   6 2323.84 144.640   3
  -4  -5   6 2261.85 100.679   0
   4  -5  -5 1868.01 107.366   2
   4  -5  -5 1702.35 127.821   1
  -4  -5   5 1680.43 120.185   3
  -4  -5   5 1822.02 96.5934   0
   4  -5  -4 83.5328 73.4251   1
  -4  -5   4 102.177 60.8152   0
   4  -5  -4 132.430 78.3369   2
  -4  -5   4 78.3531 76.5838   3
  -4  -5   3 186.967 68.1657   0
  -4  -5   3 195.700 81.7415   3
   4  -5  -3 120.840 81.5288   2
   4  -5  -3 131.855 74.8650   1
   4  -5  -2 1062.07 96.1269   2
   4  -5  -2 1013.66 90.8339   1
  -4  -5   2 1027.00 96.0064   3
  -4  -5   2 1161.58 92.2312   0
  -4  -5   1 172.103 77.1459   0
  -4  -5   1 177.655 81.8263   3
   4  -5  -1 192.018 85.5030   2
  -4  -5   1 165.009 30.6701   1
   4  -5  -1 211.184 82.1950   1
  -4  -5   0 11847.4 139.817   1
   4  -5   0 12078.1 247.216   2
  -4  -5   0 11512.5 242.709   3
   4  -5   0 11886.9 240.575   1
  -4  -5   0 11909.4 241.486   0
  -4  -5  -1 10.4085 32.8167   1
   4  -5   1 22.0123 99.1962   2
  -4  -5  -1 18.1344 79.9807   0
   4  -5   1 9.67467 18.6283   3
  -4  -5  -1 22.9751 86.2559   3
   4  -5   1-12.6459 71.8738   1
  -4  -5  -2 3657.57 98.4559   1
   4  -5   2 3734.83 163.199   2
   4  -5   2 3613.97 76.8661   3
   4  -5   2 3683.25 149.325   1
  -4  -5  -2 3748.69 162.175   0
  -4  -5  -3 48.4452 47.8565   1
   4  -5   3 38.1019 89.9752   2
  -4  -5  -3 6.97797 78.8293   0
   4  -5   3 29.5875 32.3620   3
   4  -5   4 551.730 107.136   2
   4  -5   4 482.793 56.0683   3
  -4  -5  -4 535.397 97.1082   0
  -4  -5  -4 492.570 67.0501   1
   4  -5   5 4726.21 193.264   2
  -4  -5  -5 5257.08 196.699   0
   4  -5   5 5055.50 137.955   3
  -4  -5  -5 4949.70 152.778   1
   4  -5   6 165.169 107.928   2
  -4  -5  -6 175.829 75.3367   1
   4   5   6 202.468 73.6758   2
   4  -5   6 242.094 68.6575   3
  -4  -5  -6 162.392 98.0823   0
   4  -5   7 759.737 137.290   2
  -4   5  -7 768.794 71.6769   0
  -4  -5  -7 766.452 120.315   0
  -4  -5  -7 783.940 104.245   1
   4  -5   7 765.427 95.6139   3
   4  -5   8-57.4938 120.601   2
  -4  -5  -8-2.19636 97.2477   1
  -4  -5  -8 39.5738 105.918   0
   4  -5   8 65.6326 86.1535   3
   4  -5   9 1598.69 164.187   2
  -4  -5  -9 1592.00 148.026   0
   4  -5   9 1556.80 133.035   3
  -4  -5  -9 1670.24 148.128   1
   4  -5  10 279.130 135.766   2
  -4  -5 -10 339.758 109.475   0
  -4  -5 -10 401.422 133.821   1
   4  -5  10 392.160 112.189   3
   4  -5  11 1710.29 168.518   2
  -4  -5 -11 1706.91 153.213   0
   4  -5  11 1508.79 143.625   3
  -4  -5 -11 1605.13 162.684   1
   4  -5  12-1.66551 125.169   2
  -4  -5 -12 38.3768 101.583   0
  -4  -5 -12-14.4021 128.022   1
   4  -5  12 28.6544 111.827   3
  -4  -5 -13 321.398 118.528   0
   4  -5  13 471.232 142.125   2
  -4  -5 -13 300.271 150.086   1
   4  -5  13 420.131 131.477   3
  -4  -5 -14-59.5769 146.546   1
   4  -5  14 56.2194 119.542   2
   4  -5  14 41.1845 122.008   3
   4  -5  15 67.4151 108.357   2
   4  -5  15 127.753 122.222   3
  -4  -5 -15 173.468 144.660   1
  -4  -5 -16 103.007 154.639   1
   4  -5  16 147.924 153.971   3
  -4  -5 -17 69.1610 179.417   1
   4  -5  17 299.008 169.961   3
   4   5  18 153.234 218.961   3
  -4  -5 -18 43.5547 183.260   1
   4  -5  18 54.1243 178.918   3
   4  -5  19 252.128 175.612   3
  -4   6  19 140.493 189.962   3
   4   6 -19 146.542 113.517   1
  -4   6  18 155.600 150.346   3
   4   6 -18 115.845 130.858   1
   4  -6 -18 125.668 166.937   1
  -4  -6  18 179.415 182.341   3
  -4   6  17 115.295 151.447   3
   4  -6 -17 367.683 181.129   1
  -4  -6  17 390.438 183.966   3
   4   6 -17 147.397 128.709   1
  -4   6  16 253.803 165.619   3
   4  -6 -16 35.1434 144.881   1
  -4  -6  16 114.270 170.289   3
   4   6 -16 169.351 128.515   1
  -4   6  15 40.1055 133.964   3
   4  -6 -15 15.6338 148.210   1
  -4  -6  15 73.8165 134.199   3
  -4   6  14 142.042 135.910   3
  -4  -6  14 27.0674 144.748   3
   4  -6 -14 97.6735 132.530   1
  -4   6  13 340.394 139.438   3
   4  -6 -13 278.884 144.516   1
  -4  -6  13 241.154 142.769   3
  -4   6  12 621.167 143.568   3
  -4  -6  12 502.892 139.702   3
   4  -6 -12 552.757 142.178   1
  -4   6  11 17.1092 111.715   3
   4  -6 -11 109.798 130.076   1
  -4  -6  11 25.7050 117.450   3
  -4   6  10 749.885 126.234   3
   4  -6 -10 674.248 140.615   1
  -4  -6  10 589.868 141.241   3
   4  -6  -9 220.361 124.330   1
  -4  -6   9 211.041 122.857   3
   4  -6  -8 254.130 116.113   1
  -4  -6   8 134.942 114.365   3
   4  -6  -7 45.9415 110.053   1
  -4  -6   7 22.3336 56.7421   0
   4  -6  -7 13.2320 70.6769   2
  -4  -6   7 80.5395 99.6062   3
  -4  -6   6 167.675 63.9363   0
   4  -6  -6 171.654 94.4918   1
  -4  -6   6 167.137 103.516   3
   4  -6  -6 189.642 72.8664   2
   4  -6  -5-0.37543 94.9766   1
   4  -6  -5 44.3747 73.7805   2
  -4  -6   5 43.9942 87.8068   3
  -4  -6   5 48.8323 56.3904   0
   4  -6  -4 971.966 100.188   2
  -4  -6   4 918.154 107.523   3
   4  -6  -4 1009.70 115.235   1
  -4  -6   4 894.490 87.7892   0
   4  -6  -3 243.121 81.3803   1
   4  -6  -3 287.495 87.4076   2
  -4  -6   3 253.712 93.0935   3
  -4  -6   3 345.020 80.5781   0
   4  -6  -2-30.3488 85.3518   2
  -4  -6   2 8.13480 85.8633   3
  -4  -6   2 45.0170 73.1842   0
   4  -6  -2 0.33727 77.8066   1
   4  -6  -1 861.348 106.209   2
   4  -6  -1 880.842 107.437   1
  -4  -6   1 767.419 98.5620   0
  -4  -6   1 788.765 97.8057   3
  -4  -6   1 840.019 54.2862   1
   4  -6   0 290.841 96.4796   2
  -4  -6   0 284.490 42.8124   1
  -4  -6   0 360.084 89.6161   0
   4  -6   0 341.315 98.4023   1
  -4  -6   0 300.288 94.3407   3
   4  -6   1 5525.58 93.9113   3
   4  -6   1 5592.54 193.511   2
   4  -6   1 5538.13 187.999   1
  -4  -6  -1 5704.75 197.300   3
  -4  -6  -1 5707.74 122.533   1
  -4  -6  -1 5596.57 194.095   0
  -4  -6  -2 9.68051 45.3209   1
   4  -6   2 8.33165 94.4888   2
   4  -6   2 31.8335 75.5776   1
  -4  -6  -2 16.5471 81.7944   0
   4  -6   2 28.2724 31.4125   3
   4  -6   3 895.354 128.119   2
  -4  -6  -3 855.864 72.2614   1
   4  -6   3 877.718 109.259   1
   4  -6   3 922.522 58.4470   3
  -4  -6  -3 834.233 115.024   0
   4  -6   4 257.300 110.846   2
  -4  -6  -4 241.567 66.2889   1
  -4  -6  -4 248.410 101.217   0
   4  -6   4 241.501 50.8118   3
  -4  -6  -5 169.707 76.3833   1
   4  -6   5 185.354 121.129   2
   4  -6   5 100.088 59.1569   3
  -4  -6  -5 139.559 103.431   0
  -4  -6  -6 497.144 95.2269   1
   4  -6   6 468.558 137.538   2
  -4  -6  -6 439.018 116.886   0
   4  -6   6 509.166 80.7646   3
   4  -6   7 57.8957 131.165   2
  -4  -6  -7 21.9039 91.4455   1
  -4  -6  -7 12.6207 107.773   0
   4  -6   7 13.5596 71.8396   3
   4  -6   8 1318.46 177.110   2
  -4  -6  -8 1084.55 128.949   1
   4  -6   8 1087.76 110.434   3
  -4  -6  -8 1307.68 152.376   0
   4  -6   9 1184.37 163.286   2
   4  -6   9 1177.85 122.461   3
  -4  -6  -9 1263.14 146.998   0
  -4  -6  -9 1348.05 141.207   1
  -4  -6 -10 62.9945 114.343   0
  -4  -6 -10 38.5277 110.770   1
   4  -6  10 112.366 133.154   2
   4  -6  10 139.645 96.2904   3
   4  -6  11 150.977 119.800   2
  -4  -6 -11 47.2082 95.8230   0
  -4  -6 -11 97.2133 106.203   1
   4  -6  11 136.920 96.9790   3
  -4  -6 -12 534.307 131.392   0
   4  -6  12 352.580 146.276   2
  -4  -6 -12 602.420 145.438   1
   4  -6  12 436.684 108.444   3
   4  -6  13 163.229 126.504   2
  -4  -6 -13 113.095 101.071   0
  -4  -6 -13 49.5153 135.834   1
   4  -6  13 151.083 110.512   3
   4  -6  14 926.945 143.454   2
  -4  -6 -14 864.387 177.276   1
  -4  -6 -14 983.209 135.592   0
   4  -6  14 846.696 148.349   3
   4  -6  15 107.579 137.287   2
  -4  -6 -15 46.0716 148.001   1
   4  -6  15 91.9031 136.281   3
   4  -6  16 77.6095 127.167   2
  -4  -6 -16 77.5498 125.531   1
   4  -6  16 229.866 124.730   3
  -4  -6 -17 178.466 172.679   1
   4  -6  17 100.952 154.167   3
  -4  -6 -18 154.417 155.362   1
   4  -6  18 189.312 176.612   3
   4  -6  19 76.3800 156.694   3
  -4   7  19-33.6489 150.082   3
   4   7 -19-116.226 112.781   1
  -4   7  18 145.839 147.873   3
   4  -7 -18 36.0433 163.427   1
   4   7 -18 32.1192 121.884   1
  -4  -7  18 113.819 166.494   3
  -4   7  17 189.690 159.093   3
   4  -7 -17 47.1060 148.456   1
   4   7 -17 223.938 122.971   1
  -4  -7  17 106.590 165.455   3
  -4   7  16 49.0720 160.101   3
  -4  -7  16 127.913 119.432   3
   4  -7 -16 106.487 140.285   1
   4  -7 -15 331.081 162.007   1
  -4   7  15 487.653 162.982   3
  -4  -7  15 295.068 163.787   3
  -4   7  14 1076.56 164.616   3
   4  -7 -14 968.600 180.867   1
  -4  -7  14 794.318 171.692   3
   4  -7 -13 1139.08 186.764   1
  -4  -7  13 1200.79 180.602   3
  -4   7  13 1136.87 153.557   3
   4  -7 -12 259.169 140.967   1
  -4   7  12 260.315 118.803   3
  -4  -7  12 326.421 149.487   3
  -4   7  11 302.857 109.903   3
   4  -7 -11 156.797 123.621   1
  -4  -7  11 188.860 119.659   3
   4  -7 -10 190.987 123.825   1
  -4  -7  10 179.450 120.173   3
  -4  -7   9 2554.41 188.048   3
   4  -7  -9 2577.92 194.967   1
   4  -7  -8 146.029 126.882   1
  -4  -7   8 53.4431 118.046   3
  -4  -7   7 2486.46 114.380   0
   4  -7  -7 2494.06 116.796   2
   4  -7  -7 2442.25 173.512   1
  -4  -7   7 2378.75 173.091   3
   4  -7  -6 30.2437 107.536   1
   4  -7  -6 29.2580 75.9147   2
  -4  -7   6 47.8480 116.727   3
  -4  -7   6 64.6731 66.7886   0
   4  -7  -5 188.374 105.271   1
   4  -7  -5 151.941 80.4301   2
  -4  -7   5 168.117 75.3779   0
  -4  -7   5 155.940 104.617   3
   4  -7  -4 674.715 119.062   1
   4  -7  -4 631.056 98.3501   2
  -4  -7   4 730.407 92.9298   0
  -4  -7   4 838.003 127.380   3
   4  -7  -3 2808.42 140.398   2
  -4  -7   3 3140.34 146.814   0
  -4  -7   3 3005.36 170.151   3
   4  -7  -3 2912.03 160.437   1
   4  -7  -2 501.810 101.719   2
  -4  -7   2 381.088 92.6064   0
  -4  -7   2 366.816 102.570   3
   4  -7  -2 433.738 97.9236   1
  -4  -7   1 1561.09 127.126   0
   4  -7  -1 1546.32 127.466   1
   4  -7  -1 1492.19 126.078   2
  -4  -7   1 1552.34 132.634   3
  -4  -7   1 1525.45 77.8857   1
   4  -7   0 1329.67 127.525   2
  -4  -7   0 1322.89 74.9101   1
  -4  -7   0 1375.24 130.402   3
   4  -7   0 1396.32 121.762   1
  -4  -7   0 1447.83 127.777   0
  -4  -7  -1 143.376 101.584   3
   4  -7   1 114.335 105.079   2
   4  -7   1 143.319 35.8335   3
  -4  -7  -1 141.408 104.044   0
   4  -7   1 142.283 91.9057   1
  -4  -7  -1 140.847 48.5347   1
  -4  -7  -2-11.9385 54.0195   1
   4  -7   2 14.7763 112.162   2
   4  -7   2 8.00383 34.6651   3
  -4  -7  -2-6.67366 91.6402   0
   4  -7   2 23.3738 91.1454   1
  -4  -7  -3 1184.81 135.442   0
   4  -7   3 1308.47 151.683   2
  -4  -7  -3 1283.76 89.4244   1
   4  -7   3 1214.94 126.264   1
   4  -7   3 1359.67 73.6182   3
   4  -7   4 733.961 140.249   2
   4  -7   4 890.725 73.3638   3
  -4  -7  -4 841.861 126.956   0
  -4  -7  -4 755.058 83.6672   1
  -4  -7  -5 1443.76 156.432   0
  -4  -7  -5 1604.11 116.187   1
   4  -7   5 1656.63 95.0894   3
   4  -7   5 1766.35 172.260   2
  -4  -7  -6 569.044 97.8260   1
   4  -7   6 498.939 144.830   2
  -4  -7  -6 560.756 137.251   0
   4  -7   6 456.371 75.1729   3
   4  -7   7-4.91689 75.0342   3
  -4  -7  -7 1.46252 95.9598   1
  -4  -7  -7 18.3481 128.919   0
   4  -7   7 65.4061 148.055   2
  -4  -7  -8-47.9682 97.8167   1
  -4  -7  -8 54.8450 125.311   0
   4  -7   8-34.9179 140.789   2
   4  -7   8-18.4498 85.2009   3
   4  -7   9 7.22753 126.130   2
  -4  -7  -9-20.6504 95.6084   1
  -4  -7  -9-75.4898 123.952   0
   4  -7   9 14.8398 86.0758   3
   4  -7  10 8.18542 132.609   2
  -4  -7 -10-2.23937 112.836   0
  -4  -7 -10-4.43712 114.621   1
   4  -7  10-25.6559 92.7373   3
   4  -7  11 46.1874 128.293   2
  -4  -7 -11 76.2281 99.7244   0
  -4  -7 -11 68.9800 112.338   1
   4  -7  11 82.4699 104.038   3
  -4  -7 -12-7.84740 117.122   0
  -4  -7 -12 27.6572 122.544   1
   4  -7  12-7.13423 134.286   2
   4  -7  12 12.7352 104.143   3
  -4  -7 -13 44.8127 133.266   1
   4  -7  13 68.2420 137.934   2
  -4  -7 -13-23.9126 113.437   0
   4  -7  13-44.1741 118.170   3
  -4  -7 -14 82.9707 111.048   0
   4  -7  14 12.9003 130.514   2
  -4  -7 -14 47.2525 128.328   1
   4  -7  14 33.6001 116.816   3
   4  -7  15-66.0965 145.676   2
  -4  -7 -15 88.0119 137.402   1
   4  -7  15-17.2233 126.840   3
  -4  -7 -16 73.9101 163.715   1
   4  -7  16-7.85822 126.001   2
   4  -7  16-259.652 138.801   3
  -4  -7 -17 108.458 179.120   1
  -4  -7 -18 103.397 136.911   1
  -4   8  18 41.1777 178.653   3
  -4  -8  18-38.7535 175.364   3
  -4   8  17 95.7866 170.223   3
   4  -8 -17-41.9349 147.128   1
  -4  -8  17 114.811 133.486   3
  -4   8  16-102.282 152.192   3
   4  -8 -16-48.0155 166.281   1
  -4  -8  16 95.0337 168.802   3
  -4   8  15 227.964 154.601   3
   4  -8 -15 37.6885 143.386   1
  -4  -8  15 221.262 142.677   3
  -4   8  14 321.890 145.607   3
   4  -8 -14 363.969 145.557   1
  -4  -8  14 526.640 161.206   3
  -4   8  13 289.068 143.786   3
   4  -8 -13 154.752 127.913   1
  -4  -8  13 201.409 138.029   3
  -4   8  12 115.567 131.480   3
   4  -8 -12 11.4761 144.021   1
  -4  -8  12 55.2391 140.898   3
  -4  -8  11 1149.13 154.377   3
   4  -8 -11 895.740 150.541   1
   4  -8 -10 151.829 122.923   1
  -4  -8  10 78.1080 112.981   3
   4  -8  -9 103.911 123.077   1
  -4  -8   9 171.365 116.811   3
   4  -8  -8 138.042 123.946   1
  -4  -8   8 115.909 124.272   3
   4  -8  -7 1475.43 162.379   1
  -4  -8   7 1439.47 157.788   3
   4  -8  -6 622.706 141.105   1
   4  -8  -6 748.950 92.9320   2
  -4  -8   6 666.458 91.9126   0
  -4  -8   6 749.971 137.924   3
   4  -8  -5 552.838 129.172   1
   4  -8  -5 526.832 92.8139   2
  -4  -8   5 534.123 93.3298   0
  -4  -8   5 663.629 131.558   3
   4  -8  -4 72.7213 112.850   1
   4  -8  -4 6.33813 81.4132   2
  -4  -8   4 31.0965 85.7640   0
  -4  -8   4-0.44151 118.067   3
   4  -8  -3 1739.76 131.248   2
   4  -8  -3 1659.46 150.570   1
  -4  -8   3 1721.90 152.547   3
  -4  -8   3 1774.88 133.242   0
   4  -8  -2 70.9534 103.471   1
   4  -8  -2 54.1664 99.0876   2
  -4  -8   2 33.3064 94.4362   0
  -4  -8   2 44.2104 114.141   3
   4  -8  -1 969.498 119.613   2
  -4  -8   1 1061.08 124.093   0
  -4  -8   1 1020.64 137.543   3
  -4  -8   1 1130.63 81.4167   1
   4  -8  -1 954.982 134.631   1
  -4  -8   0 1847.03 149.989   0
   4  -8   0 1775.97 147.912   2
  -4  -8   0 1831.09 154.137   3
   4  -8   0 1842.02 146.330   1
  -4  -8   0 1933.76 97.1701   1
   4  -8   1 436.665 121.011   2
  -4  -8  -1 338.647 111.565   0
   4  -8   1 478.726 56.5396   3
  -4  -8  -1 587.670 135.337   3
   4  -8   1 456.102 117.903   1
  -4  -8  -1 482.859 71.7150   1
   4  -8   2 1478.13 157.860   2
   4  -8   2 1366.61 138.695   1
  -4  -8  -2 1349.94 92.0714   1
   4  -8   2 1319.91 74.7149   3
  -4  -8  -2 1380.56 143.449   0
   4  -8   3 740.875 149.469   2
  -4  -8  -3 731.497 88.6205   1
  -4  -8  -3 644.489 138.557   0
   4  -8   3 735.596 130.533   1
   4  -8   3 642.339 66.1287   3
  -4  -8  -4 327.130 80.9045   1
   4  -8   4 315.324 144.044   2
  -4  -8  -4 426.360 134.536   0
   4  -8   4 306.526 62.8389   3
   4  -8   5 4538.48 232.464   2
  -4  -8  -5 4815.71 174.663   1
   4  -8   5 4692.35 148.984   3
  -4  -8  -5 4501.44 226.476   0
  -4  -8  -6 3.93609 84.5025   1
   4  -8   6 59.6560 142.599   2
  -4  -8  -6-34.7007 134.577   0
   4  -8   6-13.1804 66.8273   3
   4  -8   7 2893.36 211.754   2
  -4  -8  -7 3000.70 167.267   1
  -4  -8  -7 2980.96 203.975   0
   4  -8   7 2911.23 140.091   3
  -4  -8  -8 439.454 116.184   1
   4  -8   8 596.424 148.732   2
  -4  -8  -8 430.527 131.455   0
   4  -8   8 561.431 92.4645   3
  -4  -8  -9 406.839 101.868   1
  -4  -8  -9 289.624 119.156   0
   4  -8   9 520.485 149.413   2
   4  -8   9 329.227 90.6924   3
  -4  -8 -10 105.554 108.457   1
   4  -8  10 143.940 134.633   2
   4  -8  10 259.967 93.7380   3
  -4  -8 -10 209.201 119.693   0
  -4  -8 -11 54.6974 112.920   0
  -4  -8 -11 10.7168 102.951   1
   4  -8  11-59.8749 143.177   2
   4  -8  11-32.1814 99.7598   3
  -4  -8 -12 136.345 112.879   0
   4  -8  12 246.638 150.872   2
  -4  -8 -12 193.400 115.213   1
  -4  -8 -13 168.061 132.643   0
   4  -8  13 179.810 127.823   2
  -4  -8 -13 153.138 127.168   1
   4  -8  14 243.522 149.777   2
  -4  -8 -14 150.561 142.355   1
  -4  -8 -14 251.400 136.839   0
  -4  -8 -15 151.931 112.775   0
   4  -8  15 246.154 160.225   2
  -4  -8 -15 101.119 171.964   1
   4  -8  16 148.710 138.860   2
  -4  -8 -16 222.821 173.694   1
   4  -8  17 122.851 155.687   2
  -4  -8 -17-2.69906 170.040   1
   4  -9 -17 100.640 170.851   1
  -4  -9  17 195.302 165.426   3
   4  -9 -16 489.069 159.416   1
  -4  -9  16 561.725 180.868   3
   4  -9 -15 322.204 171.820   1
  -4  -9  15 127.874 161.416   3
  -4  -9  14 197.240 161.038   3
   4  -9 -14 93.6114 150.458   1
  -4   9  13 511.217 140.457   3
   4  -9 -13 623.695 169.831   1
  -4  -9  13 434.138 161.404   3
   4  -9 -12-12.8818 126.610   1
  -4  -9  12 65.3304 125.797   3
   4  -9 -11 19.6023 141.379   1
  -4  -9  11 12.6194 142.654   3
  -4  -9  10 448.349 148.884   3
   4  -9 -10 486.733 154.362   1
   4  -9  -9 4.86465 125.293   1
  -4  -9   9-10.1249 123.564   3
  -4  -9   8 3117.64 210.287   3
   4  -9  -8 2897.93 207.963   1
   4  -9  -7 521.893 150.764   1
  -4  -9   7 502.723 140.793   3
   4  -9  -6 2219.63 188.676   1
  -4  -9   6 2203.55 132.779   0
  -4  -9   6 2354.90 180.305   3
   4  -9  -5 115.490 129.563   1
   4  -9  -5 42.2351 85.6485   2
  -4  -9   5 130.503 131.768   3
  -4  -9   5 75.7565 89.4214   0
   4  -9  -4 670.961 140.591   1
   4  -9  -4 701.479 105.894   2
  -4  -9   4 775.460 108.730   0
  -4  -9   4 590.574 140.364   3
   4  -9  -3 207.688 101.673   2
  -4  -9   3 178.322 120.426   3
  -4  -9   3 196.416 103.966   0
   4  -9  -3 180.085 128.900   1
  -4  -9   2 16.0191 122.882   3
   4  -9  -2-9.58498 109.652   1
   4  -9  -2 7.47950 99.7315   2
  -4  -9   2 9.85653 64.2940   1
  -4  -9   2 29.8355 103.506   0
  -4  -9   1 78.4427 125.286   3
   4  -9  -1 84.5670 104.863   2
  -4  -9   1 58.6079 108.909   0
  -4  -9   1 101.957 64.8868   1
   4  -9  -1 11.8314 111.852   1
  -4  -9   0-3.98413 61.7375   1
  -4  -9   0 53.7757 108.052   0
  -4  -9   0-55.6393 130.890   3
   4  -9   0 87.6652 112.601   2
   4  -9   0 33.9993 110.733   1
   4  -9   1 158.997 122.850   2
  -4  -9  -1 150.891 125.496   0
   4  -9   1 237.585 118.848   1
  -4  -9  -1 129.994 134.270   3
  -4  -9  -1 176.824 69.8414   1
   4  -9   2 106.846 134.276   2
  -4  -9  -2 12.0094 114.603   0
   4  -9   2 28.5282 112.485   1
  -4  -9  -2 51.1537 67.4890   1
   4  -9   3 736.110 150.817   2
  -4  -9  -3 586.006 136.168   0
   4  -9   3 781.049 139.402   1
  -4  -9  -3 783.756 95.4062   1
  -4  -9  -4-3.31406 80.2774   1
   4  -9   4-24.5269 147.219   2
  -4  -9  -4 39.0669 126.929   0
  -4  -9  -5 435.136 97.9912   1
   4  -9   5 464.043 151.820   2
  -4  -9  -5 471.181 145.964   0
  -4  -9  -6 631.160 103.722   1
  -4  -9  -6 745.743 152.680   0
   4  -9   6 531.357 156.230   2
   4  -9   7 1451.32 179.774   2
  -4  -9  -7 1351.38 164.101   0
  -4  -9  -7 1317.84 128.324   1
  -4  -9  -8 581.661 114.143   1
   4  -9   8 683.542 165.632   2
  -4  -9  -8 712.311 152.003   0
  -4  -9  -9 60.6610 133.000   0
   4  -9   9 114.087 144.409   2
  -4  -9  -9 120.606 108.362   1
  -4  -9 -10 53.0119 126.393   0
  -4  -9 -10 77.4276 106.169   1
   4  -9  10 62.0649 151.672   2
  -4  -9 -11 83.3414 119.434   1
   4  -9  11 37.8607 130.857   2
  -4  -9 -11 64.4666 119.794   0
  -4  -9 -12 131.952 116.859   0
   4  -9  12 172.669 141.781   2
  -4  -9 -12 162.818 118.225   1
  -4  -9 -13-2.07093 115.097   1
   4  -9  13 85.7387 140.973   2
  -4  -9 -13 5.19742 110.849   0
  -4  -9 -14 50.2637 127.675   0
   4  -9  14-332.426 157.774   2
  -4  -9 -14 48.4154 141.671   1
   4  -9  15 75.7098 171.277   2
  -4  -9 -15 60.9124 134.594   1
  -4  -9 -15-19.9533 140.633   0
   4  -9  16 60.9926 158.900   2
  -4  -9 -16 5.16376 165.401   1
   4  -9  17 169.372 133.297   2
  -4  -9 -17 211.157 174.112   1
   4 -10 -16 185.144 170.240   1
  -4 -10  16-31.6594 138.139   3
   4 -10 -15 55.8007 136.309   1
  -4 -10  15 4.39814 148.055   3
   4 -10 -14 47.5650 147.366   1
  -4 -10  14 24.9646 141.156   3
   4 -10 -13 567.440 153.953   1
  -4 -10  13 368.576 142.213   3
   4 -10 -12 341.410 148.947   1
  -4 -10  12 322.053 166.541   3
   4 -10 -11 597.353 155.408   1
  -4 -10  11 470.638 150.242   3
   4 -10 -10 121.892 129.045   1
  -4 -10  10 41.6442 128.177   3
   4 -10  -9-1.31190 136.600   1
  -4 -10   9-48.5918 138.925   3
   4 -10  -8 66.8806 130.452   1
  -4 -10   8 51.1761 119.130   3
   4 -10  -7 387.152 147.444   1
  -4 -10   7 410.786 131.230   3
   4 -10  -6 512.211 145.000   1
  -4 -10   6 323.032 124.113   3
   4 -10  -5 607.977 138.326   1
  -4 -10   5 638.736 105.149   0
  -4 -10   5 470.626 138.901   3
   4 -10  -4-35.3716 96.3897   2
  -4 -10   4 9.73296 86.8663   0
  -4 -10   4-15.4814 133.665   3
   4 -10  -4 56.4808 118.785   1
  -4 -10   3 40.9668 137.503   3
  -4 -10   3-19.6023 103.318   0
   4 -10  -3 10.1750 106.362   2
   4 -10  -3 68.9081 117.584   1
  -4 -10   2 7.73323 122.013   3
   4 -10  -2-13.6310 105.707   2
   4 -10  -2-29.5938 116.528   1
  -4 -10   2 30.1236 66.0633   1
  -4 -10   2-47.2317 106.867   0
   4 -10  -1-2.62274 129.087   1
   4 -10  -1 2.17910 122.362   2
  -4 -10   1 20.4607 115.589   0
  -4 -10   1-24.8988 132.337   3
  -4 -10   1 40.1585 65.8752   1
  -4 -10   0 115.082 124.072   3
   4 -10   0 112.161 122.243   2
  -4 -10   0 107.118 112.484   0
  -4 -10   0 116.706 69.6170   1
   4 -10   0 24.6093 119.172   1
   4 -10   1 487.874 134.904   2
  -4 -10  -1 550.258 137.403   0
  -4 -10  -1 899.074 168.334   3
  -4 -10  -1 552.696 86.9580   1
   4 -10   1 509.503 137.618   1
  -4 -10  -2 8.68600 72.0374   1
   4 -10   2 56.9969 131.554   2
  -4 -10  -2 47.2058 127.595   0
   4 -10   2 34.1912 129.069   1
   4 -10   3 1424.46 177.115   2
   4 -10   3 1277.35 156.143   1
  -4 -10  -3 1448.68 111.636   1
  -4 -10  -3 1452.20 176.090   0
  -4 -10  -4 292.181 83.5418   1
  -4 -10  -4 218.362 143.008   0
   4 -10   4 165.500 147.894   2
  -4 -10  -5 303.277 86.4701   1
   4 -10   5 261.419 141.920   2
  -4 -10  -5 256.104 143.315   0
  -4 -10  -6 76.9838 94.7374   1
   4 -10   6 4.25028 148.719   2
  -4 -10  -6 103.052 133.182   0
   4 -10   7 1747.52 187.516   2
  -4 -10  -7 1853.38 148.319   1
  -4 -10  -7 1722.30 177.839   0
  -4 -10  -8 115.251 106.910   1
  -4 -10  -8 143.189 142.278   0
   4 -10   8 94.6958 150.148   2
   4 -10   9 1379.78 194.796   2
  -4 -10  -9 1214.11 140.321   1
  -4 -10  -9 1439.19 181.281   0
  -4 -10 -10 62.1147 134.202   0
  -4 -10 -10 26.6064 101.681   1
   4 -10  10 74.7088 142.632   2
  -4 -10 -11 341.712 122.332   0
  -4 -10 -11 393.068 126.548   1
   4 -10  11 280.567 143.763   2
  -4 -10 -12 238.293 124.950   0
  -4 -10 -12 100.399 121.005   1
   4 -10  12 107.796 150.743   2
  -4 -10 -13-86.7215 130.019   0
   4 -10  13-62.2151 161.272   2
  -4 -10 -13-34.1458 136.025   1
   4 -10  14-6.14969 161.507   2
  -4 -10 -14 160.812 139.466   0
  -4 -10 -14 80.3661 136.349   1
  -4 -10 -15 18.0360 138.280   0
  -4 -10 -15-85.8764 150.643   1
   4 -10  15 24.7512 161.962   2
  -4 -10 -16 22.3107 141.470   1
   4 -11 -15 348.932 190.713   1
  -4 -11  15 111.866 168.344   3
  -4 -11  14 121.857 171.852   3
   4 -11 -14 115.527 164.553   1
   4 -11 -13-37.7069 174.678   1
  -4 -11  13 160.625 175.107   3
   4 -11 -12 33.3927 147.127   1
  -4 -11  12-5.54095 125.355   3
   4 -11 -11 292.130 171.617   1
  -4 -11  11 333.709 157.978   3
   4 -11 -10 541.301 176.345   1
  -4 -11  10 528.017 161.327   3
   4 -11  -9 409.791 175.691   1
  -4 -11   9 410.456 139.577   3
  -4 -11   8 1086.47 179.585   3
   4 -11  -8 1264.06 173.354   1
   4 -11  -7 504.121 155.025   1
  -4 -11   7 223.524 132.691   3
   4 -11  -6 447.528 144.579   1
  -4 -11   6 453.708 145.448   3
  -4 -11   5-9.29437 84.6920   0
  -4 -11   5-61.5646 132.619   3
   4 -11  -5 40.0203 121.010   1
  -4 -11   4 74.8098 94.3855   0
  -4 -11   4 73.7074 124.847   3
   4 -11  -4 53.0669 127.415   1
   4 -11  -3 151.232 91.6472   2
   4 -11  -3 117.900 117.287   1
  -4 -11   3 227.995 109.227   0
  -4 -11   3 196.930 128.336   3
  -4 -11   2 51.1967 101.886   0
   4 -11  -2-4.05278 111.376   2
  -4 -11   2-2.80649 122.952   3
   4 -11  -2 8.74036 114.690   1
   4 -11  -1 100.484 118.794   2
  -4 -11   1 190.970 117.524   0
  -4 -11   1 204.924 140.933   3
   4 -11  -1 206.410 119.055   1
   4 -11   0 522.384 129.232   2
   4 -11   0 556.241 140.961   1
  -4 -11   0 410.185 153.071   3
  -4 -11   0 576.495 137.557   0
  -4 -11  -1 65.3712 115.352   0
   4 -11   1 25.5925 126.850   2
  -4 -11  -1 27.7268 127.186   3
   4 -11   1 8.69019 126.420   1
   4 -11   2 243.238 140.449   2
  -4 -11  -2 156.416 123.306   0
   4 -11   2 183.378 125.206   1
  -4 -11  -3 23.0746 133.002   0
   4 -11   3-13.1542 144.833   2
   4 -11   3 73.0777 122.280   1
  -4 -11  -4 287.068 150.717   0
   4 -11   4 396.220 151.959   2
  -4 -11  -5 59.8685 141.685   0
   4 -11   5 80.8477 140.596   2
  -4 -11  -6 234.866 148.037   0
   4 -11   6 152.200 151.766   2
  -4 -11  -7 840.621 170.920   0
   4 -11   7 1000.06 193.543   2
  -4 -11  -8 4.94776 137.578   0
   4 -11   8 75.5288 145.076   2
  -4 -11  -9 660.463 135.537   0
   4 -11   9 784.662 189.764   2
  -4 -11 -10 102.483 139.195   0
   4 -11  10 31.5320 146.683   2
  -4 -11 -11 37.6412 121.722   0
   4 -11  11 56.0199 161.242   2
  -4 -11 -12 99.1632 135.135   0
   4 -11  12-17.2119 176.013   2
  -4 -11 -13-198.347 147.100   0
   4 -11  13 6.28854 162.261   2
  -4 -11 -14 5.34355 145.155   0
   4 -11  14-17.8183 160.043   2
  -4 -11 -15-20.3343 152.641   0
  -4 -12  15 12.6355 179.148   3
   4 -12 -14-19.1011 186.847   1
  -4 -12  14 111.034 173.050   3
   4 -12 -13 70.9895 174.347   1
  -4 -12  13 170.928 140.099   3
   4 -12 -12-22.5353 149.529   1
  -4 -12  12 84.6386 161.114   3
  -4 -12  11 16.0073 136.743   3
   4 -12 -11 58.7261 163.420   1
   4 -12 -10 107.111 161.585   1
  -4 -12  10 9.21293 134.783   3
   4 -12  -9 209.764 167.776   1
  -4 -12   9 228.485 149.182   3
   4 -12  -8 258.657 141.238   1
  -4 -12   8 195.713 152.688   3
   4 -12  -7 91.3201 156.110   1
  -4 -12   7 65.7965 149.509   3
  -4 -12   6 239.830 141.427   3
   4 -12  -6 336.663 159.612   1
  -4 -12   5 117.741 146.306   3
   4 -12  -5 15.4954 143.444   1
  -4 -12   4 207.963 103.509   0
  -4 -12   4 196.830 126.694   3
   4 -12  -4 351.613 138.528   1
  -4 -12   3-41.7315 113.479   0
   4 -12  -3-47.1708 102.186   2
  -4 -12   3-13.7338 133.717   3
   4 -12  -3-54.9508 130.898   1
  -4 -12   2 31.2833 108.359   0
   4 -12  -2-19.1728 111.576   1
  -4 -12   2 39.2067 129.544   3
   4 -12  -2 107.128 115.525   2
  -4 -12   1 2.76586 126.028   0
   4 -12  -1 46.2887 122.339   1
  -4 -12   1 23.9396 123.662   3
   4 -12  -1-13.9034 121.218   2
   4 -12   0 55.0829 110.178   2
  -4 -12   0 31.6010 109.051   0
  -4 -12   0 78.8505 129.056   3
   4 -12   0 56.6281 131.330   1
   4 -12   1-6.79537 132.721   2
  -4 -12  -1 7.15614 128.207   0
   4 -12   1 36.2707 129.783   1
  -4 -12  -1 38.4546 133.445   3
  -4 -12  -2 22.2732 137.446   0
   4 -12   2 16.5979 124.906   2
   4 -12   2 21.8784 125.287   1
  -4 -12  -3 853.392 154.926   0
   4 -12   3 1068.17 175.484   2
   4 -12   3 912.444 161.458   1
  -4 -12  -4-0.66358 149.266   0
   4 -12   4 97.3047 160.079   2
  -4 -12  -5 192.267 138.880   0
   4 -12   5 59.0824 154.251   2
  -4 -12  -6 614.760 149.736   0
   4 -12   6 534.573 175.547   2
  -4 -12  -7 34.0764 132.969   0
   4 -12   7 64.4055 146.776   2
  -4 -12  -8 787.850 165.882   0
   4 -12   8 806.237 192.641   2
  -4 -12  -9-28.0558 155.311   0
   4 -12   9-59.9153 176.205   2
  -4 -12 -10-82.3949 155.707   0
   4 -12  10-12.6754 145.245   2
  -4 -12 -11-123.682 132.508   0
   4 -12  11-64.3005 177.041   2
  -4 -12 -12-106.119 173.224   0
   4 -12  12-158.992 141.761   2
  -4 -12 -13-90.4643 160.352   0
   4 -12  13 44.0848 157.875   2
   4 -13 -13 79.9944 170.343   1
  -4 -13  13 81.7987 187.164   3
   4 -13 -12 169.293 171.382   1
  -4 -13  12-19.6172 156.262   3
   4 -13 -11-5.28036 154.360   1
  -4 -13  11 134.431 180.025   3
   4 -13 -10-72.7672 164.455   1
  -4 -13  10-94.0897 166.069   3
   4 -13  -9 4.07154 161.963   1
  -4 -13   9 113.333 158.328   3
   4 -13  -8-14.1306 128.881   1
  -4 -13   8 105.239 129.808   3
  -4 -13   7 112.649 158.088   3
   4 -13  -7 162.643 160.303   1
  -4 -13   6 67.9151 142.348   3
   4 -13  -6 21.7829 136.668   1
  -4 -13   5 75.6833 139.936   3
   4 -13  -5 36.7162 134.467   1
  -4 -13   4 26.9745 148.028   3
   4 -13  -4 54.5952 144.378   1
  -4 -13   3 29.1821 105.304   0
  -4 -13   3 78.8001 124.827   3
   4 -13  -3 101.023 151.663   1
  -4 -13   2 11.6219 119.880   0
   4 -13  -2 98.4740 118.600   2
  -4 -13   2 117.555 155.082   3
   4 -13  -2 63.5484 128.695   1
  -4 -13   1 366.882 138.734   0
  -4 -13   1 340.259 149.541   3
   4 -13  -1 284.952 129.074   2
   4 -13  -1 346.932 153.262   1
   4 -13   0 974.948 159.442   2
  -4 -13   0 1118.60 172.674   3
   4 -13   0 1047.18 169.305   1
  -4 -13   0 1184.43 172.208   0
  -4 -13  -1 147.230 139.799   0
   4 -13   1 70.7944 136.255   2
   4 -13   1-16.0118 131.589   1
  -4 -13  -2 166.578 150.281   0
   4 -13   2 208.641 133.687   2
   4 -13   2 138.279 148.120   1
  -4 -13  -3 185.153 147.827   0
   4 -13   3 65.8437 148.010   2
   4 -13   3 147.436 156.332   1
  -4 -13  -4 400.863 164.988   0
   4 -13   4 428.159 175.659   2
  -4 -13  -5 102.800 142.122   0
   4 -13   5 183.709 165.342   2
  -4 -13  -6 1183.16 199.152   0
   4 -13   6 1071.41 198.879   2
  -4 -13  -7 24.9699 171.090   0
   4 -13   7 11.1759 166.931   2
  -4 -13  -8 381.578 173.689   0
   4 -13   8 299.113 188.376   2
  -4 -13  -9 62.4108 174.821   0
   4 -13   9 112.640 173.145   2
  -4 -13 -10-59.1049 146.733   0
   4 -13  10 25.3014 153.737   2
  -4 -13 -11 112.860 156.231   0
   4 -13  11-24.4784 172.296   2
  -4 -13 -12-81.3230 168.670   0
   4 -13  12-92.1692 145.265   2
  -4 -14  12-36.1575 165.875   3
   4 -14 -11-21.6361 154.472   1
  -4 -14  11 27.3849 160.364   3
   4 -14 -10 76.0368 171.173   1
  -4 -14  10 66.6711 171.097   3
   4 -14  -9 57.0661 169.903   1
  -4 -14   9 66.1477 157.548   3
  -4 -14   8 78.9671 133.912   3
   4 -14  -8 118.277 150.760   1
  -4 -14   7-48.0008 161.685   3
   4 -14  -7 53.4245 150.990   1
  -4 -14   6 23.4584 146.114   3
   4 -14  -6-55.4073 140.757   1
  -4 -14   5 49.5862 135.310   3
   4 -14  -5 16.7023 145.309   1
  -4 -14   4 97.1126 128.406   3
   4 -14  -4 101.404 160.173   1
  -4 -14   3 11.0573 119.079   0
  -4 -14   3-3.65024 152.972   3
   4 -14  -3 46.1186 160.483   1
  -4 -14   2 179.972 137.757   0
  -4 -14   2 125.030 159.025   3
   4 -14  -2 346.570 154.187   1
  -4 -14   1 19.1956 115.305   0
   4 -14  -1 61.2121 107.679   2
   4 -14  -1-42.5181 145.066   1
  -4 -14   1 70.4414 139.033   3
  -4 -14   0 126.125 149.991   0
   4 -14   0 26.6809 125.054   2
  -4 -14   0 59.9779 155.541   3
   4 -14   0 47.5063 161.581   1
  -4 -14  -1 271.041 148.343   0
   4 -14   1 338.949 129.108   2
   4 -14   1 235.952 144.714   1
  -4 -14  -2 92.5004 155.084   0
   4 -14   2 33.3308 136.210   2
   4 -14   2 24.4621 146.998   1
  -4 -14  -3 123.827 158.555   0
   4 -14   3 321.012 171.609   2
   4 -14   3 159.759 151.833   1
  -4 -14  -4 46.3636 127.762   0
   4 -14   4 58.3422 151.029   2
  -4 -14  -5 204.043 171.616   0
   4 -14   5 92.4287 145.093   2
  -4 -14  -6 221.233 171.293   0
   4 -14   6 131.553 169.685   2
  -4 -14  -7 271.125 141.260   0
   4 -14   7 39.3466 176.670   2
  -4 -14  -8 113.326 156.226   0
   4 -14   8 228.054 178.610   2
  -4 -14  -9 38.0483 146.606   0
   4 -14   9 2.78099 164.510   2
  -4 -14 -10-62.3300 143.236   0
   4 -14  10 68.5212 172.027   2
  -4 -15  11-47.3534 135.992   3
  -4 -15  10 82.4719 155.990   3
   4 -15 -10-27.3404 185.041   1
  -4 -15   9 2.72798 160.409   3
   4 -15  -9-95.8897 178.476   1
  -4 -15   8 102.516 144.722   3
   4 -15  -8 74.0135 180.666   1
  -4 -15   7-6.89470 172.381   3
   4 -15  -7 123.490 138.074   1
  -4 -15   6 156.988 134.133   3
   4 -15  -6-7.92494 168.006   1
  -4 -15   5 103.380 150.052   3
   4 -15  -5 92.0000 127.663   1
  -4 -15   4 47.1633 169.685   3
   4 -15  -4-0.84508 138.810   1
  -4 -15   3-43.7563 163.089   3
   4 -15  -3-67.5082 152.133   1
  -4 -15   2-11.7681 128.574   0
  -4 -15   2 116.890 141.446   3
   4 -15  -2 13.2307 151.087   1
  -4 -15   1-3.59672 117.402   0
  -4 -15   1 127.064 156.367   3
   4 -15  -1 15.6162 131.387   1
   4 -15   0 63.1626 149.878   1
  -4 -15   0-49.1303 152.312   0
   4 -15   0-26.1320 121.387   2
  -4 -15  -1-27.7926 156.939   0
   4 -15   1-36.6617 119.962   2
   4 -15   1 51.1080 169.811   1
  -4 -15  -2 220.214 167.080   0
   4 -15   2 181.582 160.465   2
   4 -15   2 148.811 137.126   1
  -4 -15  -3 6.59523 160.981   0
   4 -15   3 15.6478 175.741   2
  -4 -15  -4-11.8886 165.181   0
   4 -15   4-67.5289 139.318   2
  -4 -15  -5 282.508 161.346   0
   4 -15   5 431.299 197.285   2
  -4 -15  -6-97.6198 189.106   0
   4 -15   6 71.4032 177.990   2
   4 -15   7 292.270 161.647   2
  -4 -15  -7 361.452 199.915   0
  -4 -15  -8 102.166 165.053   0
   4 -15   8-26.6760 155.992   2
  -4 -16   9 158.466 145.861   3
  -4 -16   8 151.551 170.019   3
   4 -16  -7 72.5564 188.731   1
  -4 -16   7-23.9427 186.124   3
   4 -16  -6-19.8549 130.810   1
  -4 -16   6 196.161 154.336   3
  -4 -16   5 145.123 189.061   3
   4 -16  -5 97.3977 168.475   1
  -4 -16   4 85.6313 162.817   3
   4 -16  -4 19.1713 137.827   1
  -4 -16   3-54.3247 147.046   3
   4 -16  -3 75.7211 152.410   1
  -4 -16   2 46.6055 148.689   3
   4 -16  -2 58.3293 158.926   1
   4 -16  -1-7.10407 155.918   1
  -4 -16   1-1.72856 159.515   3
  -4 -16   1 83.1576 121.814   0
  -4 -16   0 123.706 164.104   0
   4 -16   0-15.1173 147.108   1
  -4 -16  -1 113.686 161.656   0
   4 -16   1-154.366 128.331   2
   4 -16   1 29.3976 126.526   1
  -4 -16  -2 23.1328 149.745   0
   4 -16   2 8.04999 145.950   2
   4 -16   2-18.0298 152.491   1
  -4 -16  -3 247.606 155.672   0
   4 -16   3 263.319 179.597   2
   4 -16   4 327.946 185.702   2
  -4 -16  -4 32.8533 179.046   0
  -4 -16  -5 315.586 185.573   0
   4 -16   5 187.804 184.323   2
  -4 -16  -6-25.2748 163.676   0
   4 -16   6-11.3119 174.449   2
   4 -16   7-7.83799 194.385   2
  -4 -17   6 120.011 166.994   3
  -4 -17   5-50.8187 151.223   3
  -4 -17   4 110.446 158.932   3
   4 -17  -4 399.854 194.081   1
  -4 -17   3 101.457 175.962   3
   4 -17  -3 58.5514 135.887   1
  -4 -17   2 181.917 184.483   3
   4 -17  -2-36.5362 184.568   1
   4 -17  -1-109.476 199.936   1
   4 -17   0 96.0330 196.050   1
  -4 -17   0 103.588 173.871   0
   4 -17   1-31.7418 191.092   1
  -4 -17  -1-9.88408 132.370   0
   4 -17   2-5.84344 192.074   1
  -4 -17  -2 102.888 167.891   0
  -4 -17  -3 29.6293 166.343   0
   4 -17   3-42.1471 156.301   2
   4 -17   4 111.898 175.329   2
   5   0 -20 27.7180 110.319   1
  -5   0  20 119.050 156.350   3
   5   0 -19 41.2763 140.053   1
  -5   0  19 7.96823 130.122   3
   5   0 -18-11.1686 147.391   1
  -5   0  18 78.7459 154.254   3
   5   0 -17-25.7819 153.345   1
  -5   0  17 20.5035 146.327   3
  -5   0  16 2108.14 197.258   3
   5   0 -16 2017.08 184.964   1
   5   0 -15-10.5758 132.463   1
  -5   0  15 30.2874 126.188   3
  -5   0  14 2137.05 190.368   3
   5   0 -14 2322.83 187.042   1
   5   0 -13 61.0938 118.621   1
  -5   0  13 99.5539 126.850   3
   5   0 -12 347.212 131.030   1
  -5   0  12 282.490 122.608   3
   5   0 -11-34.2617 115.266   1
  -5   0  11 29.0695 110.427   3
   5   0 -10 60.6008 109.053   1
  -5   0  10 97.0393 104.622   3
   5   0  -9 26.5436 83.6188   1
  -5   0   9-74.5897 96.2422   3
  -5   0   8 783.511 104.276   3
   5   0  -8 713.931 95.1186   1
   5   0  -7 41.6225 66.4138   1
  -5   0   7-10.9123 68.1355   3
   5   0  -6 13.7462 57.7793   1
  -5   0   6-15.8259 58.6620   3
   5   0  -5 15.4573 49.1088   1
  -5   0   5 16.8050 54.6462   3
   5   0  -4 48.6516 43.1501   1
  -5   0   4 99.8117 46.0299   3
   5   0  -3 6.23103 33.5524   1
  -5   0   3 1.96920 39.9921   3
  -5   0   2 2308.64 82.1412   3
   5   0  -2 2198.34 68.4498   1
  -5   0   1-1.11411 37.7061   3
  -5   0   1 43.8932 69.8244   0
   5   0  -1 5.55924 27.1160   1
  -5   0   0 5562.33 157.632   0
   5   0   0 6020.52 188.634   2
   5   0   0 5794.78 103.500   1
  -5   0   0 5620.14 117.969   3
  -5   0  -1 1.44879 59.9342   0
   5   0   1 19.5658 102.697   2
   5   0   2 475.818 107.223   2
  -5   0  -2 415.006 68.2075   0
  -5   0  -3 1.00163 60.2568   0
   5   0   3-8.52551 89.3145   2
  -5   0  -4 16613.3 267.288   0
   5   0   4 16663.5 280.821   2
   5   0   5 39.3366 89.0544   2
  -5   0  -5-17.5591 67.4464   0
   5   0   6 1867.00 124.910   2
  -5   0  -6 1853.36 112.044   0
   5   0   7 0.00000 85.0964   2
  -5   0  -7 9.97212 65.9553   0
  -5   0  -8 16.9199 69.6589   0
   5   0   8-18.0190 95.4741   2
  -5   0  -9 18.8871 71.8136   0
   5   0   9-19.6068 91.2959   2
   5   0  10 2918.22 155.799   2
  -5   0 -10 2764.18 142.110   0
   5   0  11 39.7525 90.9935   2
   5   0  13 48.1493 138.055   3
   5   0  14 496.224 179.958   3
   5   0  15 74.2557 168.998   3
  -5   0 -15-5.00212 153.146   1
   5   0  16 122.138 178.116   3
  -5   0 -16 74.5492 158.825   1
   5   0  17 235.036 197.107   3
  -5   0 -17-74.8435 147.881   1
   5   0  18-91.3733 204.809   3
  -5   0 -18 29.8948 160.968   1
   5   0  19-66.8357 219.124   3
   5  -1 -20 30.8619 140.860   1
   5   1 -20-28.4912 157.731   1
  -5  -1  20 96.3243 170.473   3
  -5   1  20 251.274 181.735   3
   5  -1 -19 103.447 119.513   1
   5   1 -19 86.1398 159.196   1
  -5  -1  19 214.348 175.212   3
  -5   1  19 74.3289 155.665   3
   5  -1 -18 54.7986 146.283   1
   5   1 -18 99.3902 152.066   1
  -5  -1  18 228.361 136.470   3
  -5   1  18 171.121 149.065   3
   5  -1 -17 67.0684 126.792   1
   5   1 -17 68.3765 140.126   1
  -5  -1  17 88.0672 149.830   3
  -5   1  17 211.750 137.160   3
   5  -1 -16 0.00000 147.564   1
   5   1 -16 64.8699 128.201   1
  -5  -1  16 76.4432 141.638   3
  -5   1  16-15.2602 134.863   3
   5  -1 -15 11.3860 132.875   1
   5   1 -15-36.7609 109.063   1
  -5  -1  15 96.8787 123.587   3
  -5   1  15-5.10145 128.735   3
   5  -1 -14 388.479 127.810   1
   5   1 -14 301.311 134.615   1
  -5  -1  14 362.583 120.589   3
  -5   1  14 294.359 127.532   3
  -5   1  13 4918.82 228.971   3
  -5  -1  13 5014.81 243.287   3
   5  -1 -13 5044.86 235.878   1
   5   1 -13 4966.63 226.940   1
  -5  -1  12 1755.46 171.085   3
  -5   1  12 1576.50 156.462   3
   5  -1 -12 1842.46 170.018   1
   5   1 -12 1454.90 143.834   1
  -5  -1  11 4883.95 226.327   3
  -5   1  11 5084.25 220.360   3
   5  -1 -11 5105.61 223.764   1
   5   1 -11 4968.17 206.401   1
  -5  -1  10 3753.86 188.592   3
  -5   1  10 3830.76 181.676   3
   5  -1 -10 3717.84 186.099   1
   5   1 -10 3780.18 175.781   1
   5  -1  -9 717.447 108.463   1
   5   1  -9 576.831 94.8801   1
  -5  -1   9 666.098 114.463   3
  -5   1   9 662.296 105.829   3
  -5  -1   8 2351.84 141.845   3
   5  -1  -8 2391.39 135.807   1
  -5   1   8 2359.37 131.102   3
   5   1  -8 2461.02 125.480   1
   5  -1  -7 461.820 83.2065   1
  -5  -1   7 357.393 88.9396   3
  -5   1   7 479.466 83.4129   3
   5   1  -7 517.863 75.2814   1
  -5  -1   6 17722.6 285.335   3
  -5   1   6 17718.6 261.177   3
   5  -1  -6 17388.0 267.918   1
   5   1  -6 17848.6 242.001   1
  -5   1   5 6797.33 153.180   3
  -5  -1   5 6701.37 169.809   3
   5  -1  -5 6713.37 160.888   1
   5   1  -5 6540.85 137.082   1
  -5   1   4 12748.6 186.551   3
   5   1  -4 12762.8 165.940   1
  -5  -1   4 12639.5 214.575   3
  -5  -1   4 13074.0 229.847   0
   5  -1  -4 12845.6 200.734   1
  -5  -1   3 17795.7 262.050   0
  -5  -1   3 17474.4 237.068   3
  -5   1   3 17906.8 197.285   3
   5  -1  -3 17896.9 219.509   1
   5   1  -3 18050.7 168.802   1
   5   1  -2 5.49687 20.1176   1
   5  -1  -2 3.95504 36.9150   1
  -5  -1   2-8.54416 47.2537   3
  -5   1   2 2.60928 28.5222   3
  -5  -1   2 24.8714 65.3182   0
  -5  -1   1 447.504 69.3008   0
   5  -1  -1 594.556 113.075   2
  -5   1   1 543.313 41.2512   3
  -5  -1   1 538.996 56.5015   3
   5   1  -1 535.921 27.8025   1
   5  -1  -1 555.944 51.2919   1
  -5  -1   0 315.336 52.7155   3
   5  -1   0 342.578 90.9653   2
  -5  -1   0 306.969 67.2318   0
   5  -1   0 382.978 47.5773   1
   5  -1   1 5330.54 183.259   2
  -5  -1  -1 4963.07 150.833   0
  -5   1  -1 5305.81 155.033   0
  -5  -1  -2 1908.09 108.567   0
   5  -1   2 1671.13 119.599   2
   5   1   2 1905.03 122.798   2
  -5   1  -2 1927.51 105.389   0
  -5  -1  -3 10349.9 215.971   0
   5  -1   3 10613.3 234.698   2
  -5   1  -3 10091.2 208.164   0
   5   1   3 10461.3 231.361   2
  -5  -1  -4 1373.45 106.649   0
   5  -1   4 1435.07 119.547   2
   5   1   4 1480.82 123.278   2
  -5   1  -4 1414.59 97.7319   0
  -5   1  -5 8564.44 193.798   0
   5   1   5 8916.78 211.552   2
   5  -1   5 8601.20 219.437   2
  -5  -1  -5 8400.20 205.989   0
  -5  -1  -6-2.05950 72.7728   0
   5  -1   6 10.8815 86.4463   2
   5   1   6 43.9601 78.4995   2
  -5   1  -6 11.4497 61.2540   0
  -5  -1  -7 264.976 85.1810   0
   5  -1   7 238.910 101.637   2
   5   1   7 180.941 84.4969   2
  -5   1  -7 260.656 71.2775   0
   5  -1   8 2309.04 147.798   2
   5   1   8 2307.23 133.140   2
  -5  -1  -8 2500.19 137.523   0
  -5   1  -8 2377.84 120.425   0
  -5   1  -9 146.904 71.1602   0
   5  -1   9 128.918 99.3415   2
   5   1   9 163.471 85.8411   2
  -5  -1  -9 206.786 90.3966   0
   5  -1  10 4910.99 199.965   2
   5   1  10 4847.51 175.471   2
  -5  -1 -10 5153.08 187.834   0
   5  -1  11 435.923 150.330   3
  -5  -1 -11 226.741 82.3895   0
   5  -1  11 359.948 112.409   2
   5  -1  12 1287.49 180.244   3
  -5  -1 -12 1412.38 162.423   1
   5  -1  13 105.486 148.345   3
  -5  -1 -13 16.1018 120.486   1
   5  -1  14 142.070 163.962   3
   5   1  14 87.4727 164.563   3
  -5  -1 -14-37.8736 148.715   1
   5  -1  15-7.80529 161.781   3
   5   1  15 38.7880 148.131   3
  -5  -1 -15-44.8128 152.222   1
   5  -1  16 170.398 159.192   3
   5   1  16 253.855 178.215   3
  -5  -1 -16 148.863 146.058   1
   5  -1  17 56.1585 143.183   3
   5   1  17 88.1298 203.674   3
  -5  -1 -17 0.00000 175.032   1
  -5   1 -17 110.218 163.588   1
   5  -1  18 6.20644 175.266   3
   5   1  18 157.329 217.321   3
  -5  -1 -18 41.3602 163.542   1
  -5   1 -18 64.0649 184.442   1
   5  -1  19-33.2660 209.710   3
   5   1  19 85.0234 213.914   3
  -5  -1 -19 83.3994 175.785   1
   5  -2 -20-19.0473 169.114   1
   5   2 -20-10.0509 147.382   1
  -5   2  20 98.4689 129.749   3
   5  -2 -19 72.7137 126.638   1
   5   2 -19 65.2672 164.442   1
  -5  -2  19 29.1722 163.247   3
  -5   2  19-82.0983 131.461   3
   5  -2 -18 92.0833 150.602   1
   5   2 -18 152.880 156.900   1
  -5  -2  18 76.3572 143.984   3
  -5   2  18 133.000 123.255   3
   5  -2 -17-31.2296 124.771   1
  -5   2  17-42.0456 119.002   3
   5   2 -17 111.489 153.519   1
  -5  -2  17 98.4968 146.001   3
   5  -2 -16 92.2173 127.238   1
   5   2 -16 300.918 143.236   1
  -5  -2  16 94.9182 149.080   3
  -5   2  16 162.936 141.636   3
   5  -2 -15 266.074 142.107   1
   5   2 -15 275.404 141.441   1
  -5  -2  15 184.973 148.921   3
  -5   2  15 152.185 132.239   3
   5  -2 -14 8.95063 110.524   1
   5   2 -14-49.7867 113.969   1
  -5  -2  14 37.9898 133.599   3
  -5   2  14 19.2712 102.519   3
   5  -2 -13 721.671 145.453   1
   5   2 -13 757.060 124.842   1
  -5  -2  13 633.261 139.480   3
  -5   2  13 607.089 145.321   3
   5  -2 -12 864.242 135.680   1
   5   2 -12 868.175 139.219   1
  -5  -2  12 887.978 155.572   3
  -5   2  12 939.189 148.123   3
   5  -2 -11 98.7050 109.762   1
   5   2 -11 71.0113 104.722   1
  -5  -2  11 113.877 127.414   3
  -5   2  11 40.0979 115.186   3
   5   2 -10 3886.46 173.729   1
  -5   2  10 3933.22 190.153   3
  -5  -2  10 4070.66 138.015   0
  -5  -2  10 3877.24 195.924   3
   5  -2 -10 3981.79 195.040   1
   5   2  -9 2242.41 131.247   1
  -5  -2   9 2457.16 112.731   0
  -5  -2   9 2289.90 154.809   3
  -5   2   9 2387.24 138.621   3
   5  -2  -9 2188.13 148.261   1
   5  -2  -8 106.050 80.8517   1
  -5  -2   8 144.636 65.7183   0
   5   2  -8 100.954 70.7035   1
  -5  -2   8 131.186 92.6205   3
  -5   2   8 160.547 75.3829   3
   5   2  -7 6058.09 160.359   1
  -5  -2   7 6079.66 158.689   0
   5  -2  -7 5885.56 184.684   1
  -5  -2   7 5900.23 191.173   3
  -5   2   7 5792.74 166.027   3
   5   2  -6 4666.40 128.092   1
  -5  -2   6 4591.94 143.777   0
  -5  -2   6 4483.96 162.221   3
  -5   2   6 4513.79 135.260   3
   5  -2  -6 4716.86 158.101   1
  -5   2   5 3834.56 114.677   3
   5   2  -5 3881.48 104.327   1
  -5  -2   5 3933.30 133.991   0
  -5  -2   5 3832.16 142.965   3
   5  -2  -5 3954.81 137.975   1
  -5  -2   4 1269.62 91.8967   0
  -5  -2   4 1115.55 86.9006   3
  -5   2   4 1076.95 62.7318   3
   5  -2  -4 1173.65 87.1472   1
   5   2  -4 1133.45 53.7804   1
   5   2  -3 15398.1 132.850   1
   5  -2  -3 14872.0 272.791   2
  -5  -2   3 14914.1 244.925   0
   5  -2  -3 15274.2 227.174   1
  -5  -2   3 15438.0 241.237   3
  -5   2   3 15437.2 165.003   3
  -5  -2   2 1289.03 84.6398   3
   5  -2  -2 1330.88 129.429   2
   5  -2  -2 1242.80 76.9378   1
  -5   2   2 1294.60 45.9499   3
  -5  -2   2 1270.51 92.3105   0
  -5  -2   1 3661.25 136.578   0
   5  -2  -1 3622.43 159.369   2
  -5   2   1 3460.46 59.6327   3
  -5  -2   1 3526.59 120.920   3
   5  -2  -1 3689.63 114.878   1
  -5  -2   0 6060.88 164.372   0
   5  -2   0 6145.99 190.780   2
   5  -2   0 6220.09 143.170   1
  -5  -2   0 6051.56 150.651   3
   5  -2   1 137.448 93.0676   2
  -5  -2  -1 141.808 54.3490   3
   5  -2   1 151.555 54.3026   1
  -5  -2  -1 155.638 71.9265   0
   5  -2   2 90.7663 87.1938   2
  -5  -2  -2 25.6716 75.3095   0
  -5  -2  -3 5856.65 177.293   0
   5  -2   3 5371.03 179.533   2
   5   2   3 5877.35 184.392   2
  -5   2  -3 5820.11 162.444   0
   5  -2   4 4031.05 166.188   2
  -5   2  -4 4223.41 142.636   0
   5   2   4 4177.74 159.056   2
  -5  -2  -4 4191.85 159.159   0
   5  -2   5 1397.20 129.797   2
  -5   2  -5 1509.29 96.8534   0
   5   2   5 1393.69 113.912   2
  -5  -2  -5 1479.99 112.590   0
  -5  -2  -6 509.760 92.1249   0
   5   2   6 568.635 89.4212   2
  -5   2  -6 527.201 76.9856   0
   5  -2   6 539.865 116.086   2
  -5  -2  -7 483.677 96.6751   0
  -5   2  -7 486.143 74.4485   0
   5  -2   7 487.947 110.082   2
   5   2   7 517.429 90.3859   2
   5  -2   8 116.951 103.094   2
   5   2   8 201.193 81.2083   2
  -5   2  -8 178.059 66.8333   0
   5  -2   8 121.102 102.151   3
  -5  -2  -8 161.647 95.4228   0
   5  -2   9 82.5985 113.634   3
  -5   2  -9 49.2341 64.3678   0
   5  -2   9 33.3101 111.736   2
   5   2   9-25.8965 83.4880   2
  -5  -2  -9 5.52715 107.506   1
  -5  -2  -9 64.6245 90.9633   0
   5  -2  10 271.155 126.618   3
   5  -2  10 240.129 123.948   2
  -5  -2 -10 177.804 128.878   1
  -5  -2 -10 159.657 98.3274   0
  -5  -2 -11 1699.48 159.262   1
   5  -2  11 1930.14 163.017   2
  -5  -2 -11 1858.57 143.112   0
   5  -2  11 2095.56 185.380   3
   5  -2  12 142.771 141.945   3
   5  -2  12 150.767 110.155   2
  -5  -2 -12 124.719 128.270   1
   5  -2  13 702.545 153.368   3
  -5  -2 -13 587.163 156.600   1
   5  -2  14 201.784 153.885   3
  -5  -2 -14 205.339 121.356   1
   5  -2  15 190.635 167.902   3
  -5  -2 -15 154.935 156.589   1
   5  -2  16 24.8231 132.561   3
   5   2  16 77.5565 166.322   3
  -5  -2 -16 55.3510 156.161   1
   5  -2  17 253.295 185.111   3
   5   2  17 261.931 220.011   3
  -5  -2 -17 171.717 161.086   1
   5  -2  18-9.62707 189.673   3
   5   2  18 100.482 195.483   3
  -5  -2 -18 38.8453 178.125   1
  -5   2 -18-83.2585 174.270   1
   5  -2  19 66.6109 186.173   3
   5   3 -20 245.387 159.546   1
  -5   3  20 102.536 129.904   3
   5  -3 -19-92.6555 143.678   1
   5   3 -19 5.08778 117.019   1
  -5   3  19-85.8514 145.973   3
  -5  -3  19 17.5953 136.775   3
   5  -3 -18-68.3842 150.889   1
   5   3 -18 21.9339 136.688   1
  -5  -3  18-205.478 165.904   3
  -5   3  18 144.037 147.431   3
   5  -3 -17 163.041 156.209   1
   5   3 -17 249.168 153.697   1
  -5  -3  17 285.288 162.335   3
  -5   3  17 238.928 151.982   3
   5  -3 -16-42.8483 141.370   1
   5   3 -16-19.8041 117.357   1
  -5  -3  16 55.9736 138.847   3
  -5   3  16-31.3228 151.610   3
  -5   3  15 336.838 142.498   3
   5  -3 -15 414.302 153.798   1
   5   3 -15 515.104 132.016   1
  -5  -3  15 433.592 158.718   3
  -5   3  14 843.612 144.389   3
   5  -3 -14 1006.11 160.677   1
   5   3 -14 822.578 136.697   1
  -5  -3  14 802.426 151.750   3
  -5   3  13 724.290 142.470   3
   5  -3 -13 763.016 144.239   1
   5   3 -13 734.866 121.690   1
  -5  -3  13 891.072 159.996   3
   5   3 -12 2149.70 159.398   1
  -5  -3  12 2124.22 187.830   3
  -5   3  12 2108.17 177.850   3
   5  -3 -12 2121.19 175.959   1
   5   3 -11 1823.03 150.293   1
   5  -3 -11 1749.03 171.508   1
  -5  -3  11 1650.30 170.513   3
  -5   3  11 1635.99 155.108   3
  -5   3  10 1996.16 150.134   3
   5   3 -10 2070.90 138.472   1
  -5  -3  10 1862.90 169.241   3
   5  -3 -10 1777.07 155.024   1
   5   3  -9 3354.75 148.744   1
  -5  -3   9 3431.77 124.241   0
  -5  -3   9 3406.10 187.632   3
  -5   3   9 3314.08 162.402   3
   5  -3  -9 3339.11 175.870   1
  -5   3   8 277.640 93.4850   3
   5   3  -8 352.813 77.3567   1
  -5  -3   8 375.008 100.145   3
  -5  -3   8 307.855 67.3312   0
   5  -3  -8 281.959 96.6224   1
  -5   3   7 94.6168 71.8406   3
   5   3  -7 168.779 60.4052   1
  -5  -3   7 145.258 62.9441   0
   5  -3  -7 133.539 93.0821   1
  -5  -3   7 169.031 85.9282   3
   5   3  -6 795.947 67.5694   1
  -5  -3   6 823.195 81.5838   0
   5  -3  -6 903.473 98.0176   1
   5  -3  -6 815.678 115.980   2
  -5  -3   6 801.952 99.2704   3
  -5   3   6 744.616 76.6811   3
   5  -3  -5 36.5383 62.4219   1
  -5  -3   5-34.2230 66.5044   0
   5   3  -5 1.72369 37.8218   1
   5  -3  -5 36.5889 100.164   2
  -5  -3   5 74.7975 68.9834   3
  -5   3   5 34.3022 40.8149   3
   5   3  -4 546.451 41.8018   1
  -5  -3   4 511.149 79.8518   0
   5  -3  -4 560.666 109.387   2
   5  -3  -4 533.533 80.9075   1
  -5   3   4 527.373 47.3859   3
  -5  -3   4 565.893 78.4078   3
   5  -3  -3 174.212 56.8810   1
  -5  -3   3 197.408 63.7243   0
   5  -3  -3 153.099 101.067   2
  -5  -3   3 171.481 63.7839   3
  -5   3   3 184.192 29.4868   3
   5   3  -3 189.837 20.8051   1
  -5  -3   2 2130.58 114.284   0
   5  -3  -2 1993.04 139.439   2
  -5  -3   2 2036.36 107.896   3
   5  -3  -2 2038.32 102.946   1
  -5  -3   1-6.75116 63.5708   3
   5  -3  -1-32.9455 104.525   2
  -5  -3   1 8.29691 71.5466   0
   5  -3  -1 3.44101 49.4946   1
   5  -3   0 484.901 96.0676   2
  -5  -3   0 376.410 83.9319   0
  -5  -3   0 407.813 73.0981   3
   5  -3   0 433.106 68.2246   1
  -5  -3  -1 4893.85 164.069   0
   5  -3   1 5280.08 181.365   2
  -5  -3  -1 5140.02 157.791   3
   5  -3   1 5001.23 148.145   1
  -5  -3  -1 5084.02 71.2100   1
   5  -3   2 860.265 116.749   2
   5  -3   2 900.622 44.1414   3
  -5  -3  -2 819.345 91.5863   0
  -5  -3  -2 903.329 49.3832   1
  -5  -3  -3 9390.19 150.628   1
   5  -3   3 9307.82 233.428   2
  -5  -3  -3 9456.92 224.673   0
   5  -3   3 9102.97 141.796   3
  -5  -3  -4 1947.34 89.8397   1
   5  -3   4 1845.19 135.327   2
   5   3   4 1938.99 123.032   2
  -5  -3  -4 1816.85 127.659   0
  -5   3  -4 1915.59 109.570   0
   5  -3   4 1865.27 86.0124   3
   5  -3   5 138.631 65.0015   3
  -5  -3  -5 139.428 82.2751   0
   5  -3   5 132.350 109.662   2
  -5  -3  -5 132.319 59.2999   1
   5   3   5 109.164 89.2578   2
  -5   3  -5 140.145 68.4166   0
  -5  -3  -6 213.566 94.9085   0
   5  -3   6 156.364 74.3640   3
   5  -3   6 186.913 108.162   2
   5   3   6 123.536 88.3554   2
  -5  -3  -6 132.880 75.5278   1
  -5   3  -6 159.451 64.5097   0
  -5  -3  -7 1766.17 122.900   1
   5  -3   7 1643.29 147.588   2
   5   3   7 1806.02 110.791   2
  -5  -3  -7 1641.62 129.892   0
  -5   3  -7 1699.91 100.773   0
   5  -3   7 1753.55 123.099   3
  -5  -3  -8 247.846 106.830   0
   5  -3   8 325.436 120.931   2
   5   3   8 455.905 85.1857   2
   5  -3   8 359.627 104.458   3
  -5  -3  -8 354.315 105.568   1
  -5   3  -8 363.617 71.5182   0
  -5  -3  -9 2930.38 169.099   1
  -5  -3  -9 3332.17 174.126   0
   5  -3   9 3347.80 188.135   2
   5  -3   9 3070.31 171.946   3
   5  -3  10 297.906 123.532   3
   5  -3  10 318.921 133.657   2
  -5  -3 -10 214.161 122.746   1
  -5  -3 -10 199.275 110.799   0
   5  -3  11 633.351 140.683   3
   5  -3  11 720.303 129.936   2
  -5  -3 -11 711.328 142.665   1
  -5  -3 -11 872.989 124.344   0
   5  -3  12 808.462 153.549   3
   5  -3  12 584.143 135.908   2
  -5  -3 -12 644.212 106.797   0
  -5  -3 -12 771.839 156.600   1
   5  -3  13 241.990 134.194   3
   5  -3  13 404.030 124.465   2
  -5  -3 -13 320.443 151.504   1
   5  -3  14 29.5815 141.212   3
  -5  -3 -14 86.7802 144.582   1
   5  -3  15 411.293 157.641   3
  -5  -3 -15 316.247 151.173   1
   5  -3  16-5.94924 136.732   3
  -5  -3 -16-19.3950 145.396   1
   5  -3  17 68.2888 189.411   3
   5   3  17 215.717 188.314   3
  -5  -3 -17 188.324 141.969   1
   5  -3  18-63.9986 172.910   3
   5   3  18-44.8725 197.213   3
  -5  -3 -18 91.7106 189.127   1
   5  -3  19-113.202 174.719   3
   5   4 -20 171.047 118.410   1
  -5   4  20 80.5075 125.325   3
   5  -4 -19-7.46598 144.130   1
   5   4 -19 59.2889 165.359   1
  -5  -4  19-62.4142 148.184   3
  -5   4  19 181.881 170.517   3
   5   4 -18-7.03986 123.765   1
   5  -4 -18 125.320 154.807   1
  -5  -4  18 167.844 152.677   3
  -5   4  18-84.7247 169.871   3
  -5   4  17 176.594 150.186   3
   5  -4 -17 296.538 156.650   1
   5   4 -17 298.609 137.474   1
  -5  -4  17 178.752 153.412   3
  -5   4  16-3.50935 133.674   3
   5  -4 -16 99.3349 148.526   1
   5   4 -16-21.0949 123.191   1
  -5  -4  16 23.0067 148.441   3
  -5   4  15 60.6732 120.358   3
  -5  -4  15 76.9934 127.611   3
   5  -4 -15 101.909 120.147   1
   5   4 -15 118.240 105.738   1
   5   4 -14 1276.30 154.538   1
  -5   4  14 1102.35 148.659   3
   5  -4 -14 1279.26 177.693   1
  -5  -4  14 1258.09 181.959   3
  -5   4  13 39.2615 111.622   3
   5  -4 -13 74.1273 118.152   1
   5   4 -13 41.4454 105.012   1
  -5  -4  13 79.7355 122.556   3
  -5   4  12 577.132 130.251   3
   5  -4 -12 565.702 137.552   1
   5   4 -12 602.727 116.120   1
  -5  -4  12 557.823 146.883   3
   5  -4 -11 964.845 156.833   1
   5   4 -11 906.930 123.490   1
  -5   4  11 920.531 141.569   3
  -5  -4  11 898.232 152.440   3
  -5   4  10 768.627 125.233   3
   5  -4 -10 762.156 149.706   1
   5   4 -10 737.548 112.672   1
  -5  -4  10 709.740 140.813   3
   5   4  -9 4666.32 170.247   1
  -5  -4   9 4455.76 134.182   0
   5  -4  -9 4600.08 176.569   2
  -5   4   9 4507.84 186.453   3
  -5  -4   9 4633.69 214.445   3
   5  -4  -9 4569.14 210.896   1
  -5  -4   8 3479.93 124.982   0
   5   4  -8 3569.06 137.925   1
   5  -4  -8 3202.75 179.101   1
   5  -4  -8 3456.03 162.218   2
  -5  -4   8 3106.88 171.181   3
  -5   4   8 3308.37 148.777   3
  -5  -4   7 701.469 78.1538   0
   5  -4  -7 723.530 103.263   1
   5  -4  -7 727.789 118.005   2
  -5  -4   7 731.320 117.686   3
  -5   4   7 690.118 88.2150   3
  -5  -4   6 1454.20 94.8945   0
   5  -4  -6 1407.73 124.167   2
  -5   4   6 1496.47 90.9013   3
  -5  -4   6 1479.99 124.880   3
   5  -4  -6 1490.40 118.209   1
  -5   4   5 154.058 52.7103   3
   5  -4  -5 139.421 76.0539   1
   5  -4  -5 192.616 102.148   2
  -5  -4   5 150.252 64.7065   0
  -5  -4   5 152.048 79.7411   3
  -5  -4   4 1872.45 107.541   0
   5  -4  -4 1771.32 130.478   2
  -5   4   4 1619.73 69.0056   3
   5  -4  -4 1791.29 112.457   1
  -5  -4   4 1750.15 119.212   3
   5  -4  -3 158.220 73.7832   1
   5  -4  -3 128.747 92.2548   2
  -5  -4   3 127.472 72.5392   0
  -5   4   3 159.045 27.4923   3
  -5  -4   3 155.191 70.3139   3
  -5  -4   2 174.750 67.3008   3
   5  -4  -2 235.073 100.594   2
  -5  -4   2 178.871 78.4818   0
   5  -4  -2 166.209 65.6167   1
   5  -4  -1 17.3489 56.8339   1
  -5  -4   1 50.8497 69.6435   0
   5  -4  -1 71.9158 97.8803   2
  -5  -4   1 4.04124 72.1817   3
   5  -4   0-20.1213 60.6599   1
  -5  -4   0 22.3735 77.7808   0
  -5  -4   0 31.1429 69.9836   3
   5  -4   0 32.9363 89.9790   2
   5  -4   1 2662.55 147.914   2
  -5  -4  -1 2750.59 136.239   0
  -5  -4  -1 2683.47 132.871   3
   5  -4   1 2657.95 123.211   1
  -5  -4  -1 2624.34 57.5925   1
   5  -4   2 2858.57 161.884   2
  -5  -4  -2 2889.96 77.0572   1
   5  -4   2 2864.78 130.827   1
   5  -4   2 2803.12 57.9953   3
  -5  -4  -2 2791.66 143.657   0
   5  -4   3 1594.33 134.783   2
   5  -4   3 1960.61 66.9498   3
  -5  -4  -3 1768.03 129.332   0
  -5  -4  -3 1852.53 77.3293   1
   5  -4   4 730.397 117.830   2
  -5  -4  -4 964.890 110.133   0
   5  -4   4 915.237 65.6665   3
  -5  -4  -4 893.502 72.5454   1
   5  -4   5 1033.89 134.750   2
   5   4   5 1099.01 107.934   2
   5  -4   5 1056.58 79.5628   3
  -5  -4  -5 1113.58 120.429   0
  -5   4  -5 1106.21 91.2166   0
  -5  -4  -5 1021.49 86.3757   1
   5  -4   6 432.987 81.6539   3
   5  -4   6 526.834 126.871   2
  -5  -4  -6 549.440 85.8734   1
  -5   4  -6 513.357 78.3152   0
   5   4   6 490.107 96.5523   2
  -5  -4  -6 531.299 108.432   0
  -5  -4  -7 2854.51 145.852   1
   5  -4   7 3035.64 188.668   2
  -5  -4  -7 3105.50 174.194   0
   5   4   7 3184.17 131.301   2
  -5   4  -7 3158.33 126.117   0
   5  -4   7 2811.75 138.687   3
   5  -4   8 473.892 102.410   3
  -5  -4  -8 590.642 121.120   0
   5  -4   8 458.323 127.754   2
  -5  -4  -8 548.663 108.992   1
   5  -4   9 575.943 117.823   3
   5  -4   9 612.321 143.074   2
  -5  -4  -9 560.568 119.950   1
  -5  -4  -9 575.751 125.749   0
   5  -4  10 928.797 135.889   3
  -5  -4 -10 946.663 131.392   1
   5  -4  10 1023.82 153.983   2
  -5  -4 -10 949.027 134.779   0
   5  -4  11 49.7705 112.693   3
   5  -4  11 287.617 121.937   2
  -5  -4 -11 276.481 132.183   1
  -5  -4 -11 218.788 97.0464   0
  -5  -4 -12 1661.35 164.717   1
   5  -4  12 1521.04 157.357   2
  -5  -4 -12 1449.66 142.032   0
   5  -4  12 1460.94 161.663   3
   5  -4  13 530.926 136.766   3
   5  -4  13 839.098 146.259   2
  -5  -4 -13 611.871 163.264   1
   5  -4  14 454.825 137.811   3
   5  -4  14 656.506 133.899   2
  -5  -4 -14 457.954 150.038   1
  -5  -4 -15 98.6749 124.123   1
   5  -4  15 80.8577 135.298   3
  -5  -4 -16-17.9734 136.093   1
   5  -4  16-11.0464 145.579   3
  -5  -4 -17-26.1983 131.362   1
   5  -4  17 100.977 165.769   3
   5   4  18 265.237 194.894   3
  -5  -4 -18 152.207 139.999   1
   5  -4  18 276.665 169.717   3
   5  -4  19 58.6616 133.862   3
  -5   5  20-100.546 134.361   3
  -5   5  19-12.5053 176.707   3
  -5  -5  19 45.4743 164.988   3
   5  -5 -19-58.4665 155.231   1
   5   5 -19 53.4763 142.886   1
  -5   5  18-26.5753 167.364   3
   5  -5 -18 178.292 160.330   1
   5   5 -18 107.491 140.553   1
  -5  -5  18-6.34071 161.763   3
  -5   5  17 80.0210 129.608   3
   5  -5 -17 142.134 159.329   1
   5   5 -17 0.72345 105.847   1
  -5  -5  17 171.878 153.044   3
  -5   5  16 316.641 156.186   3
   5  -5 -16 267.226 135.832   1
   5   5 -16 229.116 141.466   1
  -5  -5  16 192.056 136.605   3
  -5   5  15 33.9335 139.951   3
   5  -5 -15 19.5764 150.094   1
   5   5 -15 56.8110 99.5690   1
  -5  -5  15 19.1595 157.616   3
  -5   5  14 133.373 127.982   3
   5  -5 -14 158.866 127.336   1
   5   5 -14 235.984 117.498   1
  -5  -5  14 73.3766 127.175   3
  -5   5  13 4.91088 112.256   3
   5  -5 -13 38.1081 122.762   1
   5   5 -13-21.2029 105.661   1
  -5  -5  13 56.0811 119.594   3
  -5   5  12-21.2910 103.191   3
   5  -5 -12 43.4498 121.924   1
   5   5 -12 19.5445 84.3530   1
  -5  -5  12-22.4895 110.180   3
  -5   5  11 586.538 124.241   3
   5  -5 -11 473.367 139.269   1
  -5  -5  11 627.022 149.807   3
  -5   5  10 88.2919 104.000   3
   5  -5 -10-21.1322 138.075   1
  -5  -5  10 51.6531 126.536   3
  -5  -5   9 393.298 132.127   3
  -5   5   9 406.925 108.473   3
   5  -5  -9 424.582 121.626   1
   5  -5  -9 499.467 107.933   2
  -5   5   8 211.679 90.9705   3
   5  -5  -8 252.037 115.730   1
  -5  -5   8 162.059 63.1993   0
   5  -5  -8 172.896 96.8107   2
  -5  -5   8 173.882 115.619   3
   5  -5  -7 1833.01 132.887   2
   5  -5  -7 1737.13 141.604   1
  -5  -5   7 1876.51 153.578   3
  -5   5   7 1943.78 115.926   3
  -5  -5   7 1807.16 103.499   0
   5  -5  -6 831.667 109.974   2
  -5  -5   6 912.709 122.554   3
   5  -5  -6 869.556 113.660   1
  -5   5   6 886.496 82.1462   3
  -5  -5   6 911.727 88.7200   0
   5  -5  -5 441.539 96.9166   1
  -5  -5   5 464.994 81.5176   0
   5  -5  -5 438.225 102.808   2
  -5   5   5 497.932 60.3044   3
  -5  -5   5 437.207 92.8979   3
   5  -5  -4 479.637 90.7205   1
  -5  -5   4 539.983 84.1624   0
   5  -5  -4 539.998 101.316   2
  -5  -5   4 501.703 94.1362   3
  -5   5   4 495.798 51.1912   3
   5  -5  -3 113.774 73.5983   1
  -5   5   3 105.049 28.9921   3
  -5  -5   3 130.608 71.9398   0
   5  -5  -3 168.571 97.0551   2
  -5  -5   3 120.788 86.2515   3
  -5  -5   2 109.196 79.7183   0
  -5  -5   2 102.431 78.0572   3
   5  -5  -2 267.049 102.042   2
   5  -5  -2 171.524 81.8396   1
   5  -5  -1 1716.33 133.520   2
  -5  -5   1 1628.26 117.860   0
   5  -5  -1 1761.87 119.846   1
  -5  -5   1 1781.53 125.193   3
  -5  -5   0 401.611 93.3602   0
   5  -5   0 446.412 86.6031   1
   5  -5   0 401.504 110.316   2
  -5  -5   0 375.460 26.3445   1
  -5  -5   0 397.887 98.2870   3
  -5  -5  -1 497.254 106.886   3
  -5  -5  -1 496.914 99.9102   0
   5  -5   1 483.538 88.4072   1
  -5  -5  -1 500.029 37.7488   1
   5  -5   1 408.683 108.090   2
   5  -5   2 2141.77 149.815   2
  -5  -5  -2 2383.79 77.1814   1
   5  -5   2 2222.80 133.820   1
   5  -5   2 2293.66 52.2010   3
  -5  -5  -2 2299.26 144.332   0
   5  -5   3 490.249 123.601   2
   5  -5   3 514.015 42.0802   3
  -5  -5  -3 517.684 56.3696   1
  -5  -5  -3 464.638 97.4989   0
  -5  -5  -4 3.46060 52.1113   1
   5  -5   4 112.358 113.949   2
  -5  -5  -4 37.7282 95.5522   0
   5  -5   4 19.6459 41.2573   3
   5  -5   5 2736.09 179.439   2
   5  -5   5 2621.64 102.305   3
  -5  -5  -5 2465.63 157.724   0
  -5  -5  -5 2664.86 117.036   1
   5   5   6 718.052 103.792   2
   5  -5   6 752.660 144.495   2
  -5   5  -6 833.451 87.1268   0
   5  -5   6 665.584 77.6873   3
  -5  -5  -6 673.208 129.743   0
  -5  -5  -6 728.384 94.7908   1
   5  -5   7 415.632 133.703   2
  -5  -5  -7 365.333 97.9445   1
  -5   5  -7 350.234 71.3089   0
  -5  -5  -7 407.369 114.735   0
   5  -5   7 388.849 80.7616   3
   5  -5   8 3618.91 210.852   2
  -5  -5  -8 3631.26 193.080   0
   5  -5   8 3601.40 159.606   3
  -5  -5  -8 3578.82 170.412   1
   5  -5   9 632.669 159.738   2
  -5  -5  -9 679.093 120.473   1
  -5  -5  -9 640.507 136.543   0
   5  -5   9 607.969 105.736   3
   5  -5  10 1526.21 173.622   2
   5  -5  10 1356.65 132.543   3
  -5  -5 -10 1528.14 159.356   0
  -5  -5 -10 1367.79 150.797   1
   5  -5  11 834.627 156.304   2
   5  -5  11 1047.49 130.632   3
  -5  -5 -11 1099.38 146.477   0
  -5  -5 -11 1023.80 148.178   1
   5  -5  12 24.0750 119.087   2
  -5  -5 -12 7.73603 105.103   0
  -5  -5 -12 11.2135 131.734   1
   5  -5  12 64.7613 98.1313   3
   5  -5  13-11.1067 129.973   2
  -5  -5 -13 68.0372 109.209   0
  -5  -5 -13 13.5151 136.322   1
   5  -5  13 147.060 125.481   3
  -5  -5 -14 389.017 128.354   1
   5  -5  14 318.052 142.637   2
   5  -5  14 285.511 113.159   3
   5  -5  15-12.2134 124.672   2
  -5  -5 -15-10.2110 156.921   1
   5  -5  15 15.4709 112.365   3
  -5  -5 -16 101.211 153.399   1
   5  -5  16 160.446 139.858   3
  -5  -5 -17-11.9627 132.272   1
   5  -5  17-75.7642 147.919   3
  -5  -5 -18 129.555 152.447   1
   5  -5  18 16.1248 162.214   3
  -5   6  19-153.698 163.649   3
  -5   6  18 85.0468 168.979   3
   5  -6 -18 59.1136 135.562   1
  -5  -6  18 15.8078 156.581   3
   5  -6 -17 83.8438 125.608   1
  -5   6  17 152.056 147.945   3
  -5  -6  17 20.9140 129.053   3
  -5   6  16 586.280 170.639   3
   5  -6 -16 742.492 190.650   1
   5   6 -16 536.983 136.629   1
  -5  -6  16 583.236 157.847   3
  -5   6  15 21.9213 115.679   3
   5  -6 -15-61.2211 131.454   1
   5   6 -15-52.6603 97.4184   1
  -5  -6  15 13.7119 141.883   3
  -5   6  14 26.2100 140.539   3
   5  -6 -14 157.851 151.795   1
   5   6 -14 172.283 106.181   1
  -5  -6  14 171.590 142.955   3
  -5   6  13 137.889 123.330   3
   5  -6 -13 182.226 143.884   1
  -5  -6  13 199.619 141.423   3
   5  -6 -12 55.6323 116.973   1
  -5   6  12 271.065 109.028   3
  -5  -6  12 88.6329 123.108   3
  -5   6  11 828.894 139.318   3
   5  -6 -11 957.407 160.625   1
  -5  -6  11 824.286 146.239   3
  -5   6  10 889.509 127.379   3
   5  -6 -10 727.386 154.389   1
  -5  -6  10 914.291 147.210   3
  -5   6   9 190.004 101.499   3
   5  -6  -9 230.005 126.008   1
  -5  -6   9 199.385 132.315   3
   5  -6  -8 2705.31 184.706   1
   5  -6  -8 2618.28 133.741   2
  -5  -6   8 2517.18 116.076   0
  -5  -6   8 2371.27 174.580   3
  -5   6   8 2568.17 143.329   3
  -5   6   7 181.577 84.9193   3
  -5  -6   7 136.322 67.1388   0
   5  -6  -7 130.743 106.317   1
   5  -6  -7 190.560 90.7988   2
  -5  -6   7 183.002 119.925   3
  -5  -6   6 1173.66 134.465   3
   5  -6  -6 1328.94 118.153   2
   5  -6  -6 1360.82 139.778   1
  -5  -6   6 1211.37 99.1401   0
  -5   6   6 1392.16 97.7362   3
  -5   6   5 215.200 61.6743   3
   5  -6  -5 153.623 92.6468   1
  -5  -6   5 120.493 74.6272   0
   5  -6  -5 258.087 96.9893   2
  -5  -6   5 131.201 104.760   3
   5  -6  -4-14.7428 82.2785   1
  -5   6   4 24.5003 44.3060   3
  -5  -6   4 11.8088 74.3086   0
   5  -6  -4-8.09440 86.9626   2
  -5  -6   4-15.9984 92.1910   3
   5  -6  -3 1836.11 131.414   2
  -5  -6   3 1778.22 140.326   3
  -5  -6   3 1942.02 123.831   0
   5  -6  -3 1821.85 136.277   1
   5  -6  -2 1303.40 126.824   2
  -5  -6   2 1218.23 110.701   0
  -5  -6   2 1134.10 116.976   3
   5  -6  -2 1290.29 118.015   1
  -5  -6   1 991.731 105.079   0
   5  -6  -1 750.497 113.879   2
  -5  -6   1 956.365 113.409   3
   5  -6  -1 946.387 112.560   1
   5  -6   0 2394.15 156.798   2
  -5  -6   0 2414.56 144.159   0
  -5  -6   0 2365.22 147.672   3
  -5  -6   0 2436.19 70.0320   1
   5  -6   0 2448.05 144.243   1
  -5  -6  -1 1142.00 58.4341   1
   5  -6   1 1107.35 111.633   1
  -5  -6  -1 1123.74 129.086   3
  -5  -6  -1 1053.54 119.657   0
   5  -6   1 1121.61 142.736   2
   5  -6   2 2341.02 153.073   2
   5  -6   2 2497.20 61.2602   3
  -5  -6  -2 2499.16 87.4758   1
   5  -6   2 2404.41 147.322   1
  -5  -6  -2 2434.00 153.422   0
   5  -6   3 521.697 129.717   2
  -5  -6  -3 598.533 62.4748   1
   5  -6   3 562.618 46.1018   3
  -5  -6  -3 612.921 112.221   0
   5  -6   4 950.573 148.575   2
   5  -6   4 864.071 62.1334   3
  -5  -6  -4 835.790 79.8797   1
  -5  -6  -4 901.743 131.094   0
   5  -6   5 716.422 70.9193   3
   5  -6   5 733.098 148.963   2
  -5  -6  -5 717.566 133.885   0
  -5  -6  -5 711.883 89.8265   1
   5  -6   6 5142.42 236.903   2
   5  -6   6 5427.72 158.796   3
  -5  -6  -6 5371.32 232.636   0
  -5  -6  -6 5485.86 177.453   1
   5  -6   7 57.3851 143.608   2
  -5  -6  -7 104.524 94.3042   1
  -5  -6  -7 76.1212 117.482   0
   5  -6   7 65.5218 72.2286   3
   5  -6   8 1850.75 188.172   2
   5  -6   8 2029.07 127.119   3
  -5  -6  -8 1941.54 167.455   0
  -5  -6  -8 1864.64 141.674   1
   5  -6   9 234.379 129.152   2
  -5  -6  -9 314.775 110.756   1
  -5  -6  -9 312.998 129.334   0
   5  -6   9 394.698 96.1902   3
   5  -6  10 14.9604 127.948   2
  -5  -6 -10 75.4793 98.6342   1
  -5  -6 -10-6.64781 115.354   0
   5  -6  10 14.6110 92.6924   3
   5  -6  11 91.7968 139.544   2
  -5  -6 -11 97.8121 101.094   1
  -5  -6 -11 148.988 111.599   0
   5  -6  11 77.1708 84.6344   3
   5  -6  12-9.47890 120.197   2
  -5  -6 -12 6.57106 120.426   0
  -5  -6 -12 17.7069 118.012   1
   5  -6  12 1.02827 95.3407   3
   5  -6  13 459.996 138.349   2
  -5  -6 -13 447.754 141.350   1
   5  -6  13 509.366 115.302   3
  -5  -6 -13 467.269 113.334   0
   5  -6  14 62.6249 131.976   2
  -5  -6 -14-19.7268 133.885   1
   5  -6  14 0.00000 117.790   3
   5  -6  15 55.5314 147.107   2
  -5  -6 -15 61.2946 130.258   1
  -5  -6 -16 77.5257 168.278   1
  -5  -6 -17 58.6553 139.380   1
  -5  -6 -18-5.56917 160.112   1
  -5   7  19 31.2242 138.520   3
  -5   7  18 52.9926 174.297   3
   5  -7 -18-50.2378 131.153   1
  -5  -7  18 95.0494 168.368   3
  -5   7  17 171.466 126.872   3
   5  -7 -17 198.582 165.517   1
  -5  -7  17 174.122 127.330   3
  -5   7  16-45.6477 156.085   3
   5  -7 -16-107.995 155.019   1
  -5  -7  16 119.423 168.373   3
  -5   7  15 73.4136 126.623   3
   5  -7 -15-8.76540 150.968   1
  -5  -7  15 76.8261 125.931   3
  -5   7  14 36.2564 128.862   3
   5  -7 -14-19.3630 123.314   1
  -5  -7  14 119.691 128.698   3
  -5   7  13 98.3810 127.086   3
   5  -7 -13 105.224 135.582   1
  -5  -7  13 30.6906 122.700   3
  -5   7  12 603.162 131.551   3
   5  -7 -12 622.972 159.286   1
  -5  -7  12 324.539 147.080   3
   5  -7 -11 63.5062 122.741   1
  -5   7  11 71.5580 114.825   3
  -5  -7  11 28.2305 116.597   3
  -5   7  10 424.824 113.067   3
   5  -7 -10 340.188 129.702   1
  -5  -7  10 501.345 125.653   3
   5  -7  -9 899.823 156.846   1
  -5   7   9 766.404 113.148   3
  -5  -7   9 802.377 141.654   3
  -5  -7   8 1353.65 157.621   3
  -5   7   8 1356.97 125.971   3
   5  -7  -8 1258.52 163.281   1
   5  -7  -7 35.7635 124.650   1
   5  -7  -7 21.0179 87.8324   2
  -5  -7   7 3.40848 66.7234   0
  -5  -7   7-1.46129 113.064   3
   5  -7  -6 577.008 126.673   1
   5  -7  -6 693.470 104.120   2
  -5  -7   6 631.581 134.380   3
  -5  -7   6 577.961 92.5412   0
   5  -7  -5 11.3974 93.2311   2
  -5  -7   5 41.4887 114.661   3
   5  -7  -5-12.6827 106.197   1
  -5  -7   5 30.4915 78.4643   0
   5  -7  -4 117.192 103.594   1
   5  -7  -4 32.1156 103.485   2
  -5  -7   4 68.1622 107.712   3
  -5  -7   4 67.0930 82.1478   0
   5  -7  -3 107.840 105.608   2
  -5  -7   3 34.8819 99.9639   3
  -5  -7   3 105.434 93.1068   0
   5  -7  -3 135.542 104.505   1
   5  -7  -2-4.19912 103.002   2
  -5  -7   2 12.4533 100.166   3
  -5  -7   2-13.9847 91.1719   0
   5  -7  -2-9.43865 93.2330   1
   5  -7  -1 186.577 111.515   2
  -5  -7   1 250.238 44.8681   1
  -5  -7   1 224.950 110.319   3
  -5  -7   1 217.874 97.4987   0
   5  -7  -1 254.648 106.275   1
   5  -7   0 859.608 132.214   2
  -5  -7   0 726.691 122.525   0
  -5  -7   0 869.686 125.671   3
  -5  -7   0 852.636 59.0122   1
   5  -7   0 868.184 113.947   1
  -5  -7  -1 494.397 122.787   3
   5  -7   1 555.159 133.674   2
  -5  -7  -1 506.331 57.6442   1
  -5  -7  -1 483.454 120.879   0
   5  -7   1 472.749 108.575   1
  -5  -7  -2 359.028 58.4861   1
   5  -7   2 452.596 132.230   2
  -5  -7  -2 414.645 116.631   0
   5  -7   2 438.072 117.402   1
   5  -7   3 542.302 140.042   2
   5  -7   3 465.259 112.888   1
  -5  -7  -3 554.847 68.0057   1
  -5  -7  -3 581.318 136.266   0
  -5  -7  -4 418.727 71.9628   1
   5  -7   4 404.719 143.113   2
  -5  -7  -4 377.187 129.809   0
  -5  -7  -5 395.501 80.2227   1
   5  -7   5 602.792 151.663   2
  -5  -7  -5 410.515 126.516   0
  -5  -7  -6 25.9022 81.6479   1
   5  -7   6 18.3490 145.216   2
  -5  -7  -6 69.2649 123.406   0
   5  -7   7 3600.10 230.430   2
  -5  -7  -7 3280.31 207.069   0
  -5  -7  -7 3336.18 163.010   1
   5  -7   8 347.205 145.351   2
  -5  -7  -8 416.631 138.481   0
  -5  -7  -8 396.937 106.538   1
   5  -7   9 2430.06 207.545   2
  -5  -7  -9 2350.27 189.229   0
  -5  -7  -9 2188.68 156.334   1
   5  -7  10 19.1738 136.117   2
  -5  -7 -10 28.0315 100.656   1
  -5  -7 -10 23.3187 116.796   0
   5  -7  11 48.5646 127.136   2
  -5  -7 -11 42.6292 102.652   1
  -5  -7 -11-19.8691 106.557   0
   5  -7  12 105.193 136.661   2
  -5  -7 -12 61.1284 133.418   0
  -5  -7 -12 181.145 119.251   1
  -5  -7 -13 176.628 112.769   0
   5  -7  13 290.466 140.312   2
  -5  -7 -13 290.111 141.343   1
  -5  -7 -14-75.9861 116.884   0
   5  -7  14-56.6648 127.810   2
  -5  -7 -14 52.3724 151.027   1
   5  -7  15 716.559 175.863   2
  -5  -7 -15 676.186 170.269   1
   5  -7  16-15.5079 120.331   2
  -5  -7 -16 148.857 145.731   1
  -5  -7 -17 314.481 148.598   1
  -5  -7 -18 167.537 185.611   1
   5  -8 -17 12.2446 163.755   1
  -5  -8  17 172.048 149.358   3
   5  -8 -16-46.0254 141.944   1
  -5  -8  16 83.6371 163.606   3
   5  -8 -15 530.480 172.043   1
  -5  -8  15 148.321 166.416   3
   5  -8 -14 735.696 175.936   1
  -5  -8  14 622.701 169.540   3
   5  -8 -13 118.237 148.515   1
  -5  -8  13 71.1343 152.908   3
   5  -8 -12 80.2574 118.299   1
  -5  -8  12 37.9516 134.804   3
   5  -8 -11 255.983 138.638   1
  -5  -8  11 208.741 139.883   3
   5  -8 -10 242.723 132.554   1
  -5  -8  10 326.081 145.166   3
   5  -8  -9 785.456 142.667   1
  -5  -8   9 802.984 144.845   3
   5  -8  -8 50.3866 130.294   1
  -5  -8   8 12.1838 126.585   3
   5  -8  -7-35.8141 127.598   1
  -5  -8   7-10.5359 136.519   3
   5  -8  -6 419.105 134.338   1
   5  -8  -6 277.673 100.300   2
  -5  -8   6 420.936 92.3590   0
  -5  -8   6 344.098 132.061   3
   5  -8  -5 1291.29 126.715   2
   5  -8  -5 1204.66 146.012   1
  -5  -8   5 1332.87 121.501   0
  -5  -8   5 1141.00 155.915   3
   5  -8  -4 84.5679 111.347   1
  -5  -8   4 102.935 96.2990   0
   5  -8  -4 34.7392 104.456   2
  -5  -8   4 51.5864 117.966   3
   5  -8  -3 498.733 115.879   2
  -5  -8   3 376.024 111.937   0
   5  -8  -3 501.228 125.287   1
  -5  -8   3 392.618 128.171   3
  -5  -8   2 204.827 121.666   3
   5  -8  -2 237.601 112.130   2
  -5  -8   2 230.957 100.400   0
   5  -8  -2 299.441 121.598   1
   5  -8  -1 47.3524 117.927   2
   5  -8  -1 16.2685 115.003   1
  -5  -8   1 64.0435 114.728   3
  -5  -8   1-31.3643 104.807   0
   5  -8   0 76.5143 119.443   2
  -5  -8   0-24.9482 112.173   0
  -5  -8   0-3.62849 121.373   3
   5  -8   0-24.3951 110.930   1
   5  -8   1 153.829 115.286   2
  -5  -8  -1 75.7972 120.089   0
  -5  -8  -1 75.7337 128.471   3
   5  -8   1 96.3952 104.921   1
  -5  -8  -2 379.733 131.030   0
   5  -8   2 409.019 133.455   2
   5  -8   2 410.381 113.038   1
  -5  -8  -2 471.627 68.1091   1
   5  -8   3 826.403 152.802   2
  -5  -8  -3 766.747 139.836   0
  -5  -8  -3 911.429 82.2374   1
   5  -8   3 877.409 140.193   1
  -5  -8  -4 148.863 71.7620   1
   5  -8   4 145.378 136.409   2
  -5  -8  -4 149.554 133.237   0
   5  -8   5 1361.89 180.464   2
  -5  -8  -5 1529.39 110.201   1
  -5  -8  -5 1364.36 159.790   0
  -5  -8  -6 616.185 97.9084   1
   5  -8   6 583.788 161.321   2
  -5  -8  -6 643.339 150.201   0
   5  -8   7 1131.79 170.561   2
  -5  -8  -7 1298.89 169.684   0
  -5  -8  -7 1280.92 122.796   1
  -5  -8  -8 636.110 110.881   1
   5  -8   8 805.971 167.162   2
  -5  -8  -8 738.007 148.372   0
  -5  -8  -9 456.226 116.986   1
   5  -8   9 569.533 170.916   2
  -5  -8  -9 479.717 136.600   0
   5  -8  10 23.2083 138.612   2
  -5  -8 -10-14.3932 108.486   1
  -5  -8 -10-81.2537 127.246   0
   5  -8  11-38.2155 129.351   2
  -5  -8 -11 37.1451 115.786   1
  -5  -8 -11 148.980 135.237   0
  -5  -8 -12-70.3251 127.943   0
   5  -8  12-39.3563 148.424   2
  -5  -8 -12 96.2873 126.063   1
  -5  -8 -13 120.478 113.910   0
   5  -8  13 218.154 141.616   2
  -5  -8 -13 203.904 127.145   1
  -5  -8 -14 37.1024 122.623   0
   5  -8  14 111.211 128.261   2
  -5  -8 -14 46.9402 140.257   1
   5  -8  15 25.0886 160.784   2
  -5  -8 -15 240.327 141.437   1
   5  -8  16 62.7062 138.532   2
  -5  -8 -16 110.147 136.861   1
   5  -8  17 48.1150 162.314   2
  -5  -8 -17 106.622 159.237   1
  -5  -9  17 17.4940 181.831   3
   5  -9 -16 284.935 132.720   1
  -5  -9  16 289.937 155.801   3
   5  -9 -15 24.4638 148.743   1
  -5  -9  15 73.5968 164.358   3
   5  -9 -14 313.513 143.254   1
  -5  -9  14 236.166 165.822   3
   5  -9 -13 99.3076 121.236   1
  -5  -9  13 87.3159 140.062   3
   5  -9 -12 124.915 157.246   1
  -5  -9  12 30.7128 148.426   3
  -5  -9  11 304.678 133.454   3
   5  -9 -11 221.903 137.413   1
   5  -9 -10 52.9683 120.838   1
  -5  -9  10 40.1175 122.563   3
   5  -9  -9 45.9402 135.781   1
  -5  -9   9 108.887 130.148   3
   5  -9  -8 103.687 112.015   1
  -5  -9   8 227.545 126.427   3
  -5  -9   7 2736.49 197.912   3
   5  -9  -7 2333.61 182.392   1
   5  -9  -6 26.3948 122.140   1
  -5  -9   6 2.77018 126.235   3
  -5  -9   6 73.7618 88.5797   0
   5  -9  -5 3348.50 164.770   2
   5  -9  -5 3343.03 206.420   1
  -5  -9   5 3233.52 212.369   3
  -5  -9   5 3311.36 169.310   0
   5  -9  -4 95.8427 109.044   2
  -5  -9   4 66.1326 134.131   3
  -5  -9   4 73.5393 94.6359   0
   5  -9  -4 118.408 130.554   1
  -5  -9   3 184.196 137.464   3
   5  -9  -3 244.775 113.059   2
  -5  -9   3 244.506 106.390   0
   5  -9  -3 213.971 127.440   1
   5  -9  -2 403.873 125.653   2
  -5  -9   2 279.620 107.172   0
  -5  -9   2 294.117 132.594   3
   5  -9  -2 314.191 132.941   1
   5  -9  -1 2682.15 178.157   2
  -5  -9   1 2512.42 176.831   0
  -5  -9   1 2608.06 195.178   3
   5  -9  -1 2296.25 181.269   1
   5  -9   0 222.573 120.870   2
  -5  -9   0 147.027 108.599   0
  -5  -9   0 140.833 143.606   3
   5  -9   0 175.071 133.712   1
   5  -9   1 1808.58 177.260   2
  -5  -9  -1 1835.61 181.637   3
   5  -9   1 1866.83 173.262   1
  -5  -9  -1 1875.25 167.587   0
   5  -9   2 2.97655 132.209   2
  -5  -9  -2-46.5294 127.513   0
   5  -9   2 69.8960 112.804   1
   5  -9   3-8.32834 141.822   2
  -5  -9  -3 24.9861 131.416   0
   5  -9   3-3.69204 115.439   1
   5  -9   4 139.223 152.507   2
  -5  -9  -4 49.7822 128.308   0
   5  -9   5 213.252 146.198   2
  -5  -9  -5 325.942 143.831   0
   5  -9   6 26.8462 137.288   2
  -5  -9  -6-16.7725 121.897   0
   5  -9   7 579.196 151.174   2
  -5  -9  -7 602.851 148.689   0
   5  -9   8 1.95444 146.146   2
  -5  -9  -8 36.1180 122.195   0
   5  -9   9 5.44057 142.038   2
  -5  -9  -9 40.7568 127.129   0
  -5  -9 -10-43.2884 115.771   1
   5  -9  10 88.2404 134.946   2
  -5  -9 -10 108.605 136.957   0
  -5  -9 -11 65.8050 135.079   0
   5  -9  11 16.4017 121.797   2
  -5  -9 -12 207.777 148.543   0
   5  -9  12 156.925 130.595   2
  -5  -9 -13 113.932 133.136   0
   5  -9  13 134.559 155.910   2
  -5  -9 -14 455.154 130.929   0
   5  -9  14 567.898 193.480   2
  -5  -9 -15-84.0769 134.693   0
   5  -9  15 93.5022 156.858   2
   5  -9  16 77.0290 119.090   2
   5 -10 -16 263.319 162.308   1
  -5 -10  16 249.287 157.548   3
   5 -10 -15 193.796 129.465   1
  -5 -10  15 198.176 157.021   3
   5 -10 -14 146.498 132.319   1
  -5 -10  14 45.6615 141.901   3
  -5 -10  13 195.989 152.771   3
   5 -10 -13 123.247 147.653   1
   5 -10 -12 230.087 155.183   1
  -5 -10  12 123.391 169.101   3
   5 -10 -11 477.633 167.478   1
  -5 -10  11 603.534 172.829   3
   5 -10 -10-58.3053 141.866   1
  -5 -10  10 45.6891 146.072   3
   5 -10  -9 191.710 150.603   1
  -5 -10   9 58.9282 147.386   3
   5 -10  -8 1502.64 169.268   1
  -5 -10   8 1350.56 172.448   3
   5 -10  -7 472.548 136.027   1
  -5 -10   7 416.055 135.991   3
   5 -10  -6 146.905 117.995   1
  -5 -10   6 176.274 125.114   3
  -5 -10   5 131.143 83.2275   0
  -5 -10   5 169.425 139.564   3
   5 -10  -5 145.514 125.743   1
   5 -10  -4 255.770 103.619   2
  -5 -10   4 145.444 104.765   0
  -5 -10   4 146.689 121.533   3
   5 -10  -4 80.2050 115.952   1
   5 -10  -3-1.28395 102.255   2
  -5 -10   3-24.4317 96.7559   0
  -5 -10   3-16.3171 124.358   3
   5 -10  -3 23.2449 123.612   1
   5 -10  -2 307.895 125.626   2
  -5 -10   2 365.074 119.046   0
  -5 -10   2 308.725 131.860   3
   5 -10  -2 383.799 131.689   1
   5 -10  -1-27.7845 125.116   2
  -5 -10   1 46.8714 105.523   0
  -5 -10   1 65.3667 138.879   3
   5 -10  -1 4.43189 120.675   1
   5 -10   0 1618.03 168.857   2
  -5 -10   0 1681.15 169.350   0
  -5 -10   0 1555.15 177.373   3
   5 -10   0 1554.23 177.107   1
   5 -10   1 294.298 149.772   2
  -5 -10  -1 180.307 124.934   0
  -5 -10  -1 333.255 146.701   3
   5 -10   1 150.847 119.454   1
   5 -10   2 315.390 136.604   2
  -5 -10  -2 246.428 140.516   0
   5 -10   2 320.775 138.333   1
   5 -10   3 649.740 152.145   2
  -5 -10  -3 494.792 149.505   0
   5 -10   3 647.265 132.213   1
   5 -10   4 82.4519 143.476   2
  -5 -10  -4-68.6704 141.832   0
   5 -10   5 30.7630 138.317   2
  -5 -10  -5-38.0251 139.485   0
   5 -10   6 138.680 137.628   2
  -5 -10  -6 264.984 129.652   0
   5 -10   7 234.686 163.113   2
  -5 -10  -7 149.484 146.413   0
   5 -10   8 112.504 151.747   2
  -5 -10  -8 90.0916 147.115   0
   5 -10   9-8.76052 140.284   2
  -5 -10  -9 132.195 146.816   0
  -5 -10 -10 61.5992 116.374   0
   5 -10  10-45.8241 144.377   2
  -5 -10 -11-44.4667 125.453   0
   5 -10  11 74.2853 148.072   2
  -5 -10 -12 190.685 138.601   0
   5 -10  12 83.3475 159.656   2
  -5 -10 -13 125.620 150.713   0
   5 -10  13 129.265 161.112   2
  -5 -10 -14 99.2464 149.587   0
   5 -10  14 49.1202 144.962   2
  -5 -10 -15 87.4560 130.643   0
   5 -10  15 54.0286 134.745   2
   5 -11 -15 240.923 155.092   1
  -5 -11  15 394.306 186.149   3
   5 -11 -14 309.333 161.927   1
  -5 -11  14 310.647 162.963   3
   5 -11 -13-49.1844 176.795   1
  -5 -11  13 85.5756 170.336   3
   5 -11 -12 153.974 149.158   1
  -5 -11  12 214.137 137.763   3
   5 -11 -11 289.374 155.212   1
  -5 -11  11 435.904 160.745   3
   5 -11 -10 6.85228 149.674   1
  -5 -11  10-79.5232 158.945   3
   5 -11  -9 74.1167 155.335   1
  -5 -11   9 41.8904 148.546   3
   5 -11  -8 123.787 131.713   1
  -5 -11   8 98.9896 146.314   3
   5 -11  -7 30.3301 137.258   1
  -5 -11   7-14.0820 130.277   3
  -5 -11   6 423.237 140.353   3
   5 -11  -6 659.234 151.771   1
  -5 -11   5 80.3563 92.5872   0
  -5 -11   5 66.6867 130.990   3
   5 -11  -5 30.9849 121.353   1
   5 -11  -4 359.730 106.290   2
  -5 -11   4 348.105 150.135   3
  -5 -11   4 271.293 101.944   0
   5 -11  -4 395.253 139.691   1
   5 -11  -3 50.6345 102.264   2
  -5 -11   3 62.4276 134.114   3
  -5 -11   3-2.52339 109.183   0
   5 -11  -3 4.33601 125.494   1
   5 -11  -2 412.117 114.189   2
  -5 -11   2 374.075 118.971   0
  -5 -11   2 351.932 143.679   3
   5 -11  -2 327.755 138.820   1
   5 -11  -1 494.739 133.150   2
  -5 -11   1 389.998 119.991   0
  -5 -11   1 447.142 145.847   3
   5 -11  -1 488.460 147.313   1
   5 -11   0 1664.65 173.578   2
  -5 -11   0 1430.19 186.199   3
   5 -11   0 1350.99 169.354   1
  -5 -11   0 1538.07 171.065   0
   5 -11   1 7.84222 141.857   2
  -5 -11  -1 5.84883 136.706   0
   5 -11   1 50.7882 125.278   1
  -5 -11  -1 101.905 152.424   3
   5 -11   2 490.733 153.356   2
  -5 -11  -2 569.422 145.539   0
   5 -11   2 523.702 129.221   1
   5 -11   3-1.82518 139.205   2
  -5 -11  -3 15.6875 129.397   0
   5 -11   3-25.9680 111.672   1
   5 -11   4 48.8795 135.857   2
  -5 -11  -4 83.1391 140.485   0
   5 -11   5 236.248 149.562   2
  -5 -11  -5 266.740 155.374   0
   5 -11   6 67.4600 163.535   2
  -5 -11  -6 107.077 134.289   0
   5 -11   7-4.31010 153.627   2
  -5 -11  -7 113.716 135.992   0
  -5 -11  -8 34.2629 156.096   0
   5 -11   8 163.434 174.795   2
  -5 -11  -9 99.0927 128.617   0
   5 -11   9 95.6183 168.209   2
  -5 -11 -10 15.1097 147.583   0
   5 -11  10 13.9147 133.698   2
  -5 -11 -11 67.8053 121.006   0
   5 -11  11-134.767 134.910   2
  -5 -11 -12 148.216 144.840   0
   5 -11  12 162.494 174.824   2
  -5 -11 -13 42.8899 151.424   0
   5 -11  13-16.7559 185.895   2
  -5 -11 -14 98.2646 160.511   0
   5 -11  14-142.424 193.566   2
  -5 -11 -15 162.993 165.203   0
   5 -12 -14 32.2513 180.205   1
  -5 -12  14 92.9077 189.193   3
   5 -12 -13 184.441 195.730   1
  -5 -12  13 11.8611 179.616   3
   5 -12 -12-11.5622 135.244   1
  -5 -12  12-25.2907 155.295   3
   5 -12 -11 107.570 172.597   1
  -5 -12  11 56.9211 147.769   3
  -5 -12  10-64.5117 153.624   3
   5 -12 -10-24.3943 161.082   1
   5 -12  -9 85.3409 161.196   1
  -5 -12   9 21.7478 133.788   3
   5 -12  -8 307.012 139.870   1
  -5 -12   8 263.752 158.159   3
   5 -12  -7 63.0659 150.899   1
  -5 -12   7 74.5419 130.898   3
  -5 -12   6 221.616 145.087   3
   5 -12  -6 186.411 154.303   1
  -5 -12   5 218.965 141.126   3
   5 -12  -5 264.820 147.653   1
  -5 -12   4 49.3096 100.728   0
  -5 -12   4-5.42296 126.294   3
   5 -12  -4-13.1199 143.932   1
   5 -12  -3-80.3275 118.226   2
  -5 -12   3-15.3250 117.638   0
  -5 -12   3 31.7362 139.490   3
   5 -12  -3 20.3294 129.303   1
  -5 -12   2 180.504 137.461   3
   5 -12  -2 272.410 131.536   2
  -5 -12   2 106.860 111.623   0
   5 -12  -2 232.652 148.637   1
   5 -12  -1 12.7390 125.627   2
  -5 -12   1 69.5580 112.115   0
  -5 -12   1 106.232 133.473   3
   5 -12  -1 69.9646 125.251   1
   5 -12   0 6.94728 132.693   2
  -5 -12   0 111.167 114.566   0
   5 -12   0 11.9990 130.713   1
  -5 -12   0 110.237 151.178   3
   5 -12   1 4.83088 129.412   2
  -5 -12  -1 41.1206 132.424   0
  -5 -12  -1 23.5087 150.859   3
   5 -12   1 46.8979 140.808   1
   5 -12   2 1174.75 173.864   2
  -5 -12  -2 1110.88 182.826   0
   5 -12   2 1218.96 180.342   1
   5 -12   3 223.866 143.189   2
  -5 -12  -3 170.521 133.615   0
   5 -12   3 212.771 152.803   1
   5 -12   4 897.594 165.814   2
  -5 -12  -4 783.661 166.605   0
  -5 -12  -5-31.7726 155.476   0
   5 -12   5 61.7736 137.075   2
  -5 -12  -6 107.395 162.879   0
   5 -12   6 130.311 167.070   2
  -5 -12  -7 193.368 146.732   0
   5 -12   7 301.869 183.423   2
  -5 -12  -8 270.008 138.862   0
   5 -12   8 336.281 161.047   2
  -5 -12  -9 0.00000 142.336   0
   5 -12   9-25.1669 176.904   2
  -5 -12 -10 117.168 163.698   0
   5 -12  10 14.8627 152.347   2
  -5 -12 -11 165.163 139.066   0
   5 -12  11 97.7891 163.635   2
  -5 -12 -12 99.9285 153.392   0
   5 -12  12 194.159 185.227   2
  -5 -12 -13 40.2939 168.716   0
  -5 -13  13 127.713 166.827   3
   5 -13 -12-4.71507 141.637   1
  -5 -13  12 109.722 185.622   3
   5 -13 -11-68.9094 179.879   1
  -5 -13  11 35.8684 137.765   3
   5 -13 -10-28.7908 181.976   1
  -5 -13  10 128.306 133.340   3
   5 -13  -9-67.2543 168.515   1
  -5 -13   9-32.3244 134.160   3
  -5 -13   8 141.312 164.916   3
   5 -13  -8 107.466 159.947   1
  -5 -13   7 79.0015 139.876   3
   5 -13  -7 28.8341 141.559   1
  -5 -13   6 289.114 170.742   3
   5 -13  -6 421.751 158.558   1
  -5 -13   5 15.7111 163.529   3
   5 -13  -5 42.0940 156.513   1
  -5 -13   4 83.1995 152.045   3
   5 -13  -4 31.4525 154.847   1
  -5 -13   3 135.826 123.938   0
  -5 -13   3 70.0118 149.484   3
   5 -13  -3 157.964 144.936   1
  -5 -13   2-24.5095 115.661   0
   5 -13  -2 119.533 114.299   2
  -5 -13   2 74.6791 151.848   3
   5 -13  -2-16.8049 139.771   1
  -5 -13   1 388.476 143.796   0
   5 -13  -1 356.802 132.812   2
  -5 -13   1 415.985 171.458   3
   5 -13  -1 396.306 163.658   1
   5 -13   0 1666.47 174.216   2
   5 -13   0 1544.51 191.392   1
  -5 -13   0 1664.68 213.143   3
  -5 -13   0 1874.14 201.252   0
  -5 -13  -1 50.4689 147.914   0
   5 -13   1 158.856 147.090   2
   5 -13   1 86.9541 146.045   1
   5 -13   2 1447.56 189.347   2
  -5 -13  -2 1548.47 185.272   0
   5 -13   2 1296.26 203.249   1
  -5 -13  -3 330.937 158.366   0
   5 -13   3 354.241 145.561   2
   5 -13   3 276.189 148.835   1
  -5 -13  -4 16.4987 140.380   0
   5 -13   4 81.3912 141.818   2
  -5 -13  -5 365.295 173.259   0
   5 -13   5 372.130 153.761   2
  -5 -13  -6 128.135 176.354   0
   5 -13   6 1.59381 141.276   2
  -5 -13  -7 386.962 179.844   0
   5 -13   7 106.935 166.294   2
  -5 -13  -8 42.1265 169.926   0
   5 -13   8 59.5158 188.859   2
  -5 -13  -9 16.0945 163.105   0
   5 -13   9-5.39586 160.033   2
  -5 -13 -10-15.7388 141.257   0
   5 -13  10 42.1611 188.651   2
  -5 -13 -11-13.4154 181.252   0
   5 -13  11 186.709 178.105   2
   5 -14 -11 180.900 192.841   1
  -5 -14  11 268.001 183.731   3
   5 -14 -10 7.45968 178.287   1
  -5 -14  10 93.3680 125.255   3
  -5 -14   9 112.890 134.068   3
   5 -14  -9 97.3996 172.742   1
  -5 -14   8 4.32048 168.967   3
   5 -14  -8-4.44147 171.523   1
  -5 -14   7 274.917 178.510   3
   5 -14  -7 429.098 178.836   1
  -5 -14   6 1.64839 151.227   3
   5 -14  -6-68.7451 161.891   1
   5 -14  -5 589.573 157.691   1
  -5 -14   5 543.841 146.380   3
  -5 -14   4 244.111 139.656   3
   5 -14  -4 57.6758 150.335   1
  -5 -14   3 199.733 109.038   0
  -5 -14   3 159.457 144.329   3
   5 -14  -3 242.088 151.185   1
  -5 -14   2 23.7867 115.991   0
  -5 -14   2 48.0071 155.787   3
   5 -14  -2-13.5016 128.942   1
  -5 -14   1 130.643 118.048   0
   5 -14  -1 153.503 131.489   2
   5 -14  -1-65.0945 147.890   1
  -5 -14   1 20.2907 160.518   3
   5 -14   0 44.9865 162.963   1
  -5 -14   0 60.1267 133.408   0
   5 -14   0-15.4270 124.503   2
  -5 -14   0 97.3441 133.827   3
  -5 -14  -1 106.013 151.048   0
   5 -14   1-13.9892 123.193   2
   5 -14   1 22.2493 128.932   1
  -5 -14  -2 44.5719 128.547   0
   5 -14   2 137.734 157.646   2
   5 -14   2 8.00765 161.810   1
  -5 -14  -3 53.8563 163.268   0
   5 -14   3 50.1251 149.595   2
   5 -14   3-31.0345 135.177   1
  -5 -14  -4 91.5406 164.646   0
   5 -14   4 11.0481 161.188   2
  -5 -14  -5-46.8785 165.263   0
   5 -14   5 9.84064 168.823   2
  -5 -14  -6-6.95404 152.870   0
   5 -14   6-68.1727 178.128   2
  -5 -14  -7 48.5188 133.541   0
   5 -14   7 24.8783 184.946   2
  -5 -14  -8 267.588 161.662   0
   5 -14   8 317.064 188.767   2
  -5 -14  -9-61.4821 133.058   0
   5 -14   9 100.818 167.500   2
  -5 -15  10-22.5274 145.551   3
  -5 -15   9 159.905 138.409   3
   5 -15  -9-23.5814 141.749   1
  -5 -15   8-65.8557 156.641   3
   5 -15  -8 129.218 144.886   1
  -5 -15   7 59.7696 182.962   3
   5 -15  -7 193.780 179.698   1
  -5 -15   6 153.110 141.914   3
   5 -15  -6 156.408 182.811   1
  -5 -15   5 343.430 185.719   3
   5 -15  -5 458.094 187.272   1
  -5 -15   4-37.0935 170.469   3
   5 -15  -4-13.1845 133.141   1
  -5 -15   3 114.241 165.413   3
   5 -15  -3 91.9486 152.177   1
  -5 -15   2 134.529 121.093   0
  -5 -15   2 90.7592 167.394   3
   5 -15  -2 71.7353 157.622   1
  -5 -15   1 192.228 146.872   0
   5 -15  -1-28.2052 137.339   1
  -5 -15   1 181.696 178.427   3
  -5 -15   0-17.0045 128.485   0
   5 -15   0-88.0181 127.883   2
   5 -15   0-29.1492 126.628   1
  -5 -15  -1 110.950 134.113   0
   5 -15   1 135.353 150.823   2
   5 -15   1 12.0495 153.826   1
  -5 -15  -2 9.06391 133.902   0
   5 -15   2-73.4848 158.407   2
   5 -15   2 19.9884 170.150   1
  -5 -15  -3 173.498 174.378   0
   5 -15   3 66.6923 145.017   2
  -5 -15  -4 154.494 174.242   0
   5 -15   4 202.529 183.902   2
  -5 -15  -5 49.8493 164.527   0
   5 -15   5 143.593 185.540   2
  -5 -15  -6 104.806 177.816   0
   5 -15   6-67.7411 185.500   2
  -5 -15  -7 36.7097 193.718   0
   5 -15   7 80.7224 177.522   2
   5 -15   8-46.2857 181.127   2
  -5 -16   7 160.739 174.817   3
  -5 -16   6 519.168 193.926   3
   5 -16  -6 503.291 173.940   1
  -5 -16   5 8.27064 171.914   3
   5 -16  -5-95.2389 209.747   1
  -5 -16   4 472.197 175.940   3
   5 -16  -4 332.631 194.562   1
  -5 -16   3-76.5192 184.329   3
   5 -16  -3 16.8945 162.447   1
  -5 -16   2 74.6548 190.306   3
   5 -16  -2 66.0758 176.764   1
  -5 -16   1-89.9014 160.934   0
  -5 -16   1 6.38546 188.660   3
   5 -16  -1 34.2308 183.893   1
  -5 -16   0 44.3301 143.920   0
   5 -16   0 23.1772 188.879   1
  -5 -16  -1 67.3232 143.859   0
   5 -16   1 6.46724 157.912   2
   5 -16   1-26.0256 187.375   1
  -5 -16  -2 44.5131 150.314   0
   5 -16   2-10.0767 160.468   2
   5 -16   2-26.3773 177.273   1
  -5 -16  -3-42.2293 148.656   0
   5 -16   3 22.6972 153.263   2
  -5 -16  -4 35.9692 208.809   0
   5 -16   4 298.385 197.074   2
  -5 -16  -5-65.1923 177.678   0
   5 -16   5-28.1979 164.658   2
   5 -16   6 154.051 182.299   2
  -5 -17   4-8.85676 167.374   3
  -5 -17   3 143.523 164.357   3
  -5 -17   2-76.5808 192.464   3
  -5 -17   0-20.5628 151.960   0
  -5 -17  -1 113.406 150.689   0
  -5 -17  -2 43.7128 155.263   0
   5 -17   3 216.751 139.630   2
   6   0 -20 142.779 118.848   1
  -6   0  19 25.9245 117.947   3
   6   0 -19 14.5506 133.971   1
   6   0 -18 74.5401 149.965   1
  -6   0  18 122.034 158.239   3
   6   0 -17 20.5146 114.174   1
  -6   0  17 120.796 129.677   3
   6   0 -16 24.9704 124.670   1
  -6   0  16 89.6188 124.106   3
   6   0 -15 6.20272 133.259   1
  -6   0  15 48.5263 122.726   3
   6   0 -14 136.196 120.235   1
  -6   0  14 177.846 127.789   3
   6   0 -13-12.3982 108.775   1
  -6   0  13 10.4979 102.778   3
  -6   0  12 6998.22 262.784   3
   6   0 -12 6912.44 246.405   1
   6   0 -11 43.5730 98.6611   1
  -6   0  11 60.6797 118.686   3
  -6   0  10 3791.58 185.378   3
   6   0 -10 3968.81 179.844   1
   6   0  -9 24.3958 80.5363   1
  -6   0   9 15.3525 96.2851   3
   6   0  -8 17.7156 77.1623   1
  -6   0   8 1.34289 78.0231   3
   6   0  -7 7.11624 64.5955   1
  -6   0   7-11.0746 74.4612   3
   6   0  -6 495.018 69.8338   1
  -6   0   6 583.945 76.6842   3
   6   0  -5-2.95541 49.7735   1
  -6   0   5-13.7914 54.9318   3
  -6   0   4 7759.88 166.556   3
   6   0  -4 7561.91 146.156   1
   6   0  -3-1.60009 35.6455   1
  -6   0   3-12.8802 43.5353   3
  -6   0   2 531.522 93.9174   0
  -6   0   2 487.703 55.1365   3
   6   0  -2 516.726 44.3560   1
  -6   0   1-13.8318 75.9875   0
[truncated: 315,955 more chars]
