# Supplementary material for: 2,4-Di-tert-butyl-6-({[2-(di­methyl­amino)­eth­yl](2-hy­droxy­benz­yl)amino}­meth­yl)phenol
Source: Acta Crystallogr Sect E Struct Rep Online. 2014 May 17;70(Pt 6):o678. doi: 10.1107/S1600536814010241 (PMC4051019; doi:10.1107/S1600536814010241)
Supplement: Supplementary file 2 [file e-70-0o678-Isup2.hkl]

#
# h,k,l, Fc-squared, Fo-squared, sigma(Fo-squared), status flag
#
data_I
_shelx_title ' 1 in P2(1)/c'
_shelx_refln_list_code          4
_shelx_F_calc_maximum      157.56
_exptl_crystal_F_000       904.00
_reflns_d_resolution_high  0.8107

loop_
 _space_group_symop_operation_xyz
 'x, y, z'
 '-x, y+1/2, -z+1/2'
 '-x, -y, -z'
 'x, -y-1/2, z-1/2'

_cell_length_a    12.3002
_cell_length_b    13.3758
_cell_length_c    15.5662
_cell_angle_alpha  90.000
_cell_angle_beta   96.377
_cell_angle_gamma  90.000

_shelx_F_squared_multiplier     1.000

loop_
 _refln_index_h
 _refln_index_k
 _refln_index_l
 _refln_F_squared_calc
 _refln_F_squared_meas
 _refln_F_squared_sigma
 _refln_observed_status
   2   0   0       9020.22       8237.40        84.08 o
   3   0   0      15021.23      13697.98       242.81 o
   4   0   0       6368.62       6273.34        40.10 o
   5   0   0       1667.31       1599.14        25.48 o
   6   0   0         15.85         25.05        10.63 o
   7   0   0        524.54        512.94        29.58 o
   8   0   0        355.15        335.37        33.45 o
   9   0   0        415.81        446.74        36.97 o
  10   0   0       1568.29       1543.59        54.73 o
  11   0   0        551.30        519.78        39.79 o
  12   0   0         49.17         35.77        32.05 o
  13   0   0         50.46         37.77        37.30 o
  14   0   0          6.08         19.82        36.53 o
  15   0   0          2.42         21.02        37.10 o
   2   1   0       6925.68       6162.06        25.76 o
   3   1   0       2689.96       2453.44        19.81 o
   4   1   0         39.17         45.44         5.41 o
   5   1   0         95.42         96.52         8.25 o
   6   1   0        168.77        160.92         9.47 o
   7   1   0          3.67          7.58         8.42 o
   8   1   0         21.47         26.50        13.22 o
   9   1   0          4.54         19.11        20.62 o
  10   1   0       1343.69       1295.50        37.20 o
  11   1   0        113.32        101.80        22.64 o
  12   1   0          6.93          1.21        22.24 o
  13   1   0          0.07         -8.18        21.78 o
  14   1   0         80.21         90.09        25.12 o
  15   1   0          2.75         -3.99        25.33 o
   0   2   0       1146.53        865.78        17.26 o
   1   2   0        697.54        609.07         7.35 o
   2   2   0      19983.95      16976.08        59.99 o
   3   2   0       1078.22        969.68        15.21 o
   4   2   0         31.98         30.88         7.99 o
   5   2   0       1763.39       1708.42        22.24 o
   6   2   0         43.18         46.25        10.16 o
   7   2   0       1153.48       1212.97        22.90 o
   8   2   0        162.78        151.57        13.00 o
   9   2   0        315.59        296.57        20.53 o
  10   2   0         62.20         81.38        24.27 o
  11   2   0          0.06          8.33        21.17 o
  12   2   0         64.11         60.14        24.29 o
  13   2   0          1.82          4.96        23.76 o
  14   2   0          0.04         -5.78        21.88 o
   1   3   0      15560.44      13888.88        56.19 o
   2   3   0        406.24        377.42         8.40 o
   3   3   0        814.09        786.81        14.81 o
   4   3   0       2425.45       2392.42        40.35 o
   5   3   0        111.98        118.57        10.92 o
   6   3   0        161.41        167.33        12.81 o
   7   3   0         18.33          9.94        11.14 o
   8   3   0        517.04        576.88        20.82 o
   9   3   0        435.67        435.33        21.01 o
  10   3   0        360.64        383.45        30.51 o
  11   3   0        479.13        447.43        27.76 o
  12   3   0         35.25         24.73        23.29 o
  13   3   0          4.75         23.01        25.77 o
  14   3   0          7.52         11.77        25.48 o
   0   4   0       8135.52       7701.62        47.08 o
   1   4   0        622.14        578.15         8.26 o
   2   4   0       5421.83       5190.85        28.21 o
   3   4   0          8.99          1.07         5.54 o
   4   4   0         79.44         78.25         5.42 o
   5   4   0          1.37          3.91        10.09 o
   6   4   0        461.41        499.04        17.74 o
   7   4   0        297.66        287.10        17.19 o
   8   4   0         36.48         46.64        15.00 o
   9   4   0         90.39         91.10        17.00 o
  10   4   0         86.50         60.71        16.79 o
  11   4   0         39.81         62.82        24.10 o
  12   4   0          3.01         18.66        22.90 o
  13   4   0         50.83         52.73        25.05 o
  14   4   0          1.40          2.97        24.43 o
   1   5   0        769.85        849.90        10.58 o
   2   5   0          5.09         22.70         5.71 o
   3   5   0        120.62        116.46         6.33 o
   4   5   0       2822.22       3305.60        25.58 o
   5   5   0        111.84        107.54         6.44 o
   6   5   0         15.19          9.01        13.59 o
   7   5   0        701.50        674.00        22.80 o
   8   5   0        135.76        116.68        17.62 o
   9   5   0         30.47         28.44        16.20 o
  10   5   0        309.85        287.46        20.92 o
  11   5   0         14.53         16.32        19.42 o
  12   5   0         23.31         32.75        24.26 o
  13   5   0          3.70          7.71        22.13 o
  14   5   0          2.75         -6.78        23.42 o
   0   6   0        676.20        706.44        15.31 o
   1   6   0         26.01         21.00         5.84 o
   2   6   0        983.36       1094.76        14.90 o
   3   6   0        159.10        212.58         8.46 o
   4   6   0         90.95         85.06         8.85 o
   5   6   0        569.00        675.85        14.19 o
   6   6   0          0.70          5.14        14.03 o
   7   6   0        141.80        149.82        18.06 o
   8   6   0        277.44        236.80        20.89 o
   9   6   0         17.47         32.51        17.47 o
  10   6   0        100.71         94.89        18.53 o
  11   6   0          6.86          9.55        20.64 o
  12   6   0         32.43         28.14        32.23 o
  13   6   0         29.83         22.72        26.02 o
  14   6   0          6.75          7.70        26.73 o
   1   7   0       1807.05       1932.55        18.02 o
   2   7   0       1049.19       1052.02        15.01 o
   3   7   0         90.06        107.48         8.46 o
   4   7   0        391.03        380.02        13.50 o
   5   7   0        260.86        235.62        11.88 o
   6   7   0        173.09        188.72        18.91 o
   7   7   0        224.55        240.54        20.29 o
   8   7   0          4.45         -8.15        16.70 o
   9   7   0         15.06          5.48        17.31 o
  10   7   0         18.91         17.07        17.31 o
  11   7   0          8.96         12.82        22.14 o
  12   7   0         53.96         63.25        33.57 o
  13   7   0          1.01          1.78        27.16 o
   0   8   0        453.53        499.34        16.95 o
   1   8   0        319.71        333.15        10.58 o
   2   8   0         85.81         84.97         8.91 o
   3   8   0         11.59         18.34         8.84 o
   4   8   0        512.71        520.75        16.53 o
   5   8   0          0.00          1.36        16.14 o
   6   8   0         77.18         83.41        18.37 o
   7   8   0         75.33         62.28        17.98 o
   8   8   0          1.49         -4.10        17.55 o
   9   8   0         27.62         36.08        18.79 o
  10   8   0          1.24         11.00        18.84 o
  11   8   0         19.47         27.04        21.88 o
  12   8   0          0.00        -11.19        21.46 o
  13   8   0          7.05        -13.70        36.22 o
   1   9   0        208.49        219.34        10.82 o
   2   9   0         17.27         10.24         9.42 o
   3   9   0         13.80         11.41        10.09 o
   4   9   0          3.53          5.98        11.72 o
   5   9   0         66.54         47.94        17.38 o
   6   9   0         40.64         35.64        17.95 o
   7   9   0          0.01          8.11        17.12 o
   8   9   0         21.57         23.28        18.35 o
   9   9   0         47.83         43.24        19.90 o
  10   9   0         20.13         22.31        19.03 o
  11   9   0          0.01        -15.62        24.16 o
  12   9   0         17.89         14.90        25.20 o
   0  10   0         37.51         38.02        14.25 o
   1  10   0          0.83          3.54         9.75 o
   2  10   0          2.45          2.52        10.19 o
   3  10   0          1.06          9.25        12.76 o
   4  10   0         32.51         27.27        12.63 o
   5  10   0        464.32        448.08        24.14 o
   6  10   0        376.11        408.93        23.30 o
   7  10   0          5.57         10.76        16.70 o
   8  10   0         16.87         13.11        19.10 o
   9  10   0         63.51         74.21        19.53 o
  10  10   0          2.10          0.05        20.08 o
  11  10   0          3.58         -6.83        23.23 o
   1  11   0        138.52        133.20        11.65 o
   2  11   0        130.99        121.80        12.25 o
   3  11   0         53.96         37.57        13.84 o
   4  11   0        148.29        146.76        19.45 o
   5  11   0        386.54        420.20        24.37 o
   6  11   0         29.61         34.87        18.49 o
   7  11   0         24.60         22.92        19.45 o
   8  11   0         13.70         27.54        20.70 o
   9  11   0         15.90         21.86        20.44 o
  10  11   0          0.18          9.00        23.80 o
  11  11   0          4.82          4.41        22.40 o
   0  12   0         17.09          7.96        15.44 o
   1  12   0         13.46          7.16        10.53 o
   2  12   0          8.74          9.47        12.44 o
   3  12   0         25.60         19.39        13.72 o
   4  12   0          4.86         15.21        16.54 o
   5  12   0         20.70         16.85        18.19 o
   6  12   0          2.72         15.16        20.08 o
   7  12   0          0.22          4.67        20.36 o
   8  12   0          4.29         26.50        21.72 o
   9  12   0         13.20         14.05        20.85 o
  10  12   0          0.16        -11.19        24.24 o
   1  13   0         31.88         28.25        13.49 o
   2  13   0          1.67          3.65        14.76 o
   3  13   0          1.60          6.11        18.29 o
   4  13   0        262.56        302.04        23.46 o
   5  13   0        472.40        471.77        26.98 o
   6  13   0          3.57         -3.51        18.43 o
   7  13   0        137.29        134.93        22.83 o
   8  13   0          0.95          7.63        22.01 o
   9  13   0         27.11         28.29        23.15 o
   0  14   0        178.19        187.02        22.39 o
   1  14   0         19.75         34.43        13.95 o
   2  14   0         12.27         21.96        15.31 o
   3  14   0          6.61          0.24        18.66 o
   4  14   0          5.11         17.73        20.35 o
   5  14   0          9.16         12.74        19.06 o
   6  14   0          3.00          1.71        20.79 o
   7  14   0         22.45         34.96        22.20 o
   1  15   0          0.21         16.43        19.39 o
   2  15   0         25.03         33.25        28.03 o
   3  15   0          1.62        -12.37        23.20 o
   4  15   0          4.65         -1.51        22.37 o
   5  15   0          1.11        -12.48        20.56 o
   6  15   0          0.28          8.00        23.93 o
   0  16   0          2.39          6.49        34.41 o
   1  16   0          1.37         -6.50        19.95 o
   2  16   0          0.00         13.93        25.99 o
   3  16   0          0.32        -12.85        31.07 o
 -15   1   1          2.37          2.95        25.93 o
 -14   1   1          0.08          1.89        24.77 o
 -13   1   1         19.59         39.76        24.84 o
 -12   1   1          0.05         14.06        21.26 o
 -11   1   1        358.69        347.91        27.25 o
 -10   1   1        488.82        476.76        22.36 o
  -9   1   1         96.13        101.00        16.32 o
  -8   1   1         81.58         84.16         8.76 o
  -7   1   1        335.02        328.77        10.22 o
  -6   1   1        115.57        111.63         7.33 o
  -5   1   1        147.02        149.81         5.22 o
  -4   1   1       4115.91       3973.09        37.22 o
  -3   1   1      12218.33      11269.94        39.90 o
  -2   1   1       4184.93       3878.21        22.08 o
   2   1   1       1691.60       1619.65        21.93 o
   3   1   1       1105.47        931.65        22.68 o
   4   1   1       4408.27       4284.15        46.34 o
   5   1   1       1554.82       1447.24        31.96 o
   6   1   1        459.20        498.07        18.32 o
   7   1   1        106.56        127.18        15.66 o
   8   1   1          1.01          3.56        17.69 o
   9   1   1          0.57          2.87        19.87 o
  10   1   1        605.90        593.79        29.69 o
  11   1   1        154.83        143.23        23.03 o
  12   1   1          0.84          2.68        22.31 o
  13   1   1          2.00          3.12        21.15 o
  14   1   1         20.10         13.87        23.28 o
 -15   2   1          0.07          0.25        23.97 o
 -14   2   1          0.14          2.50        26.63 o
 -13   2   1          0.31         -5.08        23.12 o
 -12   2   1         50.44         47.01        23.74 o
 -11   2   1        107.69        110.22        23.23 o
 -10   2   1        856.43        887.87        28.72 o
  -9   2   1        528.67        515.74        18.44 o
  -8   2   1        414.38        421.37        17.29 o
  -7   2   1        134.60        121.86        11.99 o
  -6   2   1       1208.04       1165.67        15.06 o
  -5   2   1        892.33        987.16        12.50 o
  -4   2   1       1085.95       1145.57        17.47 o
  -3   2   1       1880.27       1900.40        19.54 o
  -2   2   1        264.00        278.58         9.04 o
  -1   2   1        614.12        567.67         6.65 o
   0   2   1      24826.25      19335.27        64.74 o
   1   2   1         26.18         26.22         3.31 o
   2   2   1       2186.63       2154.80        16.57 o
   3   2   1         41.99         40.64         5.51 o
   4   2   1        117.41        130.14         5.99 o
   5   2   1         44.52         41.04         8.88 o
   6   2   1        398.14        425.88        14.85 o
   7   2   1        330.30        313.56        20.04 o
   8   2   1         26.33         22.02        18.96 o
   9   2   1        189.47        192.63        22.57 o
  10   2   1        312.18        280.32        25.49 o
  11   2   1          1.17          8.82        21.66 o
  12   2   1          0.49         18.81        22.93 o
  13   2   1          8.08          4.86        24.64 o
  14   2   1         11.56         47.11        24.37 o
 -14   3   1          4.20         10.06        25.13 o
 -13   3   1         22.79         29.38        24.25 o
 -12   3   1          0.07          0.96        21.95 o
 -11   3   1         42.75         30.37        17.69 o
 -10   3   1        263.50        256.16        18.98 o
  -9   3   1          4.09         13.41        14.71 o
  -8   3   1        717.85        709.82        21.90 o
  -7   3   1        191.03        196.40        14.20 o
  -6   3   1        535.25        534.48        16.90 o
  -5   3   1          0.06         -1.11         9.09 o
  -4   3   1       1050.31       1065.02        23.30 o
  -3   3   1        318.73        359.26        11.23 o
  -2   3   1       1133.82       1085.18        14.99 o
  -1   3   1       4321.26       4161.66        25.86 o
   0   3   1      13503.29      12374.51        35.72 o
   1   3   1       2916.41       2859.72        19.41 o
   2   3   1        201.80        187.14         5.77 o
   3   3   1        237.82        209.11         7.40 o
   4   3   1         22.14         23.16         5.00 o
   5   3   1       1232.06       1416.81        14.90 o
   6   3   1        960.86        964.70        12.93 o
   7   3   1         23.14         34.72        12.12 o
   8   3   1         10.40         35.74        25.63 o
   9   3   1         14.75         15.94        21.86 o
  10   3   1       1294.52       1260.67        35.12 o
  11   3   1         22.59         26.22        21.09 o
  12   3   1         67.96         70.65        23.22 o
  13   3   1          9.38          6.96        23.24 o
  14   3   1          6.31          7.51        23.10 o
 -14   4   1         28.04         46.84        25.47 o
 -13   4   1         30.96         37.48        22.95 o
 -12   4   1        260.56        244.67        28.41 o
 -11   4   1         68.84         46.98        21.60 o
 -10   4   1        132.69        158.04        19.03 o
  -9   4   1        164.86        158.07        17.52 o
  -8   4   1         14.81         15.88        14.16 o
  -7   4   1        424.23        422.64        18.27 o
  -6   4   1         81.83         83.15        11.98 o
  -5   4   1          0.11          9.09         9.79 o
  -4   4   1        195.60        184.90        11.50 o
  -3   4   1        459.72        460.06         9.87 o
  -2   4   1        204.37        162.81         7.33 o
  -1   4   1       2055.68       1940.34        14.65 o
   0   4   1       6639.08       6517.65        35.96 o
   1   4   1       1682.74       1510.69        13.00 o
   2   4   1       4668.39       4630.00        23.35 o
   3   4   1          3.49          6.48         4.02 o
   4   4   1         10.88          5.08         5.68 o
   5   4   1        713.51        739.87        12.19 o
   6   4   1        193.37        186.74        14.41 o
   7   4   1         85.84         97.23        14.37 o
   8   4   1          6.03         21.45        17.09 o
   9   4   1         11.41         25.41        30.10 o
  10   4   1        713.94        632.98        31.55 o
  11   4   1          3.86          3.74        20.50 o
  12   4   1        172.64        170.38        25.80 o
  13   4   1        215.27        233.45        25.20 o
  14   4   1          0.58         -3.67        26.10 o
 -14   5   1          0.00          4.10        25.31 o
 -13   5   1          3.99          0.34        25.30 o
 -12   5   1         43.14         29.58        23.70 o
 -11   5   1         55.92         64.64        16.64 o
 -10   5   1        123.98        126.66        18.67 o
  -9   5   1          2.91          6.04        15.62 o
  -8   5   1         53.95         56.04        16.55 o
  -7   5   1        968.94       1039.36        25.80 o
  -6   5   1        385.42        399.00        17.56 o
  -5   5   1        437.18        480.51        17.25 o
  -4   5   1         59.11         48.95         6.84 o
  -3   5   1         31.51         38.27         6.89 o
  -2   5   1          0.04          1.03         6.02 o
  -1   5   1       1490.94       1478.14        13.27 o
   0   5   1       3488.27       3480.01        19.34 o
   1   5   1          4.20          9.88         4.94 o
   2   5   1        115.13        144.34         7.24 o
   3   5   1       6429.15       6619.30        43.54 o
   4   5   1          2.39          2.90         4.21 o
   5   5   1        150.76        137.19         8.40 o
   6   5   1         61.88         72.14        13.84 o
   7   5   1        404.55        419.74        20.50 o
   8   5   1        166.45        178.05        18.24 o
   9   5   1         83.54        101.60        21.90 o
  10   5   1          6.42          7.08        29.12 o
  11   5   1         19.00         24.89        23.43 o
  12   5   1         13.66         12.01        21.68 o
  13   5   1          9.09         16.49        23.86 o
  14   5   1         31.24         75.43        24.74 o
 -14   6   1         48.90         44.30        27.71 o
 -13   6   1          5.42          4.59        25.06 o
 -12   6   1          8.62         17.59        22.40 o
 -11   6   1          0.84         18.78        16.90 o
 -10   6   1         97.38         82.98        18.21 o
  -9   6   1          4.81         -0.45        16.54 o
  -8   6   1        131.07        117.77        18.66 o
  -7   6   1          4.68          6.76        15.47 o
  -6   6   1        558.27        529.99        20.33 o
  -5   6   1        267.76        257.91        15.49 o
  -4   6   1        197.54        231.94        10.38 o
  -3   6   1        382.31        357.32        11.71 o
  -2   6   1         67.39         75.81         8.01 o
  -1   6   1       2716.92       2926.14        19.89 o
   0   6   1         42.47         60.54         6.37 o
   1   6   1        590.60        744.96        11.19 o
   2   6   1         25.31         41.18         7.15 o
   3   6   1         90.61        112.79         7.72 o
   4   6   1       1489.22       1562.11        16.46 o
   5   6   1        277.32        313.24        11.87 o
   6   6   1        341.08        378.24        19.76 o
   7   6   1        289.72        283.92        20.01 o
   8   6   1         53.54         47.19        18.20 o
   9   6   1        411.28        388.37        26.50 o
  10   6   1         32.84         36.87        27.39 o
  11   6   1        232.24        217.36        37.45 o
  12   6   1         57.75         59.17        27.73 o
  13   6   1          2.90          2.60        24.64 o
 -13   7   1          8.87         23.03        36.78 o
 -12   7   1          0.05          3.41        18.67 o
 -11   7   1         12.81          4.14        17.87 o
 -10   7   1         55.99         40.92        16.75 o
  -9   7   1         12.92         -0.15        16.77 o
  -8   7   1        234.09        211.59        20.85 o
  -7   7   1          8.62          1.99        16.98 o
  -6   7   1         35.65         30.54        15.74 o
  -5   7   1         68.98         65.97         9.55 o
  -4   7   1        443.10        427.69        13.81 o
  -3   7   1         12.17         12.24         8.86 o
  -2   7   1          1.79          2.73         8.18 o
  -1   7   1        104.12        106.61         7.65 o
   0   7   1       1155.99       1142.00        14.49 o
   1   7   1        350.57        361.12         9.72 o
   2   7   1       1563.73       1521.31        19.28 o
   3   7   1         37.38         39.17         7.93 o
   4   7   1         47.89         38.97         6.97 o
   5   7   1        136.29        140.32        11.62 o
   6   7   1         86.20        110.07        17.82 o
   7   7   1         20.00          3.48        17.65 o
   8   7   1         40.45         45.77        17.61 o
   9   7   1        104.60        122.21        22.64 o
  10   7   1        160.55        160.59        23.19 o
  11   7   1         29.91         27.96        34.81 o
  12   7   1         75.36         77.55        36.72 o
  13   7   1          0.74          3.87        24.87 o
 -13   8   1          0.02          3.72        34.98 o
 -12   8   1         36.18         25.09        18.62 o
 -11   8   1        114.07        125.86        20.27 o
 -10   8   1          0.51         -8.41        18.13 o
  -9   8   1          3.43          9.36        17.84 o
  -8   8   1        267.49        291.03        22.09 o
  -7   8   1        178.05        139.32        19.45 o
  -6   8   1          1.92          8.92        17.09 o
  -5   8   1          3.26          6.31        15.73 o
  -4   8   1        289.00        294.61        14.06 o
  -3   8   1        214.68        212.46        13.15 o
  -2   8   1        233.22        249.06        11.80 o
  -1   8   1        128.27        145.55         8.97 o
   0   8   1        299.20        327.92        10.74 o
   1   8   1        297.42        311.88        10.41 o
   2   8   1         27.76         16.28         9.24 o
   3   8   1         83.22         84.18         9.67 o
   4   8   1        110.13        132.10         9.97 o
   5   8   1         38.61         28.24        16.22 o
   6   8   1        131.37        108.47        19.33 o
   7   8   1         11.78          9.82        18.38 o
   8   8   1          0.12         -3.72        17.61 o
   9   8   1         12.89         10.26        19.31 o
  10   8   1        235.13        220.40        25.54 o
  11   8   1          0.14         15.15        31.95 o
  12   8   1         44.25         28.08        31.08 o
  13   8   1          0.46          0.64        27.25 o
 -12   9   1          2.17         -1.82        19.82 o
 -11   9   1          0.43          7.81        19.33 o
 -10   9   1         36.76         25.14        20.16 o
  -9   9   1        213.86        219.30        22.65 o
  -8   9   1        365.27        315.89        22.92 o
  -7   9   1        288.09        301.01        21.49 o
  -6   9   1         24.79         34.36        17.74 o
  -5   9   1        727.13        706.29        25.45 o
  -4   9   1         22.29         19.94        11.83 o
  -3   9   1        347.15        362.91        16.14 o
  -2   9   1        149.35        146.49        12.03 o
  -1   9   1         19.28         33.87         9.13 o
   0   9   1         94.23         91.79         9.53 o
   1   9   1        140.14        126.69        10.12 o
   2   9   1          0.03          0.89        10.04 o
   3   9   1         66.16         50.98        10.48 o
   4   9   1         50.06         48.19        12.99 o
   5   9   1        480.59        515.63        24.37 o
   6   9   1          6.99         17.55        17.08 o
   7   9   1         57.00         43.00        18.46 o
   8   9   1         40.39         27.92        18.72 o
   9   9   1         23.75         22.99        22.40 o
  10   9   1          1.20        -12.41        21.54 o
  11   9   1          0.15          4.31        31.88 o
  12   9   1         21.86         16.82        35.36 o
 -12  10   1          0.86         -8.69        22.71 o
 -11  10   1          0.00         -9.05        20.17 o
 -10  10   1          0.48         -5.56        18.33 o
  -9  10   1         19.37         33.07        20.96 o
  -8  10   1          2.00          5.94        18.91 o
  -7  10   1        186.16        179.61        19.76 o
  -6  10   1        125.43        101.09        18.05 o
  -5  10   1          1.50          6.18        16.85 o
  -4  10   1          0.02          3.51        12.61 o
  -3  10   1          0.35         -1.40        12.51 o
  -2  10   1         58.55         60.41        11.76 o
  -1  10   1        399.74        373.62        14.17 o
   0  10   1        313.86        309.25        12.88 o
   1  10   1        412.59        421.19        13.64 o
   2  10   1        127.32        140.16        12.86 o
   3  10   1         40.80         33.46        11.72 o
   4  10   1        139.63        166.12        16.32 o
   5  10   1         58.90         64.85        18.59 o
   6  10   1         30.44         19.22        17.08 o
   7  10   1        195.84        168.42        19.57 o
   8  10   1         78.35         74.66        23.11 o
   9  10   1          9.92         15.52        22.47 o
  10  10   1         28.08         25.22        22.39 o
  11  10   1         76.09         91.22        35.86 o
 -11  11   1          5.60         28.64        21.41 o
 -10  11   1         51.36         45.01        19.98 o
  -9  11   1         31.61         36.13        19.51 o
  -8  11   1         14.06         10.26        18.03 o
  -7  11   1         19.92         20.49        18.89 o
  -6  11   1         80.86         65.22        18.00 o
  -5  11   1        139.89        126.76        18.86 o
  -4  11   1         55.46         48.69        17.17 o
  -3  11   1         55.53         50.98        13.56 o
  -2  11   1         83.11         72.47        13.18 o
  -1  11   1         84.54         69.59        12.11 o
   0  11   1         36.63         38.10        11.68 o
   1  11   1         51.22         48.17        10.97 o
   2  11   1        159.00        159.19        13.62 o
   3  11   1         55.79         60.34        14.46 o
   4  11   1          5.90          9.11        17.25 o
   5  11   1          4.86         11.31        19.25 o
   6  11   1         48.77         30.37        17.93 o
   7  11   1          0.00         -0.87        22.74 o
   8  11   1          3.93         -3.49        22.49 o
   9  11   1          2.57          3.82        20.89 o
  10  11   1          0.81         -1.39        22.31 o
  11  11   1         24.38         17.50        29.62 o
 -10  12   1          5.14         10.00        19.21 o
  -9  12   1         30.10          1.03        20.35 o
  -8  12   1         63.81         77.57        19.03 o
  -7  12   1         11.47         15.16        18.94 o
  -6  12   1          0.62          0.09        18.32 o
  -5  12   1         25.28         17.90        17.21 o
  -4  12   1          1.03          4.12        17.20 o
  -3  12   1         63.78         53.04        13.81 o
  -2  12   1         43.13         38.79        12.58 o
  -1  12   1         13.11         11.07        11.33 o
   0  12   1         24.60         20.46        11.86 o
   1  12   1         32.82         30.40        11.94 o
   2  12   1         42.32         28.17        15.08 o
   3  12   1          4.89         -3.01        14.06 o
   4  12   1          1.85          5.23        18.27 o
   5  12   1         19.50          8.05        19.20 o
   6  12   1         18.54         25.24        22.61 o
   7  12   1          3.71         10.17        24.37 o
   8  12   1         47.98         49.71        22.34 o
   9  12   1         82.58         77.33        25.96 o
  10  12   1          0.41          5.68        24.48 o
  -9  13   1          6.48          2.90        20.05 o
  -8  13   1          5.23         21.25        19.21 o
  -7  13   1         14.51         11.96        21.18 o
  -6  13   1          0.76          7.17        17.38 o
  -5  13   1        117.89        108.07        21.01 o
  -4  13   1         91.31         93.02        19.76 o
  -3  13   1         22.58         40.21        18.11 o
  -2  13   1          7.29          4.45        13.20 o
  -1  13   1          9.18          9.32        12.56 o
   0  13   1         23.32         21.97        12.18 o
   1  13   1         14.48         16.31        12.94 o
   2  13   1          0.93          0.47        15.75 o
   3  13   1          0.51         -5.75        21.63 o
   4  13   1         16.11         18.33        21.87 o
   5  13   1         26.48         27.57        23.68 o
   6  13   1          0.19          3.22        20.88 o
   7  13   1          2.45         12.26        22.76 o
   8  13   1          2.16         31.13        25.08 o
   9  13   1          0.79         11.83        27.21 o
  -8  14   1         37.17         63.58        23.33 o
  -7  14   1         20.29         28.53        21.26 o
  -6  14   1          0.42         -4.86        20.18 o
  -5  14   1          9.50         18.82        19.07 o
  -4  14   1          6.01          8.26        17.28 o
  -3  14   1         24.32          0.60        17.77 o
  -2  14   1         97.74         85.56        17.22 o
  -1  14   1         77.47         68.46        16.12 o
   0  14   1          0.00         -2.50        14.25 o
   1  14   1         23.78         25.91        18.13 o
   2  14   1         44.26         36.79        17.35 o
   3  14   1         36.31         36.46        23.05 o
   4  14   1         97.19         79.32        22.54 o
   5  14   1          6.11          9.44        21.41 o
   6  14   1          1.58         -4.81        23.49 o
   7  14   1          2.93         17.23        25.82 o
  -6  15   1         20.22         19.12        21.77 o
  -5  15   1          9.95         30.06        24.40 o
  -4  15   1          5.75         11.16        21.31 o
  -3  15   1          1.19         11.22        20.82 o
  -2  15   1         24.24         33.11        22.79 o
  -1  15   1          9.84         15.43        15.17 o
   0  15   1          0.64          0.37        17.80 o
   1  15   1          4.31         12.84        17.38 o
   2  15   1          0.34          5.58        21.93 o
   3  15   1          8.17          8.11        20.59 o
   4  15   1          0.05         -2.46        23.19 o
   5  15   1         25.73         24.43        23.43 o
   6  15   1         49.51         61.71        24.03 o
  -3  16   1          2.05         32.91        23.32 o
  -2  16   1          3.03        -10.63        21.92 o
  -1  16   1          4.25         -8.74        27.78 o
   0  16   1          4.40         -0.47        24.54 o
   1  16   1         33.81         33.25        22.52 o
   2  16   1         40.04         22.73        32.53 o
   3  16   1          3.41          9.39        30.77 o
 -15   0   2          5.82        -10.69        37.86 o
 -14   0   2          0.79          9.65        35.25 o
 -13   0   2          2.15        -12.65        32.06 o
 -12   0   2          1.77         13.80        29.63 o
 -11   0   2        149.25        161.09        34.77 o
 -10   0   2        748.39        680.88        44.30 o
  -9   0   2         53.17         36.36        15.71 o
  -8   0   2         11.09         11.77         8.57 o
  -7   0   2          3.56          4.38         7.51 o
  -6   0   2        162.14        141.99         9.05 o
  -5   0   2        615.14        626.31        15.39 o
  -4   0   2       6164.07       5835.61        88.93 o
  -3   0   2        545.78        486.04        15.20 o
  -2   0   2        417.77        408.81         9.93 o
   1   0   2      15416.34      13184.71        42.69 o
   2   0   2         37.97         31.91         8.28 o
   3   0   2        816.86        957.05        21.91 o
   4   0   2        339.97        349.94        28.24 o
   5   0   2        127.41        121.16        16.06 o
   6   0   2        240.79        343.07        24.04 o
   7   0   2        755.11        693.23        31.15 o
   8   0   2        794.89        846.72        38.10 o
   9   0   2         43.79         34.93        28.54 o
  10   0   2         78.47         59.60        31.39 o
  11   0   2         53.60         39.97        31.22 o
  12   0   2        279.66        275.18        36.97 o
  13   0   2          5.87          7.35        33.87 o
  14   0   2         32.18         36.68        32.56 o
 -15   1   2          9.16         21.71        27.47 o
 -14   1   2          1.00          3.39        25.54 o
 -13   1   2          2.39         -0.39        24.79 o
 -12   1   2         32.10         15.68        22.89 o
 -11   1   2        832.24        885.05        33.66 o
 -10   1   2        452.16        469.94        23.15 o
  -9   1   2          5.39         11.71        14.75 o
  -8   1   2         62.72         55.18         8.41 o
  -7   1   2        851.06        848.00        12.18 o
  -6   1   2        404.25        397.72         8.41 o
  -5   1   2          8.46          1.26         3.90 o
  -4   1   2       1381.71       1312.77        11.82 o
  -3   1   2        616.86        602.22         8.24 o
  -2   1   2      14211.19      12957.86        56.21 o
  -1   1   2       4880.96       4436.70        56.80 o
   0   1   2        271.12        218.09         7.95 o
   1   1   2       2119.14       2071.22        14.71 o
   2   1   2       4290.15       4226.59        23.81 o
   3   1   2       1463.53       1507.87        23.83 o
   4   1   2       1540.10       1480.00        20.69 o
   5   1   2        530.57        520.44        15.82 o
   6   1   2       1455.10       1358.56        25.05 o
   7   1   2         10.78         16.60        14.74 o
   8   1   2         49.71         71.65        18.78 o
   9   1   2          4.81          2.25        19.11 o
  10   1   2        210.28        211.53        24.32 o
  11   1   2         35.32         23.31        21.81 o
  12   1   2         73.82         69.36        23.47 o
  13   1   2          8.60         -7.07        21.36 o
  14   1   2         36.53         32.44        23.29 o
 -15   2   2          0.06          9.37        25.59 o
 -14   2   2          3.50         10.98        25.48 o
 -13   2   2         31.68         22.91        24.55 o
 -12   2   2         65.23         77.17        24.93 o
 -11   2   2         66.25         46.67        23.50 o
 -10   2   2        377.42        332.69        22.92 o
  -9   2   2        247.67        226.75        16.21 o
  -8   2   2        301.16        318.17        16.30 o
  -7   2   2        936.32        880.24        15.19 o
  -6   2   2        381.39        372.05        10.24 o
  -5   2   2        318.08        358.34         9.01 o
  -4   2   2       1002.00       1076.23        12.60 o
  -3   2   2       1611.73       1590.11        14.20 o
  -2   2   2       6866.37       6516.27        44.89 o
  -1   2   2      14126.60      12659.18        43.57 o
   0   2   2        368.60        343.76         7.96 o
   1   2   2       9892.22       9028.89        32.96 o
   2   2   2          0.14          2.62         6.17 o
   3   2   2          5.65          8.68         5.67 o
   4   2   2          3.74          1.84        11.47 o
   5   2   2         20.21         15.58        15.90 o
   6   2   2        632.50        702.45        22.31 o
   7   2   2         83.72         65.22        15.72 o
   8   2   2         46.53         48.52        17.99 o
   9   2   2          7.70          5.30        19.87 o
  10   2   2        815.54        814.43        30.84 o
  11   2   2        273.83        264.82        24.33 o
  12   2   2         26.90         44.67        22.24 o
  13   2   2         50.42         44.36        22.41 o
  14   2   2          0.02         11.17        21.70 o
 -14   3   2          0.04        -17.77        25.01 o
 -13   3   2          0.24         -9.40        24.03 o
 -12   3   2         13.98         26.88        25.20 o
 -11   3   2        259.55        211.59        21.54 o
 -10   3   2        206.39        176.46        17.80 o
  -9   3   2       1266.66       1242.94        27.86 o
  -8   3   2        405.51        430.93        19.02 o
  -7   3   2         69.43         66.88        12.29 o
  -6   3   2       1472.71       1503.76        19.09 o
  -5   3   2        654.26        573.13        15.89 o
  -4   3   2       3105.33       3208.67        20.14 o
  -3   3   2       1336.34       1326.84        17.87 o
  -2   3   2       2143.19       1990.95        18.94 o
  -1   3   2        964.36        924.66        10.52 o
   0   3   2        605.60        610.03         8.23 o
   1   3   2       2744.37       2597.99        19.74 o
   2   3   2         50.10         47.46         5.82 o
   3   3   2          0.21          2.10         4.59 o
   4   3   2       1225.37       1254.83        14.21 o
   5   3   2        202.14        248.61         8.35 o
   6   3   2        129.43        181.62        10.68 o
   7   3   2        675.35        635.06        16.61 o
   8   3   2         25.11         38.48        19.26 o
   9   3   2         68.28         71.02        20.53 o
  10   3   2        203.69        209.30        24.06 o
  11   3   2         39.56         33.06        19.99 o
  12   3   2         33.14         19.09        22.75 o
  13   3   2          7.16         15.83        21.47 o
  14   3   2          0.76          8.29        22.20 o
 -14   4   2          0.12          9.28        23.02 o
 -13   4   2         11.09          0.84        26.24 o
 -12   4   2         43.45         46.23        18.91 o
 -11   4   2          8.04         17.51        21.48 o
 -10   4   2       1539.72       1527.01        37.66 o
  -9   4   2        168.86        182.49        17.95 o
  -8   4   2        208.50        209.23        17.13 o
  -7   4   2          0.03          4.59        13.08 o
  -6   4   2          8.07          4.16        11.61 o
  -5   4   2         81.06         51.51        10.44 o
  -4   4   2        675.44        695.24        10.81 o
  -3   4   2        318.78        342.49        11.72 o
  -2   4   2       1219.51       1312.05        15.76 o
  -1   4   2        431.71        431.35         8.21 o
   0   4   2       6073.33       5931.16        27.64 o
   1   4   2        759.89        791.48        12.47 o
   2   4   2         20.39         14.68         5.74 o
   3   4   2        350.72        338.72         8.69 o
   4   4   2        622.62        660.75        10.85 o
   5   4   2        741.47        791.26        11.29 o
   6   4   2         72.74         80.68         5.20 o
   7   4   2         78.65         60.25        23.46 o
   8   4   2        184.00        175.70        29.63 o
   9   4   2        369.17        356.89        27.41 o
  10   4   2          4.88          7.83        19.37 o
  11   4   2        185.95        198.80        23.23 o
  12   4   2         37.29         45.11        22.93 o
  13   4   2         54.91         59.96        23.03 o
  14   4   2         16.95         12.04        24.55 o
 -14   5   2          6.89         35.99        29.64 o
 -13   5   2          0.70         34.90        27.88 o
 -12   5   2          0.49         -4.95        20.77 o
 -11   5   2          9.19         10.69        15.30 o
 -10   5   2          8.54          7.80        16.11 o
  -9   5   2        376.16        396.99        21.63 o
  -8   5   2        162.08        162.67        17.54 o
  -7   5   2         57.37         68.41        14.81 o
  -6   5   2        402.21        437.18        18.03 o
  -5   5   2         47.09         43.55        11.72 o
  -4   5   2        266.97        298.46        13.07 o
  -3   5   2       2023.91       1835.14        23.84 o
  -2   5   2       1688.10       1638.80        16.55 o
  -1   5   2       1026.64       1105.62        12.85 o
   0   5   2       3785.45       3835.34        25.88 o
   1   5   2       1752.15       1644.03        16.08 o
   2   5   2        633.32        713.91        13.08 o
   3   5   2         15.60         22.19         6.24 o
   4   5   2       1057.29       1020.73        14.08 o
   5   5   2        572.36        642.31        10.67 o
   6   5   2         42.83         49.87         8.54 o
   7   5   2         25.15         31.12        18.35 o
   8   5   2          2.77          0.39        28.61 o
   9   5   2         42.54         32.80        29.55 o
  10   5   2        287.22        309.53        27.49 o
  11   5   2         38.60         30.62        20.61 o
  12   5   2         32.57         31.48        22.26 o
  13   5   2         14.25         19.97        23.46 o
  14   5   2         79.91        103.15        23.31 o
 -14   6   2         14.38         22.15        25.24 o
 -13   6   2          6.29         -0.55        23.39 o
 -12   6   2         90.43         90.54        23.20 o
 -11   6   2         95.16         73.94        17.90 o
 -10   6   2          1.41         -4.81        16.58 o
  -9   6   2         47.67         27.19        17.84 o
  -8   6   2        103.92        120.27        17.82 o
  -7   6   2          5.93          0.07        15.17 o
  -6   6   2          3.70          2.25        14.30 o
  -5   6   2        330.57        345.06        16.42 o
  -4   6   2          1.68          2.01        11.16 o
  -3   6   2        163.99        156.65         9.49 o
  -2   6   2        131.35        118.63         8.33 o
  -1   6   2       1123.11       1102.17        14.11 o
   0   6   2        200.66        189.28         8.02 o
   1   6   2          0.00          0.98         6.56 o
   2   6   2       1396.90       1492.99        19.51 o
   3   6   2         31.88         24.33         7.04 o
   4   6   2          1.63          5.66         6.34 o
   5   6   2        686.21        689.93        12.14 o
   6   6   2         36.86         40.03        18.30 o
   7   6   2          5.45          7.30        19.62 o
   8   6   2         21.48          5.63        20.27 o
   9   6   2        110.66        118.56        31.23 o
  10   6   2        869.61        817.70        45.23 o
  11   6   2          0.98         10.16        23.94 o
  12   6   2         85.39         97.92        26.22 o
  13   6   2         32.93         43.73        24.06 o
 -13   7   2          3.68         24.89        23.37 o
 -12   7   2          0.03          9.66        18.13 o
 -11   7   2         48.27         30.10        17.05 o
 -10   7   2         29.85         23.81        17.27 o
  -9   7   2        349.14        362.92        22.49 o
  -8   7   2         34.23         25.96        17.63 o
  -7   7   2         29.80         39.53        17.25 o
  -6   7   2        437.62        423.82        20.34 o
  -5   7   2          2.39         -1.15        13.47 o
  -4   7   2         98.05        118.80        13.74 o
  -3   7   2          1.38         12.71         8.69 o
  -2   7   2         94.74        122.87         9.45 o
  -1   7   2       1944.35       2008.92        19.76 o
   0   7   2        724.32        715.68        13.08 o
   1   7   2        489.84        476.24        11.37 o
   2   7   2          5.98         10.78         8.97 o
   3   7   2        724.50        762.61        14.95 o
   4   7   2          0.24          1.16         7.22 o
   5   7   2         88.62        109.75        12.53 o
   6   7   2          2.55          2.68        18.34 o
   7   7   2          2.79          6.98        20.20 o
   8   7   2          0.96         -6.06        19.99 o
   9   7   2         38.33         24.16        27.68 o
  10   7   2         10.42          9.90        28.10 o
  11   7   2          4.49         15.07        30.11 o
  12   7   2        131.66        126.17        27.71 o
  13   7   2         27.86         33.01        24.01 o
 -13   8   2          4.79          4.46        25.79 o
 -12   8   2          2.12         -0.15        19.48 o
 -11   8   2          9.59         -0.15        18.17 o
 -10   8   2         68.86         63.74        18.38 o
  -9   8   2         21.89         30.85        16.93 o
  -8   8   2         76.13         84.63        18.33 o
  -7   8   2          8.99          9.95        17.16 o
  -6   8   2          9.89         10.49        16.33 o
  -5   8   2         48.77         67.66        15.75 o
  -4   8   2         19.20         14.07        14.24 o
  -3   8   2        338.05        332.22        13.94 o
  -2   8   2         14.19         16.65         9.19 o
  -1   8   2         22.36         24.12         8.60 o
   0   8   2        359.99        377.39        11.64 o
   1   8   2       1350.88       1287.74        17.52 o
   2   8   2        445.21        441.54        14.99 o
   3   8   2        682.47        749.22        17.48 o
   4   8   2        395.35        378.39        13.33 o
   5   8   2        128.59        123.03        13.81 o
   6   8   2         18.91         13.05        20.73 o
   7   8   2        199.68        179.80        23.47 o
   8   8   2          5.41          4.17        18.41 o
   9   8   2         15.86         27.09        29.46 o
  10   8   2         56.45         80.93        30.47 o
  11   8   2         55.50         81.07        31.36 o
  12   8   2          2.40         11.86        34.83 o
 -12   9   2          5.86         -0.58        20.01 o
 -11   9   2         12.37          6.11        19.65 o
 -10   9   2         21.53         12.84        19.94 o
  -9   9   2         60.21         29.15        20.27 o
  -8   9   2         53.39         55.87        19.10 o
  -7   9   2        221.55        220.06        20.31 o
  -6   9   2          5.70         -1.03        17.27 o
  -5   9   2         91.14         90.12        17.18 o
  -4   9   2          5.91          2.97        11.53 o
  -3   9   2        168.96        177.91        13.78 o
  -2   9   2         26.55         44.64        10.83 o
  -1   9   2        141.10        163.76        11.27 o
   0   9   2        423.08        463.51        13.74 o
   1   9   2        119.50        130.83        10.99 o
   2   9   2         40.99         37.53        11.44 o
   3   9   2          0.68          4.96        10.83 o
   4   9   2          9.18         13.38        13.45 o
   5   9   2          0.09          3.19        19.86 o
   6   9   2          7.09          6.00        20.42 o
   7   9   2         10.80         10.06        19.79 o
   8   9   2         27.66         24.27        20.42 o
   9   9   2         26.72         27.32        22.34 o
  10   9   2         19.75          3.94        30.18 o
  11   9   2         12.00        -11.31        32.71 o
  12   9   2          5.33         -4.14        29.64 o
 -12  10   2          8.80         26.81        20.31 o
 -11  10   2         14.09         -0.88        19.28 o
 -10  10   2          2.64        -14.79        19.48 o
  -9  10   2         32.92         36.97        19.15 o
  -8  10   2          9.17         15.90        18.04 o
  -7  10   2          2.42          1.48        16.27 o
  -6  10   2         32.48         35.33        17.11 o
  -5  10   2        104.27         95.34        17.68 o
  -4  10   2          0.88         -1.68        11.93 o
  -3  10   2         41.86         43.05        12.67 o
  -2  10   2         76.19         95.31        12.43 o
  -1  10   2         13.21         12.51        10.47 o
   0  10   2          2.23          3.50        10.55 o
   1  10   2          0.14          5.86        11.21 o
   2  10   2          5.82          8.26        12.14 o
   3  10   2         64.87         61.98        12.57 o
   4  10   2         11.14          8.95        14.47 o
   5  10   2         99.42         82.17        22.30 o
   6  10   2        145.83        162.50        22.89 o
   7  10   2         43.01         39.64        20.58 o
   8  10   2          4.40          5.32        23.06 o
   9  10   2          5.91          0.30        23.48 o
  10  10   2         30.51         49.35        31.98 o
  11  10   2          1.98         22.21        31.98 o
 -11  11   2          0.88          5.11        20.28 o
 -10  11   2          0.31         15.51        19.14 o
  -9  11   2          6.04          4.83        19.74 o
  -8  11   2         19.43         23.33        19.95 o
  -7  11   2         34.29         23.40        19.17 o
  -6  11   2          3.85         -2.02        17.25 o
  -5  11   2        134.22        103.64        17.73 o
  -4  11   2          0.00          4.07        15.62 o
  -3  11   2          3.39         -1.94        13.02 o
  -2  11   2         27.48         33.59        12.35 o
  -1  11   2        164.12        148.87        12.90 o
   0  11   2         77.03         73.10        11.84 o
   1  11   2         37.17         39.18        12.51 o
   2  11   2        164.30        153.37        14.97 o
   3  11   2        576.13        552.35        23.36 o
   4  11   2         46.04         53.66        20.78 o
   5  11   2        181.37        148.02        22.81 o
   6  11   2        137.80        159.89        23.92 o
   7  11   2         22.61         25.42        22.71 o
   8  11   2         12.34         10.64        22.05 o
   9  11   2          4.16          9.07        22.85 o
  10  11   2          2.19         22.30        32.36 o
 -10  12   2          0.62         -5.51        19.05 o
  -9  12   2          0.29         -0.83        21.08 o
  -8  12   2         15.91         17.02        18.42 o
  -7  12   2         72.18         64.85        19.75 o
  -6  12   2         26.97         30.74        17.95 o
  -5  12   2         46.67         53.92        18.15 o
  -4  12   2          0.96         10.87        16.11 o
  -3  12   2        215.50        224.73        16.27 o
  -2  12   2        206.08        239.49        15.38 o
  -1  12   2         23.03         22.67        11.39 o
   0  12   2         40.10         36.76        11.35 o
   1  12   2         59.50         46.88        12.63 o
   2  12   2         59.68         59.37        17.02 o
   3  12   2        101.62        122.77        18.03 o
   4  12   2          2.13          5.63        20.75 o
   5  12   2        294.01        326.57        28.82 o
   6  12   2         19.85         36.82        24.39 o
   7  12   2         24.69         29.89        22.96 o
   8  12   2         82.67        111.22        25.66 o
   9  12   2          9.70         -8.25        31.39 o
  10  12   2         11.33          7.18        30.67 o
  -9  13   2         16.38         19.40        19.80 o
  -8  13   2          6.79          7.29        19.67 o
  -7  13   2          0.04        -11.95        19.95 o
  -6  13   2          1.12         -1.22        17.69 o
  -5  13   2         11.70         10.80        17.79 o
  -4  13   2         23.56         19.62        17.91 o
  -3  13   2          2.09         -1.70        18.99 o
  -2  13   2        153.36        157.17        16.54 o
  -1  13   2        172.26        176.40        15.35 o
   0  13   2        137.62        118.87        14.67 o
   1  13   2         79.03         75.80        15.14 o
   2  13   2         12.15          5.45        16.30 o
   3  13   2         35.98         25.31        22.15 o
   4  13   2         38.87         48.13        23.11 o
   5  13   2        384.41        403.40        30.96 o
   6  13   2         69.59         68.63        23.48 o
   7  13   2        100.36        119.16        26.49 o
   8  13   2         23.48         27.70        24.14 o
  -7  14   2          3.15        -19.86        23.57 o
  -6  14   2          9.98          4.84        23.37 o
  -5  14   2          0.04          5.00        21.05 o
  -4  14   2         59.72         60.45        24.07 o
  -3  14   2          8.86         10.19        19.86 o
  -2  14   2         48.32         36.75        15.52 o
  -1  14   2          9.73         13.11        15.68 o
   0  14   2         94.18         95.86        15.64 o
   1  14   2          3.64          2.15        17.78 o
   2  14   2         30.03         22.57        16.86 o
   3  14   2          3.27          2.83        23.70 o
   4  14   2          8.00         13.65        23.43 o
   5  14   2          2.50         17.45        23.67 o
   6  14   2         21.05         17.75        24.64 o
   7  14   2         18.26         27.62        25.26 o
  -6  15   2         26.92         46.23        22.62 o
  -5  15   2         27.40         28.59        23.24 o
  -4  15   2          8.41         10.69        22.46 o
  -3  15   2         42.57         32.29        19.06 o
  -2  15   2         11.57         15.42        21.44 o
  -1  15   2         45.00         45.28        15.14 o
   0  15   2         71.64         70.16        18.14 o
   1  15   2         21.07         19.12        17.80 o
   2  15   2          0.98         11.57        23.37 o
   3  15   2         17.18         26.80        22.22 o
   4  15   2         37.58         50.55        24.68 o
   5  15   2          2.66         -3.96        24.45 o
  -3  16   2         14.26         23.50        27.74 o
  -2  16   2         17.17         20.08        29.83 o
  -1  16   2         12.95         44.22        29.60 o
   0  16   2          0.96         22.14        19.45 o
   1  16   2          1.74          4.23        18.96 o
   2  16   2          6.14          5.31        22.97 o
   3  16   2          1.35          7.45        24.32 o
 -15   1   3         34.84         32.91        26.79 o
 -14   1   3         92.85         92.48        29.11 o
 -13   1   3          1.83         -5.66        23.94 o
 -12   1   3          2.55          8.19        24.68 o
 -11   1   3        276.49        293.21        29.03 o
 -10   1   3         58.19         62.26        16.73 o
  -9   1   3         19.70         20.94        14.66 o
  -8   1   3          7.31          4.79         8.20 o
  -7   1   3        289.33        331.13         9.37 o
  -6   1   3       1851.24       1863.53        17.47 o
  -5   1   3       4549.93       4985.60        26.14 o
  -4   1   3        311.38        320.51         7.76 o
  -3   1   3      11339.74      10450.52        43.83 o
  -2   1   3        585.61        603.84        12.95 o
  -1   1   3       1513.67       1472.65        17.05 o
   0   1   3       8590.92       7870.84        46.09 o
   1   1   3       2575.69       2421.96        14.69 o
   2   1   3        156.61        147.15         8.10 o
   3   1   3        110.23        112.43         8.55 o
   4   1   3       1151.69       1151.66        18.55 o
   5   1   3       2643.84       2891.68        30.93 o
   6   1   3        347.87        424.84        17.57 o
   7   1   3        866.40        830.09        23.86 o
   8   1   3          8.48         16.22        17.62 o
   9   1   3        224.45        220.00        22.32 o
  10   1   3         59.23         54.93        21.28 o
  11   1   3         47.56         57.20        20.49 o
  12   1   3          0.60         -9.73        21.18 o
  13   1   3          1.12         -0.06        22.70 o
  14   1   3          0.45         26.03        23.34 o
 -15   2   3         27.88         38.39        27.75 o
 -14   2   3          7.40         14.37        25.06 o
 -13   2   3          4.93          9.46        24.94 o
 -12   2   3         33.30         20.76        24.37 o
 -11   2   3          0.29         -0.37        24.84 o
 -10   2   3        302.97        313.29        24.49 o
  -9   2   3         32.66         31.74        12.91 o
  -8   2   3        842.26        854.64        21.93 o
  -7   2   3        504.64        503.13        12.97 o
  -6   2   3       3247.26       3265.77        20.18 o
  -5   2   3       4249.87       4269.93        25.22 o
  -4   2   3       1498.32       1530.46        17.24 o
  -3   2   3       4887.38       4725.44        25.36 o
  -2   2   3       3975.26       3681.32        23.33 o
  -1   2   3       2242.00       2124.02        19.56 o
   0   2   3        798.69        821.49        12.97 o
   1   2   3         28.41         10.26         7.37 o
   2   2   3        278.51        295.05         8.35 o
   3   2   3       1771.97       1731.25        16.73 o
   4   2   3          0.44          6.75         8.82 o
   5   2   3       1418.68       1602.08        28.13 o
   6   2   3         11.38         11.63        12.58 o
   7   2   3          7.24          8.72        15.29 o
   8   2   3         40.76         23.52        17.89 o
   9   2   3         28.63         70.69        20.55 o
  10   2   3         25.34         47.95        21.25 o
  11   2   3         50.74         46.03        20.86 o
  12   2   3          0.72          3.00        21.97 o
  13   2   3          3.18          9.05        22.35 o
  14   2   3         33.87         49.29        24.07 o
 -14   3   3          0.50          5.37        25.35 o
 -13   3   3          1.28         10.19        27.92 o
 -12   3   3         66.91         55.34        25.30 o
 -11   3   3         10.39          3.95        19.59 o
 -10   3   3        210.68        206.66        17.52 o
  -9   3   3          0.69          1.37        14.71 o
  -8   3   3        551.77        578.97        20.40 o
  -7   3   3        569.35        570.78        18.33 o
  -6   3   3       1731.44       1822.81        19.35 o
  -5   3   3         39.45         51.75         4.23 o
  -4   3   3        189.34        188.33         8.02 o
  -3   3   3          3.21          2.59         7.70 o
  -2   3   3        143.77        147.56         7.77 o
  -1   3   3       1031.22        930.89        10.10 o
   0   3   3      13503.06      12667.02        54.64 o
   1   3   3       2835.86       2697.87        37.94 o
   2   3   3        578.57        610.38        12.36 o
   3   3   3        335.04        319.81        10.03 o
   4   3   3         34.23         27.23         7.13 o
   5   3   3       2442.99       2589.88        24.29 o
   6   3   3         37.46         29.53         7.69 o
   7   3   3        359.37        385.35        14.22 o
   8   3   3          1.09         14.49        17.68 o
   9   3   3        273.93        286.23        23.33 o
  10   3   3         36.89         35.40        20.24 o
  11   3   3          0.01         12.91        20.27 o
  12   3   3          0.65         17.37        21.41 o
  13   3   3        110.04        104.35        23.74 o
  14   3   3         11.25         26.46        24.75 o
 -14   4   3        110.97        111.97        31.14 o
 -13   4   3          6.59         11.72        28.69 o
 -12   4   3          9.81          4.73        20.95 o
 -11   4   3        343.23        349.50        27.71 o
 -10   4   3       1734.20       1771.10        35.30 o
  -9   4   3        117.40        115.84        16.32 o
  -8   4   3        266.84        256.87        18.48 o
  -7   4   3        368.51        381.82        17.80 o
  -6   4   3        555.82        577.51        11.25 o
  -5   4   3         29.71         42.48         6.21 o
  -4   4   3       1540.90       1447.81        16.79 o
  -3   4   3        587.25        570.21        13.67 o
  -2   4   3         23.67         14.69         6.53 o
  -1   4   3        277.36        253.73         7.45 o
   0   4   3        252.12        259.87         6.70 o
   1   4   3        694.20        684.71        13.93 o
   2   4   3        356.30        362.76        11.11 o
   3   4   3       1133.39       1245.28        17.39 o
   4   4   3          0.62         -4.10         6.77 o
   5   4   3        474.21        521.51        19.50 o
   6   4   3        381.61        369.74        11.10 o
   7   4   3          3.31         15.60        25.25 o
   8   4   3          0.10          5.08        19.20 o
   9   4   3          3.22         16.00        19.22 o
  10   4   3        209.81        183.14        21.34 o
  11   4   3        114.10         91.52        21.58 o
  12   4   3          0.03         11.67        20.53 o
  13   4   3         69.55         71.79        23.97 o
  14   4   3          2.36         11.39        21.62 o
 -14   5   3          5.98         25.18        23.96 o
 -13   5   3         55.33         59.54        33.72 o
 -12   5   3          0.56         16.65        21.52 o
 -11   5   3         50.89         46.86        16.97 o
 -10   5   3        107.68        115.70        17.92 o
  -9   5   3        133.62        158.41        17.49 o
  -8   5   3          5.43          5.23        15.53 o
  -7   5   3        238.83        279.72        17.63 o
  -6   5   3         83.00         74.79        13.20 o
  -5   5   3         25.53         33.33         6.56 o
  -4   5   3         36.01         44.51        10.59 o
  -3   5   3        253.84        270.03        11.92 o
  -2   5   3        412.45        407.87        11.12 o
  -1   5   3       1631.82       1641.59        16.15 o
   0   5   3       1708.51       1754.11        15.78 o
   1   5   3        780.30        791.78        16.02 o
   2   5   3          6.66          4.94         7.60 o
   3   5   3        226.58        206.76        10.10 o
   4   5   3          7.77          9.00         6.82 o
   5   5   3        142.07        142.06         8.61 o
   6   5   3        317.37        282.90        15.05 o
   7   5   3         18.37         49.31        26.64 o
   8   5   3        285.15        299.68        33.58 o
   9   5   3         78.24         86.25        21.83 o
  10   5   3        112.48         96.58        20.80 o
  11   5   3         66.27         93.00        21.84 o
  12   5   3          0.89          2.55        20.25 o
  13   5   3          6.17         11.68        22.95 o
 -14   6   3          0.04         14.14        27.19 o
 -13   6   3         16.00         24.78        24.98 o
 -12   6   3          2.58          4.50        22.38 o
 -11   6   3          9.32         -1.26        16.32 o
 -10   6   3        426.96        434.55        22.85 o
  -9   6   3         76.50         70.21        17.82 o
  -8   6   3        523.50        492.12        22.54 o
  -7   6   3        272.95        283.14        18.99 o
  -6   6   3        169.65        197.02        16.57 o
  -5   6   3        519.34        516.77        18.49 o
  -4   6   3         80.01         80.79        11.88 o
  -3   6   3        477.06        534.58        15.84 o
  -2   6   3       1216.29       1259.59        18.27 o
  -1   6   3       2058.10       2241.30        20.54 o
   0   6   3         65.34         69.85         7.13 o
   1   6   3       7129.62       7261.87        44.22 o
   2   6   3        936.75        873.90        16.51 o
   3   6   3         75.92         70.95         8.81 o
   4   6   3        245.57        247.89        10.51 o
   5   6   3        137.74        160.72         9.48 o
   6   6   3         89.25        104.40        26.79 o
   7   6   3         87.06         83.64        28.46 o
   8   6   3         56.02         52.25        28.73 o
   9   6   3        102.56         83.94        30.24 o
  10   6   3        225.95        252.65        26.65 o
  11   6   3        275.89        248.59        23.94 o
  12   6   3         11.18         14.69        22.11 o
  13   6   3          0.01         19.81        23.48 o
 -13   7   3         19.42         34.74        26.29 o
 -12   7   3          8.95         32.66        19.01 o
 -11   7   3         49.81         60.99        17.99 o
 -10   7   3         15.46         22.58        17.45 o
  -9   7   3         34.37         35.76        16.48 o
  -8   7   3         99.24        102.28        18.48 o
  -7   7   3        217.28        222.14        18.96 o
  -6   7   3        312.62        305.50        19.05 o
  -5   7   3         19.01         26.65        14.01 o
  -4   7   3        807.81        828.02        21.37 o
  -3   7   3        170.51        191.23        13.13 o
  -2   7   3       1184.52       1204.82        19.55 o
  -1   7   3         10.18         26.03         8.12 o
   0   7   3       4860.64       4806.21        28.97 o
   1   7   3        789.39        798.83        14.70 o
   2   7   3         56.07         56.27         9.60 o
   3   7   3        539.93        492.35        14.29 o
   4   7   3        376.47        362.21        12.87 o
   5   7   3        127.86        151.19        13.96 o
   6   7   3        504.99        554.02        34.58 o
   7   7   3        168.18        172.46        30.26 o
   8   7   3        196.30        198.38        32.43 o
   9   7   3        106.79         82.13        30.49 o
  10   7   3        160.48        170.19        34.23 o
  11   7   3          4.27          4.79        25.04 o
  12   7   3         28.01         35.43        21.36 o
  13   7   3          0.04          5.08        21.58 o
 -13   8   3          2.86         30.39        24.42 o
 -12   8   3          2.07          4.83        19.47 o
 -11   8   3        171.89        166.70        22.28 o
 -10   8   3         77.05         47.84        17.96 o
  -9   8   3        201.38        217.10        20.28 o
  -8   8   3         23.05         27.00        16.11 o
  -7   8   3        119.95        109.09        18.41 o
  -6   8   3          4.79         -3.38        16.60 o
  -5   8   3        117.44        125.22        16.71 o
  -4   8   3        446.31        482.44        19.66 o
  -3   8   3        238.77        289.26        15.97 o
  -2   8   3          6.61         -0.06        10.43 o
  -1   8   3        187.01        177.16        10.07 o
   0   8   3        658.54        647.52        13.72 o
   1   8   3         49.81         41.57         9.60 o
   2   8   3        513.46        538.82        18.09 o
   3   8   3          9.01         10.01        10.32 o
   4   8   3        170.50        191.71        12.34 o
   5   8   3        254.53        243.08        16.31 o
   6   8   3        138.57        127.32        22.57 o
   7   8   3          4.89          6.39        26.51 o
   8   8   3         49.14         53.31        27.09 o
   9   8   3          5.85         24.07        27.81 o
  10   8   3        371.46        360.66        39.88 o
  11   8   3         25.78         18.25        32.47 o
  12   8   3          1.64          8.34        26.57 o
 -12   9   3          7.12          9.54        18.39 o
 -11   9   3          3.08          5.67        18.53 o
 -10   9   3         27.32         35.93        17.72 o
  -9   9   3        203.44        197.81        21.53 o
  -8   9   3        467.88        499.46        24.30 o
  -7   9   3        207.83        202.04        20.08 o
  -6   9   3        309.10        320.75        21.01 o
  -5   9   3         45.43         62.56        16.64 o
  -4   9   3         45.90         53.50        15.64 o
  -3   9   3        159.90        171.90        16.45 o
  -2   9   3        103.29         91.53        12.72 o
  -1   9   3        228.93        205.92        11.53 o
   0   9   3         15.61         12.08         9.37 o
   1   9   3        452.01        411.06        14.38 o
   2   9   3         96.33        101.20        12.97 o
   3   9   3        508.43        495.08        17.39 o
   4   9   3        211.39        207.08        17.33 o
   5   9   3          1.30          1.19        20.64 o
   6   9   3         24.30         32.42        20.43 o
   7   9   3          9.53         16.04        24.87 o
   8   9   3          2.09         20.69        29.29 o
   9   9   3          0.10         10.58        30.07 o
  10   9   3         33.93         38.76        32.09 o
  11   9   3          7.92         -5.34        31.17 o
  12   9   3         24.91         42.72        40.57 o
 -12  10   3          8.55         17.04        21.19 o
 -11  10   3         85.54         82.48        22.26 o
 -10  10   3         50.58         50.94        20.56 o
  -9  10   3         70.65         54.22        19.40 o
  -8  10   3         12.13         15.59        17.73 o
  -7  10   3         14.89         11.84        16.53 o
  -6  10   3          4.55          3.37        16.10 o
  -5  10   3          1.03         -1.60        15.30 o
  -4  10   3          3.53          6.32        15.92 o
  -3  10   3         23.81         33.37        15.01 o
  -2  10   3         82.80         87.51        12.27 o
  -1  10   3        799.24        851.37        18.17 o
   0  10   3         27.69         26.12        10.33 o
   1  10   3       1001.56       1017.06        20.61 o
   2  10   3        194.80        206.32        15.17 o
   3  10   3        209.20        200.53        14.83 o
   4  10   3        392.30        393.58        20.49 o
   5  10   3        196.78        170.01        23.16 o
   6  10   3        172.50        196.18        22.99 o
   7  10   3         29.82         15.17        26.44 o
   8  10   3        166.75        195.91        34.49 o
   9  10   3         50.58         20.51        33.43 o
  10  10   3         67.79         46.48        29.89 o
  11  10   3         64.39         61.38        36.74 o
 -11  11   3          0.80        -10.81        22.12 o
 -10  11   3        272.32        288.65        24.42 o
  -9  11   3         80.09         90.37        20.30 o
  -8  11   3          1.53         -9.97        17.86 o
  -7  11   3         20.31         19.71        18.13 o
  -6  11   3         16.41         11.01        17.10 o
  -5  11   3         13.22          7.89        16.15 o
  -4  11   3         48.62         48.13        15.21 o
  -3  11   3        137.27        109.62        16.27 o
  -2  11   3        108.97         71.82        13.66 o
  -1  11   3        155.97        168.07        12.94 o
   0  11   3        609.27        578.09        16.80 o
   1  11   3        429.81        420.60        19.10 o
   2  11   3        567.50        562.60        20.45 o
   3  11   3         23.88         29.96        14.77 o
   4  11   3          8.34          8.40        21.33 o
   5  11   3          3.28         -1.45        20.16 o
   6  11   3          0.22          1.81        21.73 o
   7  11   3          5.40          2.58        30.52 o
   8  11   3         10.39         26.88        27.81 o
   9  11   3         51.04         50.92        29.43 o
  10  11   3         22.79         12.07        33.23 o
 -10  12   3          1.32         -3.30        19.28 o
  -9  12   3          0.16         -4.12        19.89 o
  -8  12   3         12.40          5.90        20.01 o
  -7  12   3          5.80         15.81        19.17 o
  -6  12   3          0.42         -3.75        17.92 o
  -5  12   3          0.00         -3.72        17.47 o
  -4  12   3          0.03        -11.19        16.45 o
  -3  12   3          0.06          2.09        18.06 o
  -2  12   3         92.27         88.24        16.92 o
  -1  12   3        138.66        121.72        13.58 o
   0  12   3        129.11        126.77        13.79 o
   1  12   3         43.73         55.51        14.56 o
   2  12   3        215.01        200.19        18.92 o
   3  12   3          8.10          8.76        16.28 o
   4  12   3        255.12        263.32        26.30 o
   5  12   3         52.65         56.19        22.96 o
   6  12   3          0.23        -14.02        23.88 o
   7  12   3          0.18          1.70        28.78 o
   8  12   3         13.10         35.08        32.58 o
   9  12   3         37.00         38.83        33.55 o
  -9  13   3          1.75         15.53        21.81 o
  -8  13   3          3.38          6.22        21.47 o
  -7  13   3         32.12         54.51        20.35 o
  -6  13   3          0.30         -1.86        19.80 o
  -5  13   3         61.29         34.19        22.23 o
  -4  13   3         36.31         18.23        19.84 o
  -3  13   3          2.20          5.74        19.52 o
  -2  13   3          6.03          7.29        16.55 o
  -1  13   3         74.22         70.77        15.07 o
   0  13   3         80.19         85.57        14.38 o
   1  13   3          0.61         -0.16        14.51 o
   2  13   3         54.76         47.40        17.14 o
   3  13   3          4.64         -3.20        21.69 o
   4  13   3         45.54         36.99        24.25 o
   5  13   3         69.18         89.42        24.26 o
   6  13   3          0.08         -0.15        28.53 o
   7  13   3          9.48          9.49        29.09 o
   8  13   3         13.34          3.13        32.16 o
  -7  14   3          3.84         16.07        22.61 o
  -6  14   3          8.24          6.94        21.90 o
  -5  14   3         57.38         55.74        21.04 o
  -4  14   3          1.56          4.70        22.62 o
  -3  14   3         35.61         29.96        20.21 o
  -2  14   3         85.28         86.52        19.02 o
  -1  14   3         31.21         43.47        19.09 o
   0  14   3         29.51         19.36        15.31 o
   1  14   3         34.52         30.47        18.47 o
   2  14   3          1.95          5.36        17.29 o
   3  14   3         22.32         29.69        22.88 o
   4  14   3         46.13         55.20        25.78 o
   5  14   3          7.44          6.01        23.84 o
   6  14   3          7.20          9.16        30.12 o
   7  14   3          8.73         17.99        32.55 o
  -6  15   3          4.59         -5.88        29.74 o
  -5  15   3          9.05         28.63        31.25 o
  -4  15   3          2.11        -15.64        31.04 o
  -3  15   3          0.41         -7.87        27.80 o
  -2  15   3         12.75         21.53        21.70 o
  -1  15   3          3.04         12.98        21.02 o
   0  15   3          1.70         -2.19        22.07 o
   1  15   3         15.16         14.72        22.84 o
   2  15   3         12.94         -0.40        30.38 o
   3  15   3          0.16          1.82        28.35 o
   4  15   3          9.78          3.05        33.12 o
   5  15   3         19.53         32.14        31.11 o
  -3  16   3          1.05          6.50        28.58 o
  -2  16   3          5.38         12.06        27.78 o
  -1  16   3          0.77          4.12        28.14 o
   0  16   3          1.33          5.85        22.38 o
   1  16   3         18.81         16.01        22.20 o
   2  16   3         20.73         14.85        30.65 o
 -15   0   4         16.40         30.83        40.79 o
 -14   0   4         11.45         17.16        39.87 o
 -13   0   4         74.47         76.24        38.29 o
 -12   0   4          1.12          4.48        31.49 o
 -11   0   4        230.72        287.63        37.45 o
 -10   0   4          7.84         -3.48        39.91 o
  -9   0   4         16.32          4.99        15.60 o
  -8   0   4        141.66        190.33        13.36 o
  -7   0   4        523.89        534.38        17.71 o
  -6   0   4       2063.61       2134.15        30.65 o
  -5   0   4         22.56         20.48         8.78 o
  -4   0   4       3871.68       3933.68        38.20 o
  -3   0   4        110.03         94.35        10.62 o
  -2   0   4          0.40         -6.57        10.95 o
  -1   0   4       2197.34       2265.52        29.36 o
   0   0   4       2240.77       2010.01        27.44 o
   1   0   4       2604.44       2621.60        24.43 o
   2   0   4         32.97         36.10         8.86 o
   3   0   4       9207.24       8657.53        84.49 o
   4   0   4         79.35         40.44        12.73 o
   5   0   4       4353.74       4641.77        54.02 o
   6   0   4          0.03         -4.12        17.14 o
   7   0   4        706.59        750.84        41.95 o
   8   0   4        195.99        217.28        28.88 o
   9   0   4        599.98        628.43        36.90 o
  10   0   4        239.35        169.92        30.70 o
  11   0   4         48.27         50.34        29.26 o
  12   0   4          6.38          3.57        29.19 o
  13   0   4          3.39         -2.48        26.68 o
  14   0   4          0.54         36.02        32.99 o
 -15   1   4          2.00          1.44        26.56 o
 -14   1   4          1.55          6.53        24.60 o
 -13   1   4          1.38          2.79        24.87 o
 -12   1   4         10.03         10.10        22.88 o
 -11   1   4        252.25        233.70        29.00 o
 -10   1   4          0.10          0.45        16.55 o
  -9   1   4         88.21         98.15        18.46 o
  -8   1   4         40.07         43.87         9.33 o
  -7   1   4        239.62        255.07         9.13 o
  -6   1   4        537.04        519.55        11.06 o
  -5   1   4       3045.78       3571.56        24.42 o
  -4   1   4        691.80        699.78        12.50 o
  -3   1   4       1944.92       1796.92        18.40 o
  -2   1   4        860.09        802.50        16.31 o
  -1   1   4         58.93         46.89         8.87 o
   0   1   4       2346.29       2183.98        19.13 o
   1   1   4       4909.81       4749.03        39.36 o
   2   1   4       2228.57       2080.05        17.95 o
   3   1   4        126.62        124.47         8.35 o
   4   1   4        350.51        350.91        12.53 o
   5   1   4        304.04        396.79        15.40 o
   6   1   4         92.10        129.66        13.96 o
   7   1   4          0.03          2.80        15.13 o
   8   1   4         69.77         84.31        18.48 o
   9   1   4         24.53         27.69        19.34 o
  10   1   4         10.02          6.38        18.79 o
  11   1   4         13.77          9.07        19.41 o
  12   1   4          9.83          3.26        21.48 o
  13   1   4         24.00         20.43        22.40 o
  14   1   4          6.76         20.17        21.82 o
 -14   2   4         53.14         86.93        25.40 o
 -13   2   4          9.04         16.17        25.93 o
 -12   2   4          1.02          1.87        27.14 o
 -11   2   4         27.73         25.04        23.94 o
 -10   2   4         24.49         27.84        19.96 o
  -9   2   4        121.21        131.62        14.96 o
  -8   2   4          1.78          2.51        11.81 o
  -7   2   4         25.80         41.11         8.33 o
  -6   2   4          0.03          2.79         5.39 o
  -5   2   4        313.79        318.37         8.90 o
  -4   2   4       1181.89       1314.37        14.75 o
  -3   2   4          0.17          6.06         6.79 o
  -2   2   4       3794.24       3473.36        35.57 o
  -1   2   4       1737.10       1578.17        18.81 o
   0   2   4          0.70          1.57         7.26 o
   1   2   4       1858.69       1798.42        19.34 o
   2   2   4        590.60        545.27         9.02 o
   3   2   4          0.00          0.28         5.73 o
   4   2   4          2.49         13.54         9.26 o
   5   2   4       1147.24       1161.67        21.76 o
   6   2   4        110.44        156.04        14.67 o
   7   2   4         28.30         28.97        15.14 o
   8   2   4        395.09        388.08        21.98 o
   9   2   4         91.04         85.72        19.79 o
  10   2   4        115.20        111.27        20.57 o
  11   2   4        301.03        280.40        24.06 o
  12   2   4         25.53         18.12        19.78 o
  13   2   4          8.04         22.67        21.94 o
  14   2   4          7.29         30.22        24.46 o
 -14   3   4         55.51        103.26        26.45 o
 -13   3   4         39.18         54.46        25.39 o
 -12   3   4        105.52        115.74        25.94 o
 -11   3   4         37.50         34.10        19.78 o
 -10   3   4         59.93         73.46        15.37 o
  -9   3   4        495.13        441.63        20.47 o
  -8   3   4          0.04         -4.13        14.07 o
  -7   3   4         35.40         30.38         7.74 o
  -6   3   4        859.70        874.21        12.16 o
  -5   3   4        155.29        150.52         7.03 o
  -4   3   4         74.76         77.56         7.61 o
  -3   3   4        185.32        152.33         9.19 o
  -2   3   4        525.79        546.87        10.16 o
  -1   3   4       2243.00       2335.75        16.79 o
   0   3   4       2510.39       2302.57        22.80 o
   1   3   4        671.95        612.99        13.33 o
   2   3   4       1564.59       1500.91        15.64 o
   3   3   4        711.54        727.67        17.73 o
   4   3   4       3071.96       3229.30        25.72 o
   5   3   4        565.69        528.79        12.18 o
   6   3   4        212.42        207.42        10.18 o
   7   3   4        379.31        418.18        15.75 o
   8   3   4          7.54          8.89        17.98 o
   9   3   4          4.62          2.65        19.23 o
  10   3   4          6.89         15.57        19.74 o
  11   3   4         16.52         22.71        21.29 o
  12   3   4         55.67         85.57        23.72 o
  13   3   4         29.50         35.09        21.72 o
  14   3   4          2.41          6.71        23.59 o
 -14   4   4         12.54          0.52        28.69 o
 -13   4   4          8.28         -9.56        23.42 o
 -12   4   4         44.72         49.56        22.75 o
 -11   4   4        115.72        119.62        23.59 o
 -10   4   4        338.97        342.26        20.47 o
  -9   4   4        601.34        572.43        22.91 o
  -8   4   4        346.72        328.71        18.70 o
  -7   4   4        699.70        702.52        21.51 o
  -6   4   4        950.29        985.54        16.24 o
  -5   4   4        438.31        482.99        12.42 o
  -4   4   4       1899.63       1986.29        20.69 o
  -3   4   4          5.91         16.90         7.71 o
  -2   4   4         26.06         31.13         5.98 o
  -1   4   4        440.42        438.93         8.09 o
   0   4   4         15.20         11.75         5.45 o
   1   4   4          0.21          3.43         8.18 o
   2   4   4         26.89         15.38         8.10 o
   3   4   4        981.04       1012.79        17.50 o
   4   4   4       1260.57       1341.33        20.04 o
   5   4   4        285.75        250.22        11.62 o
   6   4   4        227.11        208.01        11.07 o
   7   4   4          0.03          2.07        10.23 o
   8   4   4        116.40         99.07        18.88 o
   9   4   4         18.25         17.21        19.29 o
  10   4   4         39.80         39.23        18.53 o
  11   4   4          5.19         -3.57        20.06 o
  12   4   4         60.33         68.08        20.90 o
  13   4   4          0.18          1.86        21.80 o
 -14   5   4         22.98         13.15        32.43 o
 -13   5   4          8.13         21.12        36.17 o
 -12   5   4         51.56         32.56        22.73 o
 -11   5   4         47.58         45.53        17.05 o
 -10   5   4        310.17        308.96        20.83 o
  -9   5   4          2.70          1.02        15.88 o
  -8   5   4         16.08          5.44        15.64 o
  -7   5   4          5.38          2.36        14.30 o
  -6   5   4         25.75         33.81        13.13 o
  -5   5   4        127.79        141.60         9.54 o
  -4   5   4         44.85         27.61         9.93 o
  -3   5   4        135.15        137.53        10.27 o
  -2   5   4         49.42         65.98         7.57 o
  -1   5   4        780.73        722.83        11.19 o
   0   5   4       2249.18       2312.44        17.06 o
   1   5   4        189.33        185.49        11.15 o
   2   5   4         27.96         62.98         9.58 o
   3   5   4       1037.70       1118.77        19.38 o
   4   5   4        138.09        140.29        10.30 o
   5   5   4          0.46          8.56         8.26 o
   6   5   4        300.48        298.29        17.57 o
   7   5   4        247.87        208.86        29.17 o
   8   5   4          8.94          4.60        18.33 o
   9   5   4         72.14         72.78        20.26 o
  10   5   4         17.22         27.01        19.86 o
  11   5   4         46.85         49.54        20.15 o
  12   5   4         59.35         49.14        22.25 o
  13   5   4         31.51         17.32        21.56 o
 -14   6   4          1.53         10.85        33.38 o
 -13   6   4         30.14         28.72        25.41 o
 -12   6   4         66.91         65.12        24.82 o
 -11   6   4        425.77        421.50        23.93 o
 -10   6   4        310.31        313.04        21.31 o
  -9   6   4        156.95        156.89        19.07 o
  -8   6   4         84.49         61.07        16.68 o
  -7   6   4         80.00        109.62        17.20 o
  -6   6   4        256.14        255.95        17.47 o
  -5   6   4          1.89          1.05         8.46 o
  -4   6   4        263.24        263.30        14.11 o
  -3   6   4        754.46        701.61        16.96 o
  -2   6   4         93.07         75.24         8.52 o
  -1   6   4        625.54        715.48        12.51 o
   0   6   4         21.41         20.72         5.99 o
   1   6   4         16.02         10.93        10.00 o
   2   6   4        336.29        314.59        13.52 o
   3   6   4        175.26        171.03        11.86 o
   4   6   4         69.79         68.24         9.90 o
   5   6   4        214.93        242.31        12.24 o
   6   6   4         51.82         50.98        13.68 o
   7   6   4        267.55        265.29        32.34 o
   8   6   4        136.45        150.81        29.96 o
   9   6   4        150.92        184.78        20.79 o
  10   6   4        818.09        769.46        30.39 o
  11   6   4         44.61         39.68        21.48 o
  12   6   4         51.29         59.46        21.10 o
  13   6   4          2.19         -0.41        24.37 o
 -13   7   4          2.15          9.96        22.39 o
 -12   7   4         18.30         19.51        20.74 o
 -11   7   4         15.43         22.83        16.56 o
 -10   7   4         71.71         73.60        17.79 o
  -9   7   4         18.46         11.29        15.43 o
  -8   7   4        484.25        485.36        23.22 o
  -7   7   4        221.68        194.33        18.49 o
  -6   7   4         97.82        114.65        16.54 o
  -5   7   4         26.13         19.78        13.60 o
  -4   7   4        181.56        199.78        14.88 o
  -3   7   4         90.46         94.34        11.66 o
  -2   7   4          3.89          4.65         8.35 o
  -1   7   4        254.30        260.64        10.35 o
   0   7   4        601.46        666.17        13.20 o
   1   7   4        334.24        324.73        15.32 o
   2   7   4        395.06        404.62        19.10 o
   3   7   4         53.37         48.11        10.88 o
   4   7   4        214.69        230.80        13.28 o
   5   7   4        106.26        114.02        16.07 o
   6   7   4         58.91         53.29        27.46 o
   7   7   4         27.18         34.72        27.71 o
   8   7   4        148.41        155.48        30.69 o
   9   7   4          0.57          6.90        28.69 o
  10   7   4         48.75         48.50        21.28 o
  11   7   4          4.20          3.92        24.49 o
  12   7   4         13.27         20.03        23.71 o
 -13   8   4          5.51          1.31        25.74 o
 -12   8   4          0.04         -7.70        18.08 o
 -11   8   4         78.63         73.96        20.18 o
 -10   8   4         61.88         44.85        18.05 o
  -9   8   4         78.07         96.17        18.04 o
  -8   8   4        169.80        166.41        18.65 o
  -7   8   4        125.72        136.19        17.67 o
  -6   8   4        100.62         97.24        16.81 o
  -5   8   4         12.94         19.37        14.87 o
  -4   8   4          0.48          7.31        13.35 o
  -3   8   4        210.43        209.22        14.79 o
  -2   8   4         79.31         72.57        10.75 o
  -1   8   4        232.56        207.43        11.20 o
   0   8   4          2.91          3.14         8.68 o
   1   8   4        656.42        653.74        20.42 o
   2   8   4        474.07        494.60        18.54 o
   3   8   4        734.57        706.21        20.35 o
   4   8   4         93.91         92.07        12.36 o
   5   8   4         37.31         41.34        15.99 o
   6   8   4         68.12         59.94        28.38 o
   7   8   4        312.22        303.71        33.52 o
   8   8   4        134.79        139.31        30.19 o
   9   8   4          8.51          9.11        29.96 o
  10   8   4         64.24         78.50        35.92 o
  11   8   4         46.91         56.85        22.12 o
  12   8   4         14.86         19.98        25.76 o
 -12   9   4          0.43         10.02        20.56 o
 -11   9   4          1.65         10.46        20.14 o
 -10   9   4        244.50        246.75        22.80 o
  -9   9   4         64.10         61.51        19.24 o
  -8   9   4         10.03          7.49        16.86 o
  -7   9   4        217.97        215.03        19.72 o
  -6   9   4         12.31         17.90        16.01 o
  -5   9   4         27.44         24.46        15.85 o
  -4   9   4        172.61        196.43        16.82 o
  -3   9   4        180.13        165.38        14.27 o
  -2   9   4        137.21        123.56        12.09 o
  -1   9   4        351.54        378.22        14.08 o
   0   9   4       1387.65       1361.00        20.87 o
   1   9   4        421.07        425.04        19.58 o
   2   9   4        457.84        455.30        19.82 o
   3   9   4          2.27          9.73        12.48 o
   4   9   4          0.09          1.03        17.19 o
   5   9   4          2.87         25.29        27.39 o
   6   9   4          1.35         12.51        26.70 o
   7   9   4         49.12         48.41        27.30 o
   8   9   4         22.48         34.49        27.77 o
   9   9   4        104.27        100.19        32.67 o
  10   9   4         19.87         37.98        30.77 o
  11   9   4         67.66         55.42        34.09 o
 -11  10   4          0.09          9.86        20.02 o
 -10  10   4          3.52         -8.53        19.61 o
  -9  10   4         53.70         62.58        18.77 o
  -8  10   4         24.80         34.54        17.32 o
  -7  10   4         25.27         27.93        16.91 o
  -6  10   4         36.33         28.25        15.43 o
  -5  10   4         36.67         44.54        15.44 o
  -4  10   4          2.30          0.77        14.56 o
  -3  10   4         33.87         56.73        14.39 o
  -2  10   4        471.32        498.66        18.03 o
  -1  10   4         16.17         24.89        13.83 o
   0  10   4        114.45         91.89        14.37 o
   1  10   4          0.47          0.99        15.81 o
   2  10   4         12.95         13.82        14.43 o
   3  10   4         44.67         54.96        18.82 o
   4  10   4         77.06         67.70        18.09 o
   5  10   4          0.99          1.80        28.14 o
   6  10   4         15.49         14.53        27.01 o
   7  10   4          0.39          0.61        28.72 o
   8  10   4          2.51         -3.49        29.18 o
   9  10   4          0.23          5.79        30.47 o
  10  10   4         52.37         32.94        32.85 o
  11  10   4         25.22         35.17        32.24 o
 -11  11   4         16.21         28.97        20.69 o
 -10  11   4         37.50         51.93        19.65 o
  -9  11   4          0.23          7.15        17.79 o
  -8  11   4         33.07         25.18        18.80 o
  -7  11   4        104.65         89.02        18.36 o
  -6  11   4          0.81          6.47        16.25 o
  -5  11   4         92.27         94.74        16.66 o
  -4  11   4         27.78         18.98        18.08 o
  -3  11   4         78.86         85.65        18.37 o
  -2  11   4          0.80          5.20        15.20 o
  -1  11   4        121.53         96.25        15.22 o
   0  11   4        215.44        254.86        16.52 o
   1  11   4          5.16          9.77        15.56 o
   2  11   4          8.66          8.28        14.50 o
   3  11   4        145.01        134.67        20.01 o
   4  11   4        111.09         95.26        29.86 o
   5  11   4         11.61         18.34        27.25 o
   6  11   4         51.01         51.34        31.52 o
   7  11   4         49.71         55.32        33.00 o
   8  11   4         12.23          0.80        31.58 o
   9  11   4          0.13         -6.70        31.18 o
  10  11   4         30.62         63.17        36.33 o
 -10  12   4          0.91        -14.05        21.90 o
  -9  12   4        122.54        135.63        27.34 o
  -8  12   4         97.17         68.01        22.24 o
  -7  12   4         20.55         23.08        20.01 o
  -6  12   4         21.28         24.01        21.10 o
  -5  12   4          0.48          4.00        19.27 o
  -4  12   4         61.90         68.71        19.36 o
  -3  12   4          8.27          4.55        17.70 o
  -2  12   4          0.00          0.38        15.96 o
  -1  12   4        101.64        102.51        15.24 o
   0  12   4         12.88          8.40        17.32 o
   1  12   4        104.75        104.35        17.66 o
   2  12   4         78.74         60.29        20.98 o
   3  12   4         73.39         83.46        20.39 o
   4  12   4         23.38         13.00        30.46 o
   5  12   4        215.98        235.69        32.79 o
   6  12   4          1.90         -1.71        32.16 o
   7  12   4          1.87        -10.51        28.08 o
   8  12   4         33.19         70.41        36.03 o
   9  12   4         19.64         46.52        35.87 o
  -9  13   4          0.05         -2.77        28.64 o
  -8  13   4          4.55          6.28        26.60 o
  -7  13   4         11.72          0.14        26.95 o
  -6  13   4         14.00         31.49        28.81 o
  -5  13   4          4.27         16.06        30.27 o
  -4  13   4          0.30         11.43        28.84 o
  -3  13   4         11.41          5.14        25.36 o
  -2  13   4         46.67         46.12        21.32 o
  -1  13   4         25.01         16.10        16.66 o
   0  13   4         15.89          5.16        17.12 o
   1  13   4          1.14          8.35        16.12 o
   2  13   4          4.10         19.26        19.82 o
   3  13   4         18.80          5.40        28.57 o
   4  13   4        119.00        115.53        33.55 o
   5  13   4          6.34         13.61        27.84 o
   6  13   4         25.71          1.66        29.58 o
   7  13   4          0.38         10.65        27.90 o
   8  13   4          1.27          2.54        33.59 o
  -7  14   4         43.63         59.49        29.63 o
  -6  14   4          0.62        -21.56        29.44 o
  -5  14   4         29.08         43.06        28.55 o
  -4  14   4         18.44         27.63        27.95 o
  -3  14   4         76.97         79.50        30.16 o
  -2  14   4          0.12         -0.66        22.04 o
  -1  14   4         20.24         14.73        18.43 o
   0  14   4         48.50         44.84        17.82 o
   1  14   4          1.02         -4.78        22.66 o
   2  14   4          0.00         -3.05        21.04 o
   3  14   4          2.72         -0.74        29.37 o
   4  14   4          9.92         14.47        27.21 o
   5  14   4         14.75         14.19        32.14 o
   6  14   4         14.49         13.02        30.97 o
  -5  15   4          2.65         -6.60        29.28 o
  -4  15   4          0.59          5.79        29.98 o
  -3  15   4         11.00         13.74        26.77 o
  -2  15   4         24.64         24.87        20.53 o
  -1  15   4         15.16         36.53        21.70 o
   0  15   4        103.92         93.66        23.36 o
   1  15   4         25.43         41.42        23.36 o
   2  15   4         43.58         52.79        30.85 o
   3  15   4         64.18         69.65        33.16 o
   4  15   4          2.20        -11.74        29.71 o
   5  15   4         33.75         49.62        35.29 o
  -2  16   4          8.01         -1.09        29.53 o
  -1  16   4         18.64         -2.63        28.40 o
   0  16   4          4.72         -6.48        22.58 o
   1  16   4          0.92         -9.43        22.88 o
 -14   1   5        165.14        195.11        26.16 o
 -13   1   5         41.89         55.71        24.45 o
 -12   1   5         44.07         43.33        24.30 o
 -11   1   5          2.82         14.75        23.16 o
 -10   1   5          3.34          2.84        15.66 o
  -9   1   5          7.04         10.50        18.30 o
  -8   1   5        298.57        302.07        13.51 o
  -7   1   5         68.54         86.68         8.07 o
  -6   1   5         92.72         85.38         7.66 o
  -5   1   5       1761.85       1863.51        21.45 o
  -4   1   5       1125.64       1147.08        17.01 o
  -3   1   5        196.43        180.09         9.19 o
  -2   1   5        240.14        274.17        12.38 o
  -1   1   5       1053.04       1051.22        16.33 o
   0   1   5       2505.55       2346.83        18.95 o
   1   1   5        475.04        445.47         7.55 o
   2   1   5        206.70        230.22         8.28 o
   3   1   5        520.47        552.93        12.60 o
   4   1   5       3559.07       3561.42        33.96 o
   5   1   5       2375.72       2404.83        28.88 o
   6   1   5          1.45          0.70        12.90 o
   7   1   5        418.49        482.87        20.73 o
   8   1   5          0.37          5.21        17.15 o
   9   1   5          5.18          1.84        18.41 o
  10   1   5         31.74         21.60        17.84 o
  11   1   5         59.22         62.48        19.85 o
  12   1   5         13.17         22.70        19.67 o
  13   1   5          0.07         13.73        21.11 o
  14   1   5         12.49         26.03        22.09 o
 -14   2   5          7.97         15.65        25.54 o
 -13   2   5          0.89         -1.80        24.47 o
 -12   2   5         49.24         60.13        27.23 o
 -11   2   5         64.43         70.23        17.41 o
 -10   2   5          2.07         -1.17        18.31 o
  -9   2   5        312.95        330.18        18.27 o
  -8   2   5          5.70          5.76         9.20 o
  -7   2   5        241.21        247.98         9.69 o
  -6   2   5        392.35        435.99        11.28 o
  -5   2   5       1081.69       1083.74        15.47 o
  -4   2   5        565.43        599.40        11.99 o
  -3   2   5        394.90        407.20        11.34 o
  -2   2   5       2307.99       2180.17        20.24 o
  -1   2   5       3183.05       3086.63        39.40 o
   0   2   5       5270.15       4903.60        38.96 o
   1   2   5        475.24        465.75        12.68 o
   2   2   5        804.03        859.59        10.92 o
   3   2   5       1105.77       1144.60        13.97 o
   4   2   5        330.40        350.78        13.13 o
   5   2   5        382.86        406.11        15.55 o
   6   2   5        807.03        776.94        21.19 o
   7   2   5        624.98        674.34        22.63 o
   8   2   5         23.06         20.23        17.38 o
   9   2   5         11.11         16.32        18.73 o
  10   2   5         51.73         36.24        17.83 o
  11   2   5          5.08          6.40        19.05 o
  12   2   5          0.93         11.49        20.71 o
  13   2   5          4.61         -2.78        20.39 o
  14   2   5          3.36          2.61        22.65 o
 -14   3   5         16.40         15.18        28.68 o
 -13   3   5          7.35         12.82        25.05 o
 -12   3   5          5.36         19.33        32.99 o
 -11   3   5          7.30         11.55        19.92 o
 -10   3   5        803.38        746.74        25.22 o
  -9   3   5          0.02          1.59        14.86 o
  -8   3   5        112.27         94.11        14.86 o
  -7   3   5        263.98        293.38        12.36 o
  -6   3   5         68.16         81.18         7.29 o
  -5   3   5          0.18          6.31         6.10 o
  -4   3   5        186.02        201.24         9.68 o
  -3   3   5         10.86         10.17         6.47 o
  -2   3   5        111.63        111.33         6.53 o
  -1   3   5        243.86        254.53        11.15 o
   0   3   5       1568.79       1639.13        21.04 o
   1   3   5          0.41          2.62         7.91 o
   2   3   5       1598.45       1646.57        17.08 o
   3   3   5         22.97         25.37         6.55 o
   4   3   5        293.90        327.57        10.29 o
   5   3   5         50.85         37.05         8.45 o
   6   3   5         90.34         95.42        10.28 o
   7   3   5          5.78          3.59         9.93 o
   8   3   5        163.74        155.03        19.82 o
   9   3   5        213.80        183.38        21.13 o
  10   3   5         55.26         61.07        18.80 o
  11   3   5         95.11        114.11        21.53 o
  12   3   5          4.30          3.05        21.37 o
  13   3   5         45.09         52.85        23.10 o
 -14   4   5         72.07         77.54        29.66 o
 -13   4   5          3.60          7.54        32.80 o
 -12   4   5         11.68         16.38        21.15 o
 -11   4   5        279.14        252.88        25.89 o
 -10   4   5        801.80        731.86        25.40 o
  -9   4   5        276.59        250.85        20.18 o
  -8   4   5         35.31         28.54        14.25 o
  -7   4   5          3.65          7.05        13.30 o
  -6   4   5         20.57         24.16         6.61 o
  -5   4   5         32.78         43.39         8.72 o
  -4   4   5        791.76        777.21        14.85 o
  -3   4   5        934.66        873.82        15.92 o
  -2   4   5          2.15          4.79         5.65 o
  -1   4   5       1949.87       2006.00        17.99 o
   0   4   5        401.66        427.31        13.33 o
   1   4   5        634.34        572.05        15.08 o
   2   4   5        486.50        489.97        10.72 o
   3   4   5         10.19         16.85         7.86 o
   4   4   5        315.48        323.38        11.85 o
   5   4   5        287.15        298.51        11.19 o
   6   4   5        233.20        258.18        11.71 o
   7   4   5          9.64         12.87        11.64 o
   8   4   5        281.82        301.17        21.19 o
   9   4   5         14.22          4.80        18.08 o
  10   4   5          5.70         -5.28        18.25 o
  11   4   5        191.28        194.87        23.40 o
  12   4   5         13.20         15.22        21.41 o
  13   4   5          3.26        -13.97        23.47 o
 -14   5   5         20.92         18.03        29.57 o
 -13   5   5         54.22         44.32        32.67 o
 -12   5   5        102.61        102.92        21.73 o
 -11   5   5          1.92          6.90        16.12 o
 -10   5   5         30.57         58.22        17.05 o
  -9   5   5         33.36         24.90        15.81 o
  -8   5   5         23.55         34.29        15.71 o
  -7   5   5         12.81         13.23        15.38 o
  -6   5   5          7.65          1.27        12.52 o
  -5   5   5        117.34        130.45        10.24 o
  -4   5   5        547.79        497.97        15.49 o
  -3   5   5        500.67        489.12        13.81 o
  -2   5   5         71.92         57.35         7.23 o
  -1   5   5        206.50        191.53         6.82 o
   0   5   5        598.68        617.77        16.89 o
   1   5   5        553.82        533.56        15.70 o
   2   5   5        373.86        378.34        14.28 o
   3   5   5        303.87        312.46        13.69 o
   4   5   5       1340.59       1396.64        25.64 o
   5   5   5        651.32        732.62        18.02 o
   6   5   5        246.19        265.87        12.65 o
   7   5   5         70.82         63.13        17.19 o
   8   5   5          3.56         -1.69        17.64 o
   9   5   5        104.21        111.56        19.69 o
  10   5   5        121.52        114.46        21.02 o
  11   5   5         40.00         45.17        20.78 o
  12   5   5         51.08         64.14        22.06 o
  13   5   5          1.66        -19.70        30.40 o
 -13   6   5          0.41         -6.46        21.05 o
 -12   6   5         81.23         76.84        24.42 o
 -11   6   5         25.21         30.36        17.73 o
 -10   6   5         12.70         11.32        16.07 o
  -9   6   5         56.99         45.59        17.34 o
  -8   6   5         27.50         26.48        16.75 o
  -7   6   5         86.21         75.31        15.95 o
  -6   6   5         85.47         76.69        14.68 o
  -5   6   5         37.24         49.87        10.14 o
  -4   6   5         11.07         10.30        10.26 o
  -3   6   5        107.52        107.17        10.70 o
  -2   6   5         29.03         27.42         7.48 o
  -1   6   5        547.55        593.32        11.18 o
   0   6   5        126.78        144.61         7.43 o
   1   6   5         27.53         29.17        10.80 o
   2   6   5          3.32          1.56        10.15 o
   3   6   5          0.58         -0.37        10.34 o
   4   6   5         35.46         39.55        11.22 o
   5   6   5        188.75        200.06        13.56 o
   6   6   5         25.30         26.64        15.01 o
   7   6   5         30.89         21.81        22.33 o
   8   6   5        322.16        304.57        21.63 o
   9   6   5         31.05         41.83        18.64 o
  10   6   5        173.04        132.50        24.83 o
  11   6   5        128.60        112.62        26.02 o
  12   6   5          0.02         -4.61        21.28 o
  13   6   5         12.33          2.77        23.41 o
 -13   7   5          0.83          9.76        24.98 o
 -12   7   5          9.34         13.23        24.24 o
 -11   7   5         82.24         51.85        18.63 o
 -10   7   5        197.02        213.67        21.38 o
  -9   7   5         31.14         43.67        16.82 o
  -8   7   5         22.20         24.24        16.62 o
  -7   7   5         69.42         87.07        17.02 o
  -6   7   5         29.31         32.57        15.13 o
  -5   7   5          5.49          5.05        13.27 o
  -4   7   5         45.16         46.12        12.33 o
  -3   7   5         74.20         52.35        10.60 o
  -2   7   5        137.82        153.99         9.84 o
  -1   7   5        357.10        383.88        11.14 o
   0   7   5       1952.80       2064.28        19.75 o
   1   7   5         48.08         46.65        12.58 o
   2   7   5         78.27         89.22        12.87 o
   3   7   5        787.33        790.77        20.53 o
   4   7   5        445.90        454.06        17.33 o
   5   7   5        118.28        124.67        17.26 o
   6   7   5        336.72        312.64        32.56 o
   7   7   5        261.37        309.08        33.27 o
   8   7   5        364.71        400.51        35.30 o
   9   7   5          3.28         10.32        20.90 o
  10   7   5          1.28         18.38        20.77 o
  11   7   5          0.01        -14.91        21.15 o
  12   7   5          3.38         15.47        25.42 o
 -13   8   5          1.63        -13.74        26.76 o
 -12   8   5         11.81         14.71        19.02 o
 -11   8   5         72.11         68.74        19.13 o
 -10   8   5         27.77         28.88        17.45 o
  -9   8   5        203.25        199.90        19.78 o
  -8   8   5          0.19          2.72        15.59 o
  -7   8   5         88.84         88.11        16.94 o
  -6   8   5        124.67         98.26        16.55 o
  -5   8   5        359.87        351.93        18.89 o
  -4   8   5        144.77        156.41        14.94 o
  -3   8   5          4.36          7.98        10.85 o
  -2   8   5        510.27        515.28        14.50 o
  -1   8   5        353.28        326.69        11.99 o
   0   8   5         42.25         41.14         8.52 o
   1   8   5        292.27        306.21        17.25 o
   2   8   5          0.21          3.13        13.17 o
   3   8   5       1122.22       1049.08        24.25 o
   4   8   5       1294.55       1303.90        25.92 o
   5   8   5        390.64        406.74        22.61 o
   6   8   5        211.26        207.56        31.12 o
   7   8   5         61.98         66.13        28.15 o
   8   8   5          4.10          0.11        26.42 o
   9   8   5          3.20          1.52        27.92 o
  10   8   5         62.28         62.37        21.74 o
  11   8   5          6.59         16.78        28.80 o
  12   8   5          6.67         20.95        31.81 o
 -12   9   5          4.02         14.23        19.85 o
 -11   9   5          0.15          1.53        17.07 o
 -10   9   5          8.00         22.00        18.88 o
  -9   9   5         56.55         47.92        17.00 o
  -8   9   5          1.95          4.84        16.86 o
  -7   9   5          5.19          4.45        15.46 o
  -6   9   5        470.29        462.98        21.57 o
  -5   9   5        930.72        924.93        25.75 o
  -4   9   5         41.62         23.55        14.34 o
  -3   9   5        196.72        226.44        14.86 o
  -2   9   5        182.79        189.13        15.39 o
  -1   9   5        334.11        338.91        16.19 o
   0   9   5        355.89        361.22        19.98 o
   1   9   5        365.93        384.38        20.02 o
   2   9   5        366.27        375.85        19.16 o
   3   9   5         55.05         52.06        14.22 o
   4   9   5        133.64        125.80        20.01 o
   5   9   5         57.35         75.35        28.61 o
   6   9   5         11.14         13.49        25.11 o
   7   9   5          6.47          1.82        25.63 o
   8   9   5          3.51         -3.34        30.56 o
   9   9   5          0.77        -16.49        30.03 o
  10   9   5         96.30        127.50        34.77 o
  11   9   5          1.67         18.15        28.45 o
 -11  10   5        102.23         75.40        21.20 o
 -10  10   5         55.66         76.22        19.10 o
  -9  10   5        157.83        167.37        20.66 o
  -8  10   5        296.91        305.63        22.65 o
  -7  10   5         10.50         15.28        15.91 o
  -6  10   5          0.34         -1.45        14.56 o
  -5  10   5         50.59         40.58        17.34 o
  -4  10   5        142.45        165.77        20.00 o
  -3  10   5        181.91        146.20        16.89 o
  -2  10   5        106.09         83.56        16.20 o
  -1  10   5        801.66        796.32        22.22 o
   0  10   5        760.47        730.78        26.07 o
   1  10   5        391.64        374.57        21.18 o
   2  10   5       1089.39       1080.11        28.17 o
   3  10   5        483.02        492.62        26.57 o
   4  10   5         64.52         78.29        18.31 o
   5  10   5          0.01         -0.97        27.40 o
   6  10   5        101.00         76.11        29.03 o
   7  10   5         10.25         10.93        29.95 o
   8  10   5         26.05         11.57        28.35 o
   9  10   5         31.01          9.30        28.50 o
  10  10   5          5.02          0.09        34.02 o
 -10  11   5        111.54        121.11        24.59 o
  -9  11   5         39.97         41.17        20.38 o
  -8  11   5          0.25         10.82        22.03 o
  -7  11   5          6.33         12.22        19.63 o
  -6  11   5          5.54          5.49        18.17 o
  -5  11   5         10.68         17.07        17.90 o
  -4  11   5         12.97         -2.46        17.15 o
  -3  11   5        110.18         94.60        16.73 o
  -2  11   5        598.04        562.43        28.12 o
  -1  11   5          7.61          7.40        16.38 o
   0  11   5        376.10        363.20        24.71 o
   1  11   5        296.75        275.49        19.70 o
   2  11   5       1097.39       1042.96        28.42 o
   3  11   5        259.00        223.48        23.59 o
   4  11   5         28.17         19.64        27.84 o
   5  11   5         61.39         70.09        30.06 o
   6  11   5          1.28        -18.75        29.57 o
   7  11   5          1.16         -8.94        31.16 o
   8  11   5         12.25         25.44        31.08 o
   9  11   5         56.98         44.48        32.55 o
  10  11   5         52.24         44.68        35.79 o
 -10  12   5         25.36         19.84        28.90 o
  -9  12   5         46.45         63.06        32.86 o
  -8  12   5          2.51          4.33        30.40 o
  -7  12   5        119.56        151.29        30.74 o
  -6  12   5         92.86        104.33        30.60 o
  -5  12   5         50.52         67.34        28.46 o
  -4  12   5         26.96         18.45        28.58 o
  -3  12   5         26.01         16.33        24.80 o
  -2  12   5         26.91         31.72        20.46 o
  -1  12   5         31.40         35.39        18.59 o
   0  12   5        895.22        889.31        29.58 o
   1  12   5         64.03         65.15        17.03 o
   2  12   5         72.08         71.85        20.70 o
   3  12   5         13.50         19.34        20.01 o
   4  12   5         58.65         36.04        28.80 o
   5  12   5          0.42          5.01        28.69 o
   6  12   5          8.82         -1.07        31.41 o
   7  12   5          3.29         12.67        30.36 o
   8  12   5          0.87          2.85        30.94 o
   9  12   5          3.19         30.10        33.52 o
  -8  13   5         11.68         27.49        30.08 o
  -7  13   5         68.69         79.47        31.46 o
  -6  13   5         24.42         38.23        30.62 o
  -5  13   5         20.01          8.14        31.55 o
  -4  13   5          6.61         15.57        27.05 o
  -3  13   5         53.67         72.36        29.13 o
  -2  13   5          5.04          2.24        21.97 o
  -1  13   5          0.97          7.67        17.97 o
   0  13   5        186.37        187.55        20.21 o
   1  13   5         75.39         82.18        24.10 o
   2  13   5         87.16         77.40        22.67 o
   3  13   5         49.34         40.61        30.38 o
   4  13   5         39.71         39.12        30.07 o
   5  13   5        103.84        102.93        32.09 o
   6  13   5          0.00          6.69        31.85 o
   7  13   5          0.41          5.57        31.10 o
  -7  14   5         14.49         21.78        31.61 o
  -6  14   5         51.30         87.76        33.73 o
  -5  14   5        157.20        157.89        29.93 o
  -4  14   5          0.40          9.41        27.63 o
  -3  14   5          1.60         13.74        28.36 o
  -2  14   5          8.59         19.50        21.91 o
  -1  14   5         50.96         52.88        20.91 o
   0  14   5         16.15         12.06        17.62 o
   1  14   5         82.68         61.04        24.52 o
   2  14   5          0.78         10.10        22.10 o
   3  14   5          3.69          3.05        28.42 o
   4  14   5         21.87         40.05        30.91 o
   5  14   5          5.58         -5.25        32.95 o
   6  14   5          4.73        -13.40        35.31 o
  -5  15   5         99.63        111.75        36.79 o
  -4  15   5         24.53         27.13        27.13 o
  -3  15   5          1.61         16.57        25.54 o
  -2  15   5         15.36         17.11        22.49 o
  -1  15   5         15.11         13.45        22.93 o
   0  15   5         15.86         11.19        23.17 o
   1  15   5         88.16        113.93        24.25 o
   2  15   5         39.88         43.65        30.41 o
   3  15   5         32.48         43.51        32.33 o
   4  15   5        111.98         97.50        34.85 o
 -14   0   6          5.39         36.93        40.42 o
 -13   0   6          3.50          6.31        32.00 o
 -12   0   6         25.26          0.44        33.44 o
 -11   0   6         87.08         79.57        38.32 o
 -10   0   6        228.43        201.30        42.12 o
  -9   0   6          0.01         -0.93        17.22 o
  -8   0   6        180.23        166.45        15.62 o
  -7   0   6        276.88        308.42        17.50 o
  -6   0   6        152.11        150.38        14.41 o
  -5   0   6          3.21         -0.26        11.48 o
  -4   0   6         93.94         50.58        12.37 o
  -3   0   6        111.08         89.80        13.45 o
  -2   0   6         79.76         92.33        14.66 o
  -1   0   6       3562.61       3410.39        31.56 o
   0   0   6       1438.08       1528.29        18.75 o
   1   0   6        145.16        141.86         9.65 o
   2   0   6         19.75         17.15         8.25 o
   3   0   6        250.93        236.23        16.49 o
   4   0   6        539.66        568.94        21.47 o
   5   0   6        486.89        518.79        23.27 o
   6   0   6         47.95         41.33        17.30 o
   7   0   6          1.46          9.07        21.25 o
   8   0   6        451.97        380.92        28.84 o
   9   0   6        934.80        944.55        40.04 o
  10   0   6        249.74        252.90        28.57 o
  11   0   6          1.52         16.10        26.77 o
  12   0   6         12.81         45.82        28.02 o
  13   0   6         24.39         28.69        26.87 o
 -14   1   6          9.15         19.00        25.26 o
 -13   1   6         30.23         45.44        26.29 o
 -12   1   6          5.28          6.07        23.73 o
 -11   1   6         10.10         16.68        22.52 o
 -10   1   6        210.41        177.57        22.16 o
  -9   1   6          8.03          2.09        18.57 o
  -8   1   6          3.99          7.16        10.07 o
  -7   1   6        196.73        174.17        10.12 o
  -6   1   6       1777.84       1911.46        23.99 o
  -5   1   6       4601.05       4932.69        36.65 o
  -4   1   6       2971.99       2836.18        32.99 o
  -3   1   6        146.50        147.62         9.71 o
  -2   1   6        602.97        630.10        17.28 o
  -1   1   6        317.17        314.57        11.90 o
   0   1   6        494.26        465.65         7.56 o
   1   1   6         12.54         15.01         4.48 o
   2   1   6        364.14        398.86         9.43 o
   3   1   6          7.69         13.74         7.06 o
   4   1   6        325.71        318.74        12.42 o
   5   1   6          4.32          4.33        10.18 o
   6   1   6         32.84         30.82        13.43 o
   7   1   6        257.01        263.16        17.96 o
   8   1   6         32.30         22.77        17.01 o
   9   1   6        160.96        205.86        19.86 o
  10   1   6         53.63         68.54        17.69 o
  11   1   6         32.13         44.32        18.29 o
  12   1   6         18.06         27.44        19.49 o
  13   1   6          2.16         25.53        18.61 o
 -14   2   6         11.36          6.04        26.00 o
 -13   2   6          0.21         18.92        24.19 o
 -12   2   6         35.48         49.39        25.52 o
 -11   2   6          1.73         -4.61        18.02 o
 -10   2   6         15.14          8.60        17.55 o
  -9   2   6        112.87        136.20        17.05 o
  -8   2   6        559.00        530.97        17.15 o
  -7   2   6        529.96        581.11        13.91 o
  -6   2   6          4.47          4.91         7.45 o
  -5   2   6       1260.18       1282.92        17.94 o
  -4   2   6        341.28        347.07        10.91 o
  -3   2   6       1585.46       1483.67        21.09 o
  -2   2   6        928.86        983.47        16.57 o
  -1   2   6        166.34        212.32        10.38 o
   0   2   6         96.36        119.26         9.14 o
   1   2   6        856.57        784.73        14.04 o
   2   2   6       2230.01       2311.69        17.46 o
   3   2   6        158.57        173.74         8.10 o
   4   2   6          2.10          9.91         8.00 o
   5   2   6        144.11        149.67        12.66 o
   6   2   6        195.18        221.13        15.64 o
   7   2   6         14.53         -1.34        15.03 o
   8   2   6         31.00         46.16        17.33 o
   9   2   6         23.74         13.70        17.75 o
  10   2   6         35.80         33.76        18.62 o
  11   2   6         30.77         31.27        20.61 o
  12   2   6         15.06         26.48        19.43 o
  13   2   6         18.51         27.60        19.61 o
 -14   3   6         42.49         81.14        28.72 o
 -13   3   6         82.93         98.66        27.84 o
 -12   3   6         45.05         43.92        29.75 o
 -11   3   6         26.42         28.51        19.77 o
 -10   3   6         20.79         16.18        14.41 o
  -9   3   6         16.78         18.89        15.05 o
  -8   3   6         55.88         44.83        14.56 o
  -7   3   6         12.67          5.54         9.48 o
  -6   3   6         54.27         61.04         7.93 o
  -5   3   6        204.87        225.73         9.75 o
  -4   3   6          4.13          2.65         7.87 o
  -3   3   6        353.00        310.56        11.50 o
  -2   3   6        437.40        515.92        11.30 o
  -1   3   6         48.48         78.52         9.92 o
   0   3   6       3536.37       3205.60        30.28 o
   1   3   6         13.80         25.29         9.35 o
   2   3   6       1737.27       1814.50        15.15 o
   3   3   6        994.27       1051.28        14.08 o
   4   3   6        326.11        328.08        10.79 o
   5   3   6         41.36         44.58         9.19 o
   6   3   6          3.41          2.95         9.84 o
   7   3   6        166.72        153.85        12.26 o
   8   3   6         35.10         34.08        17.43 o
   9   3   6         23.90         21.89        17.07 o
  10   3   6        206.32        186.21        21.81 o
  11   3   6          5.41         22.02        18.93 o
  12   3   6         21.96         20.16        19.37 o
  13   3   6          0.03         -6.42        21.01 o
 -14   4   6         21.45          6.59        27.02 o
 -13   4   6         45.66         35.02        36.87 o
 -12   4   6          0.33          7.61        20.85 o
 -11   4   6          3.07         13.60        20.32 o
 -10   4   6        111.43        123.25        16.40 o
  -9   4   6         23.11         23.09        14.78 o
  -8   4   6         96.39         86.36        16.19 o
  -7   4   6         35.09         32.10        13.84 o
  -6   4   6        368.03        376.75        11.31 o
  -5   4   6        394.62        409.99        13.41 o
  -4   4   6        870.28        917.87        16.26 o
  -3   4   6        324.82        386.33        12.17 o
  -2   4   6        213.76        226.93         8.07 o
  -1   4   6        267.50        266.72        13.57 o
   0   4   6       4981.12       5198.69        40.72 o
   1   4   6        118.45         95.29        11.15 o
   2   4   6        204.03        204.80         6.45 o
   3   4   6         87.29         95.02         7.49 o
   4   4   6        462.17        502.42        12.28 o
   5   4   6        146.36        141.25        10.52 o
   6   4   6         33.29         46.75        10.33 o
   7   4   6        138.60        119.88        14.25 o
   8   4   6          2.02          9.43        17.43 o
   9   4   6         90.33         76.60        17.64 o
  10   4   6          0.02          0.90        17.94 o
  11   4   6         17.68          1.74        18.62 o
  12   4   6          4.78          7.19        21.28 o
  13   4   6         15.21         -8.15        25.87 o
 -14   5   6         12.53         13.91        34.10 o
 -13   5   6        113.59        157.92        37.66 o
 -12   5   6          2.06         20.91        22.38 o
 -11   5   6         90.50        100.45        23.67 o
 -10   5   6        572.01        541.87        24.05 o
  -9   5   6         63.26         68.81        16.66 o
  -8   5   6         26.40         25.10        15.65 o
  -7   5   6         63.54         72.93        15.57 o
  -6   5   6          0.00         -3.22        10.53 o
  -5   5   6        257.98        247.08        12.45 o
  -4   5   6        621.81        640.92        16.82 o
  -3   5   6          0.02          2.29         7.97 o
  -2   5   6         14.00         11.98         6.25 o
  -1   5   6        251.05        282.36         9.27 o
   0   5   6         39.86         36.86        11.26 o
   1   5   6       1302.68       1369.64        23.67 o
   2   5   6        110.55        103.29        11.86 o
   3   5   6        808.97        831.04        15.76 o
   4   5   6         43.51         54.60        10.10 o
   5   5   6        204.25        204.85        11.31 o
   6   5   6        189.65        204.45        11.79 o
   7   5   6         26.36         39.54        16.17 o
   8   5   6          6.53          5.54        15.97 o
   9   5   6         55.70         46.05        19.03 o
  10   5   6         55.59         35.95        20.73 o
  11   5   6          3.17        -16.81        20.78 o
  12   5   6         30.04         45.35        22.85 o
  13   5   6         39.26         15.44        23.43 o
 -13   6   6         31.12         33.75        23.82 o
 -12   6   6         41.06         48.36        21.64 o
 -11   6   6        104.29         76.43        18.12 o
 -10   6   6        111.87         93.18        17.87 o
  -9   6   6         81.39         69.69        16.10 o
  -8   6   6         77.45         80.20        17.08 o
  -7   6   6         14.68         15.72        15.40 o
  -6   6   6        146.48        147.46        16.04 o
  -5   6   6        418.77        363.43        14.23 o
  -4   6   6         46.03         48.68        11.04 o
  -3   6   6         33.59         34.91         9.19 o
  -2   6   6          0.02          0.87         6.20 o
  -1   6   6        451.46        437.79         9.03 o
   0   6   6        151.69        154.22        13.96 o
   1   6   6        111.87        137.57        13.35 o
   2   6   6        669.17        706.62        20.15 o
   3   6   6        558.65        603.44        19.25 o
   4   6   6        139.09        136.30        14.13 o
   5   6   6       1517.54       1503.94        26.88 o
   6   6   6          2.09          4.99        15.89 o
   7   6   6        116.18        109.70        19.83 o
   8   6   6         79.23         75.89        19.27 o
   9   6   6         21.90         27.30        19.09 o
  10   6   6         45.19         43.66        21.91 o
  11   6   6         19.78          6.99        21.47 o
  12   6   6         28.13          4.09        23.36 o
 -13   7   6         42.54         51.66        24.44 o
 -12   7   6          0.33         24.91        24.09 o
 -11   7   6         41.70         42.19        17.49 o
 -10   7   6          1.35          1.66        17.13 o
  -9   7   6         33.64         42.83        15.57 o
  -8   7   6        208.36        202.74        18.80 o
  -7   7   6         89.67         68.91        16.19 o
  -6   7   6        107.87        103.79        16.09 o
  -5   7   6        182.22        173.97        15.44 o
  -4   7   6         24.75         12.40        11.82 o
  -3   7   6         22.47         22.80         9.70 o
  -2   7   6         23.18         25.99         7.64 o
  -1   7   6         46.38         34.01         9.36 o
   0   7   6         32.12         47.97        14.11 o
   1   7   6        116.11        150.34        14.82 o
   2   7   6         38.33         30.09        12.77 o
   3   7   6        197.41        163.72        15.05 o
   4   7   6        138.43        142.91        14.27 o
   5   7   6          0.03         10.29        17.20 o
   6   7   6         14.05          7.40        27.80 o
   7   7   6         79.75         62.80        27.59 o
   8   7   6        113.23        108.65        21.40 o
   9   7   6          3.28          2.91        29.84 o
  10   7   6         94.89         93.81        29.12 o
  11   7   6         13.53         23.28        26.60 o
  12   7   6         21.78         21.83        34.98 o
 -12   8   6         13.12          7.90        18.43 o
 -11   8   6         28.20         28.53        17.41 o
 -10   8   6          0.28         -1.29        17.52 o
  -9   8   6          1.44          3.94        16.79 o
  -8   8   6         29.82         22.12        15.88 o
  -7   8   6        228.51        222.68        18.17 o
  -6   8   6        430.39        447.64        20.88 o
  -5   8   6         83.95        103.91        15.37 o
  -4   8   6        200.61        196.66        15.20 o
  -3   8   6          7.94          6.02        12.91 o
  -2   8   6        372.83        389.76        16.00 o
  -1   8   6        435.22        486.41        16.53 o
   0   8   6          5.47          4.61        14.72 o
   1   8   6          1.85          3.71        14.49 o
   2   8   6         17.07         13.47        13.65 o
   3   8   6         92.45         84.68        14.54 o
   4   8   6          0.26          0.07        12.89 o
   5   8   6        191.03        172.03        20.40 o
   6   8   6         45.38         32.62        26.11 o
   7   8   6        126.33        121.85        27.89 o
   8   8   6        272.95        272.41        34.53 o
   9   8   6         12.63         13.70        27.79 o
  10   8   6          0.84         10.10        30.69 o
  11   8   6          2.80        -16.51        33.83 o
 -12   9   6          5.61          3.87        17.83 o
 -11   9   6          3.62          6.73        16.67 o
 -10   9   6         39.67         42.04        18.79 o
  -9   9   6         29.66         44.20        17.67 o
  -8   9   6        105.79        122.81        18.81 o
  -7   9   6         12.56         28.88        16.07 o
  -6   9   6        362.41        340.69        22.80 o
  -5   9   6          5.64         10.90        17.40 o
  -4   9   6        623.38        627.64        25.95 o
  -3   9   6         94.86         83.09        15.68 o
  -2   9   6          0.64          2.00        17.41 o
  -1   9   6        163.10        172.66        18.72 o
   0   9   6         71.04         64.38        17.15 o
   1   9   6        396.56        390.41        21.05 o
   2   9   6        128.16        108.91        16.64 o
   3   9   6          5.73          6.96        13.73 o
   4   9   6        192.89        179.80        20.98 o
   5   9   6          2.05          1.04        25.43 o
   6   9   6         10.73         11.06        27.88 o
   7   9   6          0.97          6.87        27.99 o
   8   9   6          4.40          0.91        29.49 o
   9   9   6         14.86         15.71        30.65 o
  10   9   6          2.48         -3.84        28.38 o
  11   9   6          6.30         -5.65        30.25 o
 -11  10   6          9.54         12.35        23.12 o
 -10  10   6         28.64         21.81        19.74 o
  -9  10   6        105.90        121.22        22.92 o
  -8  10   6          1.79         11.87        20.72 o
  -7  10   6          0.47          1.80        25.25 o
  -6  10   6         51.66         41.84        25.30 o
  -5  10   6         53.90         44.96        23.95 o
  -4  10   6        121.23        116.62        26.39 o
  -3  10   6         88.82         92.17        22.14 o
  -2  10   6         84.98         72.63        21.19 o
  -1  10   6         38.04         33.39        17.60 o
   0  10   6        123.71        115.14        18.42 o
   1  10   6          0.09          6.47        15.98 o
   2  10   6          0.00          5.59        15.50 o
   3  10   6        116.81        152.91        21.54 o
   4  10   6          4.67         18.18        19.12 o
   5  10   6         66.33         56.84        26.33 o
   6  10   6         11.80          4.43        30.69 o
   7  10   6          0.09         -1.58        27.32 o
   8  10   6          0.05        -27.43        32.53 o
   9  10   6          8.14         22.79        32.97 o
  10  10   6          1.54          0.95        29.77 o
 -10  11   6         43.92         28.19        26.96 o
  -9  11   6          0.58         -9.60        25.96 o
  -8  11   6          3.23         -2.30        29.32 o
  -7  11   6         62.09         57.82        28.18 o
  -6  11   6         29.17         26.27        27.35 o
  -5  11   6        131.11        155.69        32.92 o
  -4  11   6        124.29        125.72        28.61 o
  -3  11   6         87.16         99.41        22.60 o
  -2  11   6         97.96        115.16        21.75 o
  -1  11   6         35.35         37.47        18.52 o
   0  11   6         52.99         41.71        17.39 o
   1  11   6         25.05         32.59        16.43 o
   2  11   6          3.84          3.70        16.04 o
   3  11   6          7.67         14.10        20.25 o
   4  11   6         35.94         54.14        29.57 o
   5  11   6         48.73         24.89        28.96 o
   6  11   6          6.46         -9.26        32.71 o
   7  11   6          1.45          1.14        27.72 o
   8  11   6          0.19         21.55        32.02 o
   9  11   6          8.82         12.67        32.75 o
  -9  12   6        124.19        103.74        29.31 o
  -8  12   6        139.12        124.29        32.21 o
  -7  12   6        105.40        117.27        30.53 o
  -6  12   6         14.49         28.68        28.99 o
  -5  12   6         73.02         57.07        29.49 o
  -4  12   6         67.76         79.60        29.53 o
  -3  12   6         12.88         13.15        24.02 o
  -2  12   6         26.85         22.20        19.82 o
  -1  12   6          1.02         -0.26        17.25 o
   0  12   6          0.20          6.57        17.45 o
   1  12   6          4.00         11.74        16.96 o
   2  12   6          4.64         14.04        20.74 o
   3  12   6          6.58         10.34        20.00 o
   4  12   6        157.18        162.85        31.78 o
   5  12   6         29.69         33.12        32.54 o
   6  12   6         46.50         71.37        31.05 o
   7  12   6         15.40         23.22        29.79 o
   8  12   6         11.08        -10.87        34.65 o
  -8  13   6          0.18         24.33        30.51 o
  -7  13   6         10.77         22.25        32.63 o
  -6  13   6        213.83        210.78        32.92 o
  -5  13   6         80.92         99.85        32.42 o
  -4  13   6         21.82         12.38        27.51 o
  -3  13   6          0.08          3.24        26.36 o
  -2  13   6          1.92          4.21        21.83 o
  -1  13   6         32.91         25.91        18.67 o
   0  13   6         46.80         44.76        19.77 o
   1  13   6         59.59         48.19        20.63 o
   2  13   6          5.44         16.10        20.58 o
   3  13   6         36.99         38.54        30.59 o
   4  13   6        305.35        315.26        39.26 o
   5  13   6          7.75         16.15        30.76 o
   6  13   6         24.94         15.28        31.28 o
   7  13   6         21.09         18.81        32.36 o
  -6  14   6        130.41        115.05        35.06 o
  -5  14   6          0.79         -9.03        30.83 o
  -4  14   6          2.20         -4.66        28.28 o
  -3  14   6         15.86         30.08        29.92 o
  -2  14   6         16.30         25.97        23.40 o
  -1  14   6          3.64         14.45        19.91 o
   0  14   6        116.16         92.04        19.12 o
   1  14   6          3.01         10.20        21.79 o
   2  14   6        109.13        114.41        23.91 o
   3  14   6         13.38         26.85        33.02 o
   4  14   6         50.37         49.15        33.63 o
   5  14   6          3.48         -9.83        32.37 o
  -4  15   6         27.00         23.37        29.25 o
  -3  15   6          0.10         -0.70        32.58 o
  -2  15   6          0.43         23.02        23.77 o
  -1  15   6          2.63         15.85        23.46 o
   0  15   6         48.72         48.23        23.51 o
   1  15   6          1.45         25.06        20.57 o
   2  15   6         27.11         11.19        32.78 o
   3  15   6         19.05          0.47        33.66 o
 -14   1   7         43.69         76.85        27.80 o
 -13   1   7         43.92         42.79        27.23 o
 -12   1   7         14.98         33.76        24.05 o
 -11   1   7         35.14         34.27        26.55 o
 -10   1   7         46.35         29.86        18.67 o
  -9   1   7          3.88          5.83        13.49 o
  -8   1   7        187.79        159.42        13.16 o
  -7   1   7         71.43         60.39         9.74 o
  -6   1   7        297.27        311.25        13.30 o
  -5   1   7        128.42        130.51        11.48 o
  -4   1   7         19.51         17.25         9.35 o
  -3   1   7        273.77        312.34        13.82 o
  -2   1   7        417.78        393.47        16.66 o
  -1   1   7       2131.89       2111.88        25.75 o
   0   1   7       1381.66       1386.98        12.85 o
   1   1   7        192.09        186.11         6.85 o
   2   1   7        185.46        208.33         8.27 o
   3   1   7          3.69          5.62         7.23 o
   4   1   7         45.76         56.23         9.48 o
   5   1   7         65.26         66.67        11.67 o
   6   1   7        144.05        170.17        15.26 o
   7   1   7        103.36        105.16        15.89 o
   8   1   7         35.49         35.96        16.35 o
   9   1   7          8.68         19.82        16.13 o
  10   1   7        269.32        238.00        20.27 o
  11   1   7          4.84         -1.57        17.40 o
  12   1   7          0.24         -3.88        18.62 o
  13   1   7          7.19          2.74        19.10 o
 -14   2   7          0.09         14.22        26.58 o
 -13   2   7          5.21          7.28        27.49 o
 -12   2   7          8.06          7.34        25.75 o
 -11   2   7         10.90          6.35        18.23 o
 -10   2   7         98.60         87.11        19.22 o
  -9   2   7          7.27          7.94        15.19 o
  -8   2   7         25.63         29.54        11.21 o
  -7   2   7        181.40        188.10        11.13 o
  -6   2   7         24.78         32.40         9.04 o
  -5   2   7       1588.22       1661.29        21.30 o
  -4   2   7       1176.31       1139.46        17.49 o
  -3   2   7          0.21          6.21         7.97 o
  -2   2   7       1105.58       1238.21        16.71 o
  -1   2   7       1649.77       1653.88        22.90 o
   0   2   7       9525.65      10128.67        58.00 o
   1   2   7        720.19        685.62        12.19 o
   2   2   7        317.53        337.27         8.55 o
   3   2   7        760.61        829.89        13.46 o
   4   2   7        197.13        199.21         9.81 o
   5   2   7        135.72        137.84        12.57 o
   6   2   7        197.41        220.93        15.83 o
   7   2   7        100.76         87.64        15.73 o
   8   2   7         16.13         13.14        15.82 o
   9   2   7         67.99         56.53        16.38 o
  10   2   7         26.62         27.84        17.53 o
  11   2   7          4.91          3.20        18.80 o
  12   2   7          0.17         21.88        20.35 o
  13   2   7          8.46          6.84        18.95 o
 -14   3   7         64.13         67.56        26.75 o
 -13   3   7          5.41         10.39        25.99 o
 -12   3   7          1.12          4.30        31.05 o
 -11   3   7         21.73         22.39        18.89 o
 -10   3   7         94.12         75.58        20.88 o
  -9   3   7         23.13         26.33        15.21 o
  -8   3   7          0.84          7.32        14.19 o
  -7   3   7          0.45         12.06        10.79 o
  -6   3   7         68.47         89.62         9.64 o
  -5   3   7         40.95         39.86         8.95 o
  -4   3   7          0.45          3.29         8.98 o
  -3   3   7         43.90         64.53         8.67 o
  -2   3   7        491.66        569.02        11.44 o
  -1   3   7        298.17        251.51        13.07 o
   0   3   7        543.16        612.75        16.67 o
   1   3   7        672.91        679.37        17.46 o
   2   3   7         80.67         90.10         5.57 o
   3   3   7         14.15          7.85         6.13 o
   4   3   7         54.30         66.27         8.38 o
   5   3   7        490.16        481.88        13.66 o
   6   3   7          2.73          5.16        10.22 o
   7   3   7        152.97        179.22        13.20 o
   8   3   7         41.51         36.23        17.12 o
   9   3   7         44.27         59.11        16.38 o
  10   3   7         61.59         60.00        18.27 o
  11   3   7         24.00         15.36        18.33 o
  12   3   7          3.38          0.97        21.05 o
  13   3   7          0.15         21.19        21.89 o
 -14   4   7          5.93        -11.31        26.48 o
 -13   4   7          3.65         11.34        29.31 o
 -12   4   7         55.57         41.06        20.41 o
 -11   4   7         62.50         42.58        21.16 o
 -10   4   7         45.75         40.02        15.63 o
  -9   4   7         17.97         28.29        15.17 o
  -8   4   7          2.67          5.53        15.33 o
  -7   4   7        459.32        433.79        19.53 o
  -6   4   7        204.68        226.50        11.04 o
  -5   4   7        192.14        198.26        12.12 o
  -4   4   7         31.69         35.10         8.91 o
  -3   4   7        433.24        471.56        12.84 o
  -2   4   7       1254.42       1390.05        15.84 o
  -1   4   7        895.24        962.51        20.85 o
   0   4   7        240.47        276.84        13.72 o
   1   4   7          0.38          5.24        10.62 o
   2   4   7        266.61        299.79         9.55 o
   3   4   7        173.97        181.83         8.13 o
   4   4   7        141.49        137.51         9.51 o
   5   4   7        835.98        847.57        16.65 o
   6   4   7          5.87          4.94        10.50 o
   7   4   7         27.13         23.07        12.43 o
   8   4   7        112.90         99.25        17.06 o
   9   4   7        343.62        314.19        24.05 o
  10   4   7         12.24         13.54        20.11 o
  11   4   7         32.27         16.05        19.86 o
  12   4   7         83.14         74.80        21.99 o
 -13   5   7          0.83         -0.10        35.42 o
 -12   5   7         42.12         59.94        23.64 o
 -11   5   7          3.18         -4.67        19.51 o
 -10   5   7         17.27         26.19        16.13 o
  -9   5   7          1.91          6.11        14.95 o
  -8   5   7        184.99        169.40        17.58 o
  -7   5   7         13.51         10.14        15.20 o
  -6   5   7          3.96          1.54        11.29 o
  -5   5   7        508.25        514.67        15.68 o
  -4   5   7        258.59        274.94        12.20 o
  -3   5   7          4.06         17.41         7.57 o
  -2   5   7         73.36         76.40         6.11 o
  -1   5   7         40.61         30.02        12.03 o
   0   5   7         38.64         30.75        11.85 o
   1   5   7          6.20          0.87        11.54 o
   2   5   7        283.57        271.04        15.03 o
   3   5   7        248.06        288.76        11.81 o
   4   5   7        199.51        214.72        12.26 o
   5   5   7         92.33        105.51        11.52 o
   6   5   7          7.92         12.51        11.27 o
   7   5   7         87.76         78.81        18.08 o
   8   5   7         27.09         40.49        17.66 o
   9   5   7          0.79         -5.79        18.98 o
  10   5   7         16.66         26.95        29.32 o
  11   5   7          0.10         -2.26        29.17 o
  12   5   7          1.31        -11.76        29.54 o
 -13   6   7         13.78         37.04        22.73 o
 -12   6   7        164.54        156.42        24.13 o
 -11   6   7          1.80         -0.23        16.59 o
 -10   6   7         25.59         28.43        16.56 o
  -9   6   7          3.86          0.75        15.55 o
  -8   6   7         50.40         59.80        15.95 o
  -7   6   7          0.53         -2.71        15.32 o
  -6   6   7          0.46          7.06        13.23 o
  -5   6   7         38.23         45.42        11.03 o
  -4   6   7          7.12          9.90        10.59 o
  -3   6   7         11.26         11.59         8.61 o
  -2   6   7         53.92         70.91         8.89 o
  -1   6   7         47.15         40.67         6.49 o
   0   6   7          0.41          2.35        13.11 o
   1   6   7          3.68          7.50        12.92 o
   2   6   7        452.62        521.86        19.46 o
   3   6   7        455.48        450.42        18.83 o
   4   6   7          7.77          6.59        13.04 o
   5   6   7         21.03         21.41        13.53 o
   6   6   7         79.95         76.22        18.23 o
   7   6   7         87.63         63.82        25.14 o
   8   6   7         53.19         60.49        25.14 o
   9   6   7         17.04         20.90        24.97 o
  10   6   7         22.17         34.33        29.97 o
  11   6   7         15.43         42.41        28.67 o
  12   6   7          8.32        -16.96        29.60 o
 -13   7   7          0.65         12.49        24.92 o
 -12   7   7        110.33        106.19        25.42 o
 -11   7   7         58.58         50.82        17.83 o
 -10   7   7         25.47         26.86        17.78 o
  -9   7   7         23.65         10.62        17.29 o
  -8   7   7         34.34         32.29        15.41 o
  -7   7   7        700.50        653.19        23.26 o
  -6   7   7       1074.56       1040.53        25.62 o
  -5   7   7          4.68          3.64        12.52 o
  -4   7   7        673.53        688.10        18.97 o
  -3   7   7         57.14         33.07        11.49 o
  -2   7   7        200.72        178.57        17.70 o
  -1   7   7        288.82        303.23        19.15 o
   0   7   7        178.26        182.74        16.57 o
   1   7   7         21.48         24.68        14.74 o
   2   7   7        157.49        142.81        15.74 o
   3   7   7          8.17          6.64        13.29 o
   4   7   7          1.19          3.89        14.09 o
   5   7   7        952.93        944.87        31.23 o
   6   7   7         35.75         33.46        26.15 o
   7   7   7          0.02         -7.65        25.16 o
   8   7   7         26.66         49.41        28.92 o
   9   7   7         41.68         69.39        28.05 o
  10   7   7         21.72         -5.12        39.26 o
  11   7   7         18.50         44.93        30.83 o
 -12   8   7          0.80          9.75        18.14 o
 -11   8   7         56.77         60.61        18.45 o
 -10   8   7         34.06         30.87        16.47 o
  -9   8   7         25.01         16.18        17.30 o
  -8   8   7         69.59         74.48        16.30 o
  -7   8   7         57.17         50.90        14.63 o
  -6   8   7         24.06         21.20        16.70 o
  -5   8   7          0.11         -6.58        26.01 o
  -4   8   7        462.26        406.55        31.57 o
  -3   8   7         64.40         73.40        20.87 o
  -2   8   7        299.43        262.33        20.31 o
  -1   8   7          2.39         10.14        15.94 o
   0   8   7        107.45        125.62        17.01 o
   1   8   7          3.61         -1.13        15.26 o
   2   8   7         62.41         60.64        15.77 o
   3   8   7         13.14         21.17        14.59 o
   4   8   7        836.95        821.80        24.19 o
   5   8   7        404.09        349.13        23.97 o
   6   8   7        171.83        159.67        28.12 o
   7   8   7         73.92         30.41        25.84 o
   8   8   7          1.16         11.14        29.13 o
   9   8   7         55.74         54.29        29.29 o
  10   8   7          0.02         14.75        31.10 o
  11   8   7          0.73         -3.74        32.87 o
 -11   9   7         11.19         22.03        25.74 o
 -10   9   7          1.52          3.00        26.57 o
  -9   9   7         85.80         77.32        27.87 o
  -8   9   7          3.00         18.78        25.82 o
  -7   9   7         86.71         61.99        26.48 o
  -6   9   7          9.89          9.52        25.05 o
  -5   9   7        698.71        707.16        56.20 o
  -4   9   7        137.76        142.80        28.71 o
  -3   9   7        226.15        230.21        24.18 o
  -2   9   7          0.08         -5.90        17.87 o
  -1   9   7          3.81          1.10        17.18 o
   0   9   7          5.48         11.46        16.86 o
   1   9   7        603.41        559.79        23.38 o
   2   9   7        970.11        976.88        27.07 o
   3   9   7        203.94        184.72        17.21 o
   4   9   7        398.61        379.91        24.58 o
   5   9   7        169.40        165.02        29.58 o
   6   9   7         27.56         33.21        27.15 o
   7   9   7         43.70         28.27        28.75 o
   8   9   7         27.06         21.77        27.80 o
   9   9   7         13.02         22.95        27.69 o
  10   9   7         20.20         48.25        31.27 o
 -11  10   7         21.49          4.72        27.14 o
 -10  10   7          1.84          2.04        29.27 o
  -9  10   7         83.67        127.71        30.12 o
  -8  10   7        243.23        247.27        34.43 o
  -7  10   7        100.64        112.02        28.80 o
  -6  10   7        192.73        179.68        29.35 o
  -5  10   7        129.21        124.46        26.83 o
  -4  10   7        102.61        111.57        27.35 o
  -3  10   7         45.57         36.20        19.95 o
  -2  10   7        118.56        123.27        22.63 o
  -1  10   7        192.61        210.84        20.65 o
   0  10   7        239.25        221.20        20.25 o
   1  10   7          1.14          2.55        15.66 o
   2  10   7        330.97        332.12        20.34 o
   3  10   7         29.29         21.10        17.30 o
   4  10   7        474.49        498.73        27.16 o
   5  10   7         77.39         52.95        30.40 o
   6  10   7        109.30         99.56        29.60 o
   7  10   7         35.88         31.70        31.19 o
   8  10   7          0.00          3.35        28.79 o
   9  10   7         15.56         28.84        30.34 o
  10  10   7          9.93         11.06        30.07 o
 -10  11   7          0.01         -8.28        27.27 o
  -9  11   7          3.52          2.23        26.28 o
  -8  11   7         37.50         21.05        25.78 o
  -7  11   7         46.28         71.49        29.39 o
  -6  11   7        120.32        110.40        27.15 o
  -5  11   7          0.00          2.10        26.36 o
  -4  11   7         86.87        100.04        39.14 o
  -3  11   7          0.67         -4.30        21.76 o
  -2  11   7         74.05         69.67        20.29 o
  -1  11   7         52.49         51.59        17.60 o
   0  11   7         53.08         34.47        16.75 o
   1  11   7        162.55        154.58        17.99 o
   2  11   7         15.47          7.10        16.20 o
   3  11   7         80.33         56.17        20.23 o
   4  11   7        301.84        255.94        35.74 o
   5  11   7          0.59         16.26        28.41 o
   6  11   7          0.60        -10.08        27.31 o
   7  11   7          2.36        -12.82        34.27 o
   8  11   7          0.02        -14.18        31.27 o
   9  11   7         20.37          5.95        33.66 o
  -9  12   7        129.74        151.43        34.11 o
  -8  12   7          5.10         -1.44        29.34 o
  -7  12   7         23.31         42.25        30.84 o
  -6  12   7        158.34        157.65        34.36 o
  -5  12   7          5.67         19.31        27.59 o
  -4  12   7         19.49         21.84        30.13 o
  -3  12   7          0.20          1.48        20.48 o
  -2  12   7          3.73         -3.03        21.00 o
  -1  12   7          0.41         -8.79        17.23 o
   0  12   7        104.21         88.95        18.98 o
   1  12   7         95.42         98.92        18.85 o
   2  12   7          0.02         -2.37        22.14 o
   3  12   7         17.70         19.46        22.00 o
   4  12   7          8.20         13.53        27.49 o
   5  12   7         76.69         67.40        31.97 o
   6  12   7          0.25         -4.83        28.93 o
   7  12   7          0.05         -4.52        32.24 o
   8  12   7          0.95          1.92        27.25 o
  -8  13   7         38.25         64.71        29.91 o
  -7  13   7        133.04        136.96        31.00 o
  -6  13   7        230.77        190.84        32.79 o
  -5  13   7         11.71         15.08        27.76 o
  -4  13   7         43.59         38.35        31.40 o
  -3  13   7          0.14          9.91        25.42 o
  -2  13   7          7.10        -10.74        22.15 o
  -1  13   7          4.68          3.85        19.72 o
   0  13   7         35.77         18.68        18.30 o
   1  13   7          0.70          3.03        22.74 o
   2  13   7         47.64         56.43        23.43 o
   3  13   7         75.12        251.65       115.17 o
   4  13   7         14.14          5.02        33.34 o
   5  13   7         74.92         67.37        39.06 o
   6  13   7         32.84          8.73        36.32 o
  -6  14   7          6.98         25.93        29.82 o
  -5  14   7         86.01         98.19        35.25 o
  -4  14   7          0.42          1.24        30.79 o
  -3  14   7          0.06         -6.33        27.86 o
  -2  14   7          1.35         -3.54        22.24 o
  -1  14   7         56.28         56.43        20.99 o
   0  14   7          1.29         -4.33        18.26 o
   1  14   7         55.38         39.60        25.16 o
   2  14   7         19.02         23.01        24.62 o
   3  14   7          4.66         27.43        30.56 o
   4  14   7         38.23         46.91        32.33 o
   5  14   7          5.53         10.77        30.21 o
  -3  15   7          5.42         17.92        30.91 o
  -2  15   7         15.58          5.27        24.09 o
  -1  15   7          0.32         -6.34        20.43 o
   0  15   7          8.60         -4.92        25.84 o
   1  15   7         81.62         79.48        26.36 o
   2  15   7         58.19         63.22        34.62 o
 -14   0   8         15.07         32.86        32.70 o
 -13   0   8          5.28          5.13        36.70 o
 -12   0   8         35.56         21.13        36.63 o
 -11   0   8         66.26         69.22        40.46 o
 -10   0   8        265.51        216.86        39.32 o
  -9   0   8          1.44        -12.35        22.61 o
  -8   0   8        197.61        221.50        19.88 o
  -7   0   8        359.50        401.81        22.51 o
  -6   0   8          3.43          2.67        15.31 o
  -5   0   8        259.27        208.45        19.61 o
  -4   0   8        464.81        450.77        33.49 o
  -3   0   8         19.97         22.41        16.84 o
  -2   0   8        215.10        236.06        19.66 o
  -1   0   8        718.95        788.62        25.94 o
   0   0   8       3137.24       3302.64        30.89 o
   1   0   8         36.07         41.73         8.55 o
   2   0   8         55.73         67.64        10.80 o
   3   0   8        416.31        409.57        18.06 o
   4   0   8        104.28         99.83        14.05 o
   5   0   8          3.34          0.61        15.70 o
   6   0   8          0.65          2.55        18.85 o
   7   0   8        207.45        219.27        24.69 o
   8   0   8         69.74         87.36        26.67 o
   9   0   8        473.70        395.89        29.71 o
  10   0   8         95.26        107.90        25.74 o
  11   0   8         13.73         -0.90        27.39 o
  12   0   8          1.49         -1.33        24.72 o
  13   0   8          2.08          4.96        28.29 o
 -14   1   8          0.18         -8.87        28.78 o
 -13   1   8         17.48         19.86        26.20 o
 -12   1   8          0.05         13.29        25.09 o
 -11   1   8         91.22         80.75        27.38 o
 -10   1   8         40.74         18.52        17.94 o
  -9   1   8        149.45        148.41        16.31 o
  -8   1   8         18.49         16.50        11.62 o
  -7   1   8          0.43          3.16        10.16 o
  -6   1   8         97.49        102.67        12.55 o
  -5   1   8        692.70        668.16        18.57 o
  -4   1   8        358.72        326.51        14.80 o
  -3   1   8          3.35          4.66        11.39 o
  -2   1   8        112.09        142.31        12.77 o
  -1   1   8        183.71        248.97        13.16 o
   0   1   8          1.43          3.30         6.31 o
   1   1   8         30.09         28.57         5.44 o
   2   1   8        270.81        236.14         9.12 o
   3   1   8         13.05         19.94         7.48 o
   4   1   8         39.88         40.05         9.62 o
   5   1   8        728.62        663.26        18.64 o
   6   1   8        537.82        546.89        19.48 o
   7   1   8        305.85        319.88        18.91 o
   8   1   8          2.75          7.39        14.98 o
   9   1   8          1.19         -1.32        16.52 o
  10   1   8         65.63         68.04        17.20 o
  11   1   8         14.80         15.53        16.63 o
  12   1   8          0.86          0.60        17.55 o
 -14   2   8          0.29          8.61        30.15 o
 -13   2   8          0.00         19.63        27.55 o
 -12   2   8         40.27         24.02        24.51 o
 -11   2   8          0.60         10.53        18.44 o
 -10   2   8          8.03          1.60        17.87 o
  -9   2   8        284.33        245.23        19.16 o
  -8   2   8         22.50         21.69        11.93 o
  -7   2   8        101.62         94.48        10.93 o
  -6   2   8         45.87         41.56        10.17 o
  -5   2   8         35.72         35.99         9.42 o
  -4   2   8        207.90        237.03        11.23 o
  -3   2   8          3.46          7.10         8.20 o
  -2   2   8         99.14        104.87        14.59 o
  -1   2   8        204.40        202.61        12.03 o
   0   2   8         25.92         19.39         9.54 o
   1   2   8         71.31         78.37         4.77 o
   2   2   8        255.48        223.75         7.94 o
   3   2   8        141.97        127.87         8.19 o
   4   2   8          5.88          4.53         8.41 o
   5   2   8         43.32         44.62        10.74 o
   6   2   8         56.29         51.08        13.23 o
   7   2   8         36.56         34.31        14.70 o
   8   2   8        102.07         95.03        16.14 o
   9   2   8          0.02         -9.77        16.48 o
  10   2   8          2.07          4.80        17.40 o
  11   2   8          0.06          9.21        17.57 o
  12   2   8         46.41         64.04        20.52 o
 -14   3   8          5.73         -7.11        30.59 o
 -13   3   8         10.36         39.50        25.76 o
 -12   3   8         15.99         10.42        33.64 o
 -11   3   8        154.08        140.56        23.50 o
 -10   3   8          4.99         11.17        18.08 o
  -9   3   8         58.01         39.61        15.06 o
  -8   3   8          1.58          5.54        14.25 o
  -7   3   8        538.16        555.51        19.02 o
  -6   3   8        825.37        853.28        18.11 o
  -5   3   8         64.65         90.05        10.48 o
  -4   3   8       1254.99       1183.90        21.08 o
  -3   3   8        569.02        550.58        14.12 o
  -2   3   8        479.14        425.38         9.66 o
  -1   3   8         38.66         26.18        10.97 o
   0   3   8         70.14        131.32        12.10 o
   1   3   8          0.80          3.71        10.77 o
   2   3   8          1.74          3.41         4.18 o
   3   3   8        157.95        157.06         8.32 o
   4   3   8         50.16         72.24         8.97 o
   5   3   8         92.62        102.75        10.77 o
   6   3   8        365.87        350.35        14.35 o
   7   3   8        114.91        148.18        12.50 o
   8   3   8         61.81         56.11        17.84 o
   9   3   8         13.08         24.13        18.23 o
  10   3   8         22.08         14.00        18.01 o
  11   3   8          1.62         -2.90        19.52 o
  12   3   8         11.13          5.49        26.19 o
 -13   4   8         21.19         15.86        36.18 o
 -12   4   8          6.31         10.12        21.15 o
 -11   4   8          2.45         -4.63        19.68 o
 -10   4   8         99.84        101.11        16.63 o
  -9   4   8          4.25         -5.69        15.02 o
  -8   4   8         16.07         12.07        14.58 o
  -7   4   8         31.74         38.72        11.63 o
  -6   4   8        307.74        304.39        12.73 o
  -5   4   8        988.55        946.24        18.45 o
  -4   4   8        255.74        249.62        11.70 o
  -3   4   8         12.99          7.69         7.24 o
  -2   4   8       1193.94       1186.69        19.03 o
  -1   4   8        210.19        167.46        13.58 o
   0   4   8        127.03        135.20        12.95 o
   1   4   8         39.72         69.66        11.90 o
   2   4   8          3.39          9.37        11.78 o
   3   4   8         10.55          4.35        13.04 o
   4   4   8        328.85        300.02        17.42 o
   5   4   8        155.67        145.70        15.87 o
   6   4   8          7.52         -0.95        14.53 o
   7   4   8         11.18          6.53        16.74 o
   8   4   8        103.74        122.49        26.35 o
   9   4   8         24.39         28.15        25.86 o
  10   4   8          1.59          8.42        27.96 o
  11   4   8          0.02        -12.99        27.20 o
  12   4   8         14.66         -2.19        30.57 o
 -13   5   8         23.85         15.55        30.40 o
 -12   5   8        117.28        104.27        24.09 o
 -11   5   8         47.66         52.32        20.97 o
 -10   5   8         37.72         21.47        16.45 o
  -9   5   8         31.68         29.51        14.46 o
  -8   5   8         37.33         42.72        15.29 o
  -7   5   8          5.84         -1.88        14.04 o
  -6   5   8        449.88        504.45        16.88 o
  -5   5   8         39.12         53.09        11.14 o
  -4   5   8        249.77        296.06        12.61 o
  -3   5   8        149.53        167.69        11.79 o
  -2   5   8          6.39          0.98        15.38 o
  -1   5   8         50.19         60.95        14.06 o
   0   5   8        810.84        773.27        21.74 o
   1   5   8        157.58        187.17        15.45 o
   2   5   8         86.52         98.08        13.79 o
   3   5   8        101.12         92.87        14.33 o
   4   5   8          0.48          4.48        13.98 o
   5   5   8       1106.48       1005.76        25.16 o
   6   5   8        162.02        167.42        15.91 o
   7   5   8         14.33         14.56        23.73 o
   8   5   8        164.93        180.97        28.91 o
   9   5   8          5.47         12.45        24.80 o
  10   5   8         39.97         32.04        27.64 o
  11   5   8         30.25         27.04        27.29 o
  12   5   8         10.53         40.53        29.58 o
 -13   6   8         18.20         17.19        25.78 o
 -12   6   8         33.30         18.71        21.04 o
 -11   6   8         16.71         26.47        17.73 o
 -10   6   8        131.51        166.05        19.78 o
  -9   6   8         47.30         30.64        16.12 o
  -8   6   8        640.52        631.83        23.43 o
  -7   6   8        270.13        274.28        18.51 o
  -6   6   8         29.04         26.84        13.73 o
  -5   6   8        728.09        713.51        17.97 o
  -4   6   8         40.01         54.15        22.73 o
  -3   6   8        228.42        254.94        27.30 o
  -2   6   8         46.39         47.05        17.85 o
  -1   6   8        161.79        146.45        16.22 o
   0   6   8        295.63        299.87        18.42 o
   1   6   8          3.76          5.98        13.41 o
   2   6   8        184.86        191.51        16.35 o
   3   6   8        210.92        220.92        17.28 o
   4   6   8        348.12        327.63        18.94 o
   5   6   8        508.49        540.95        21.05 o
   6   6   8          0.70         -8.40        17.74 o
   7   6   8         11.79         16.99        25.38 o
   8   6   8         45.98         48.00        26.89 o
   9   6   8          4.24         -6.66        28.52 o
  10   6   8         92.95         92.07        27.36 o
  11   6   8          1.59         18.68        26.78 o
 -12   7   8         59.94         95.28        32.20 o
 -11   7   8         15.90         13.05        19.12 o
 -10   7   8          1.70         19.64        19.13 o
  -9   7   8         50.74         53.44        21.21 o
  -8   7   8        478.39        528.33        27.57 o
  -7   7   8        261.36        216.70        26.59 o
  -6   7   8        200.34        185.05        28.53 o
  -5   7   8        396.87        371.40        23.51 o
  -4   7   8         20.19         27.36        24.11 o
  -3   7   8        160.62        150.65        21.10 o
  -2   7   8        170.37        150.48        20.43 o
  -1   7   8        135.21        111.51        17.48 o
   0   7   8         30.48         28.39        15.40 o
   1   7   8         43.93         50.63        15.23 o
   2   7   8        317.07        302.11        18.88 o
   3   7   8       1044.33        982.02        28.85 o
   4   7   8          0.97         -3.90        14.78 o
   5   7   8        112.54        108.59        20.37 o
   6   7   8         15.20         35.25        26.31 o
   7   7   8         25.73         12.65        25.96 o
   8   7   8         58.61         63.86        31.07 o
   9   7   8          1.90         15.74        29.40 o
  10   7   8         14.87         26.74        26.94 o
  11   7   8          0.66          9.36        28.33 o
 -12   8   8          6.64         12.20        24.96 o
 -11   8   8         39.22         33.92        23.96 o
 -10   8   8        177.47        186.46        27.65 o
  -9   8   8          0.41        -12.29        24.90 o
  -8   8   8        136.85        136.51        26.16 o
  -7   8   8         88.76         74.27        23.51 o
  -6   8   8         98.10        108.62        26.29 o
  -5   8   8          0.14          8.65        25.33 o
  -4   8   8         37.26         35.43        24.48 o
  -3   8   8         95.53         74.91        20.66 o
  -2   8   8         39.69         34.35        17.54 o
  -1   8   8         38.18         53.37        17.83 o
   0   8   8        198.72        181.58        18.78 o
   1   8   8        552.35        539.63        22.97 o
   2   8   8         12.51         12.36        16.56 o
   3   8   8        124.14        113.23        16.88 o
   4   8   8        166.66        144.95        16.27 o
   5   8   8        214.27        197.81        21.88 o
   6   8   8          5.71         -1.52        25.04 o
   7   8   8        139.44        146.05        29.47 o
   8   8   8         46.04         26.48        26.41 o
   9   8   8          2.48          9.97        28.48 o
  10   8   8         21.25         21.50        32.58 o
 -11   9   8          9.69          8.51        24.73 o
 -10   9   8         16.05          6.27        24.05 o
  -9   9   8         40.49         48.35        31.09 o
  -8   9   8         73.01         56.26        28.33 o
  -7   9   8         35.20         39.62        27.06 o
  -6   9   8       1073.38       1016.75        45.36 o
  -5   9   8         41.29         45.16        23.39 o
  -4   9   8        853.05        839.95        41.25 o
  -3   9   8        247.91        256.42        24.39 o
  -2   9   8          2.35         -0.44        19.54 o
  -1   9   8         55.86         40.42        17.51 o
   0   9   8        369.95        336.67        21.52 o
   1   9   8       1063.46       1047.35        29.10 o
   2   9   8          3.39          2.69        15.37 o
   3   9   8         11.09         14.59        14.29 o
   4   9   8        172.03        180.53        22.30 o
   5   9   8          6.83          5.74        26.15 o
   6   9   8         17.80          9.42        28.08 o
   7   9   8         18.06         20.92        26.81 o
   8   9   8          1.35         -0.62        30.05 o
   9   9   8          5.46          6.90        28.84 o
  10   9   8          0.72         13.30        32.81 o
 -10  10   8          9.95          7.54        25.82 o
  -9  10   8         58.47         71.34        29.74 o
  -8  10   8          9.75          6.88        25.15 o
  -7  10   8         59.27         48.73        29.03 o
  -6  10   8          7.69          7.96        28.29 o
  -5  10   8        380.76        399.54        33.70 o
  -4  10   8          7.05         16.37        24.54 o
  -3  10   8        136.55        143.53        23.06 o
  -2  10   8        320.22        341.78        26.52 o
  -1  10   8         32.33         28.25        17.76 o
   0  10   8         95.77        111.75        17.91 o
   1  10   8        310.18        311.89        20.48 o
   2  10   8          7.57         15.44        14.93 o
   3  10   8         28.84         32.74        19.82 o
   4  10   8         52.51         32.87        20.72 o
   5  10   8         15.94         28.21        29.47 o
   6  10   8         25.86         35.75        29.30 o
   7  10   8          2.55          1.38        28.59 o
   8  10   8          1.34         20.18        31.65 o
   9  10   8          1.90        -18.68        32.17 o
 -10  11   8         12.07         11.38        28.08 o
  -9  11   8         16.92          1.49        28.26 o
  -8  11   8          8.38         18.68        27.13 o
  -7  11   8        152.09        150.21        35.54 o
  -6  11   8        232.43        226.30        34.16 o
  -5  11   8         41.15         31.26        27.31 o
  -4  11   8        334.09        330.64        34.80 o
  -3  11   8        128.56        124.54        23.88 o
  -2  11   8         30.61         31.27        21.67 o
  -1  11   8        126.08        133.62        20.16 o
   0  11   8         19.97         12.15        17.87 o
   1  11   8          5.52          9.65        16.37 o
   2  11   8          6.14          4.61        17.44 o
   3  11   8         13.88         11.19        20.00 o
   4  11   8          6.20         10.97        27.85 o
   5  11   8         20.70         26.56        32.48 o
   6  11   8         75.75         56.03        31.78 o
   7  11   8         25.82         41.47        31.19 o
   8  11   8          3.35        -18.33        29.72 o
  -8  12   8          0.05         11.11        30.12 o
  -7  12   8        143.77        106.97        28.94 o
  -6  12   8         62.79         68.16        26.77 o
  -5  12   8         86.11         79.99        29.23 o
  -4  12   8         63.50         63.73        28.93 o
  -3  12   8          7.33          2.64        24.01 o
  -2  12   8          3.79         -0.01        21.27 o
  -1  12   8         29.05         28.80        19.45 o
   0  12   8         15.96          7.95        17.91 o
   1  12   8          0.78          1.92        18.57 o
   2  12   8         32.64         39.22        22.98 o
   3  12   8         26.66         30.80        23.55 o
   4  12   8        180.81        222.02        35.07 o
   5  12   8         74.46         83.89        29.34 o
   6  12   8         51.88         44.04        29.28 o
   7  12   8         90.24        102.98        34.83 o
  -7  13   8          0.06        -20.01        33.74 o
  -6  13   8         70.01        112.67        32.83 o
  -5  13   8         32.86         34.63        32.03 o
  -4  13   8          3.16         12.65        25.52 o
  -3  13   8          9.91          0.62        28.56 o
  -2  13   8         10.67          9.71        22.88 o
  -1  13   8         25.47         19.98        19.04 o
   0  13   8         80.47         86.20        19.25 o
   1  13   8          0.58         -4.11        23.41 o
   2  13   8          5.83         18.56        22.32 o
   3  13   8         47.64         47.92        28.86 o
   4  13   8         89.34         95.42        35.63 o
   5  13   8          0.33         14.05        35.24 o
   6  13   8         16.78         20.35        30.66 o
  -5  14   8          6.11         -0.01        33.58 o
  -4  14   8         18.35         27.19        27.93 o
  -3  14   8         13.02         40.11        28.94 o
  -2  14   8          7.72          4.06        24.03 o
  -1  14   8          0.65          2.50        20.31 o
   0  14   8         19.36         24.51        19.08 o
   1  14   8          7.89         14.76        21.69 o
   2  14   8         96.86         91.81        26.01 o
   3  14   8          8.13         -3.77        28.50 o
   4  14   8         40.03         46.55        32.81 o
 -14   1   9          2.50          2.75        27.15 o
 -13   1   9          0.75          6.57        27.36 o
 -12   1   9         20.45         28.53        24.44 o
 -11   1   9         37.32         25.38        26.49 o
 -10   1   9         18.89         29.90        20.19 o
  -9   1   9         18.17         27.93        14.58 o
  -8   1   9         80.90         97.49        13.98 o
  -7   1   9        732.10        748.88        20.96 o
  -6   1   9        131.34        145.69        13.94 o
  -5   1   9        153.63        182.50        14.67 o
  -4   1   9         99.06        100.64        14.26 o
  -3   1   9         83.80         99.77        13.93 o
  -2   1   9          8.66         24.99        13.12 o
  -1   1   9        451.83        498.64        17.44 o
   0   1   9        461.69        469.18        11.93 o
   1   1   9         19.40         34.36         5.81 o
   2   1   9          0.14          4.76         6.31 o
   3   1   9         46.84         45.78         8.29 o
   4   1   9        310.73        328.75        13.88 o
   5   1   9         45.24         45.00        11.82 o
   6   1   9        274.68        263.11        16.60 o
   7   1   9         48.61         55.53        14.86 o
   8   1   9          1.13          1.67        14.08 o
   9   1   9          4.27         -6.11        15.96 o
  10   1   9          1.05         -2.92        15.87 o
  11   1   9          0.76          7.07        18.46 o
  12   1   9          0.41        -21.84        24.53 o
 -13   2   9         15.26         29.93        27.08 o
 -12   2   9        106.81         84.03        32.75 o
 -11   2   9          6.72          4.68        19.97 o
 -10   2   9        162.42        142.01        25.25 o
  -9   2   9          0.15          5.34        14.79 o
  -8   2   9         16.91         21.71        12.07 o
  -7   2   9        124.88        108.74        12.37 o
  -6   2   9        271.07        280.39        14.00 o
  -5   2   9        623.42        651.08        16.79 o
  -4   2   9         93.48         81.09        10.28 o
  -3   2   9          0.01          1.55        12.47 o
  -2   2   9        161.61        180.86        17.17 o
  -1   2   9        494.33        488.67        15.09 o
   0   2   9         85.33         90.94        11.50 o
   1   2   9         30.45         28.88         6.97 o
   2   2   9          3.54          2.07         7.72 o
   3   2   9         73.87         71.92        10.34 o
   4   2   9        139.22        120.48        12.17 o
   5   2   9          4.21          9.54        10.19 o
   6   2   9         34.50         48.65        11.62 o
   7   2   9         57.40         54.37        14.68 o
   8   2   9        128.31        148.61        15.61 o
   9   2   9         53.58         38.22        22.91 o
  10   2   9          2.45          1.99        26.01 o
  11   2   9          6.78         10.61        24.86 o
  12   2   9          0.31         -0.76        26.47 o
 -13   3   9         20.36         13.43        33.23 o
 -12   3   9          5.72         -6.24        31.45 o
 -11   3   9         36.00         42.33        21.01 o
 -10   3   9         10.82         15.37        20.12 o
  -9   3   9          0.48          3.92        14.47 o
  -8   3   9         18.14         26.11        15.15 o
  -7   3   9          0.77          6.53        12.11 o
  -6   3   9         50.42         71.46        11.32 o
  -5   3   9       1029.63        942.03        19.32 o
  -4   3   9         85.71        104.69        10.78 o
  -3   3   9        400.38        405.28        16.42 o
  -2   3   9         57.50         76.30        13.79 o
  -1   3   9        353.45        411.48        16.65 o
   0   3   9        538.11        581.22        18.57 o
   1   3   9        442.73        461.44        17.94 o
   2   3   9         14.98          5.93        12.63 o
   3   3   9          5.89          0.41        13.41 o
   4   3   9         43.81         37.86        14.57 o
   5   3   9        867.02        884.24        27.35 o
   6   3   9        124.86        128.31        16.27 o
   7   3   9         10.98         17.76        13.98 o
   8   3   9          9.55         12.56        22.02 o
   9   3   9        153.87        187.57        28.03 o
  10   3   9         41.57         37.56        23.19 o
  11   3   9          4.49         20.35        28.67 o
  12   3   9          0.03         -3.39        45.54 o
 -13   4   9         23.85         39.83        31.90 o
 -12   4   9        103.51        124.41        23.45 o
 -11   4   9         29.87         37.19        19.36 o
 -10   4   9          5.71         12.44        15.55 o
  -9   4   9         50.03         46.41        15.51 o
  -8   4   9          7.35          7.08        14.78 o
  -7   4   9          1.33          6.91        11.59 o
  -6   4   9        506.48        530.63        15.56 o
  -5   4   9       1381.34       1271.87        19.97 o
  -4   4   9         69.45         61.63        14.93 o
  -3   4   9        129.24        118.94        13.36 o
  -2   4   9        239.62        238.39        19.80 o
  -1   4   9         43.04         52.26        13.60 o
   0   4   9         32.76         34.73        13.57 o
   1   4   9          4.71          2.02        12.70 o
   2   4   9         96.34         92.74        14.60 o
   3   4   9         31.20         25.33        13.89 o
   4   4   9        513.12        458.41        20.69 o
   5   4   9        178.43        161.60        17.52 o
   6   4   9          2.69         -5.01        15.36 o
   7   4   9          0.64         -3.52        16.97 o
   8   4   9          6.66          6.03        22.92 o
   9   4   9         65.16         78.81        27.02 o
  10   4   9         79.26         81.58        26.93 o
  11   4   9          0.09         -0.57        26.31 o
  12   4   9         43.01         59.78        31.09 o
 -13   5   9         26.67         29.53        29.41 o
 -12   5   9          1.75         -1.65        21.00 o
 -11   5   9         98.66         82.04        21.85 o
 -10   5   9         61.76         63.30        16.65 o
  -9   5   9        443.79        471.46        22.24 o
  -8   5   9        195.97        186.48        17.01 o
  -7   5   9        106.97         91.81        20.22 o
  -6   5   9        196.82        212.87        17.79 o
  -5   5   9        128.45        122.55        16.22 o
  -4   5   9        192.19        231.96        20.82 o
  -3   5   9          1.32         -5.35        22.33 o
  -2   5   9          4.81         -2.34        17.93 o
  -1   5   9         41.36         38.41        14.78 o
   0   5   9         12.83         27.82        14.90 o
   1   5   9          1.10          2.08        13.96 o
   2   5   9          2.10          5.30        14.65 o
   3   5   9        186.08        166.44        16.33 o
   4   5   9        427.47        447.24        20.52 o
   5   5   9        168.93        178.43        17.60 o
   6   5   9          4.81          1.62        13.28 o
   7   5   9         51.92         38.43        23.18 o
   8   5   9         28.43         12.14        28.84 o
   9   5   9          6.95         -2.07        27.00 o
  10   5   9         25.15         52.94        29.94 o
  11   5   9          8.75         32.58        29.35 o
 -12   6   9         34.74         43.03        28.73 o
 -11   6   9         98.18         93.03        22.85 o
 -10   6   9          0.79          6.74        19.75 o
  -9   6   9         78.19         67.62        20.28 o
  -8   6   9          0.23          3.02        20.89 o
  -7   6   9        177.58        190.38        27.39 o
  -6   6   9        349.82        317.75        30.45 o
  -5   6   9         42.36         57.29        18.93 o
  -4   6   9         50.41         60.17        24.38 o
  -3   6   9         72.77         51.78        24.04 o
  -2   6   9         89.54         68.07        19.67 o
  -1   6   9         92.52        103.69        16.89 o
   0   6   9        109.76        103.10        16.46 o
   1   6   9        407.07        418.73        20.35 o
   2   6   9         59.87         47.11        15.66 o
   3   6   9         22.53         19.75        15.22 o
   4   6   9        336.52        347.42        19.70 o
   5   6   9         88.80         91.43        15.86 o
   6   6   9          0.93         -0.77        16.43 o
   7   6   9         19.15         26.47        25.93 o
   8   6   9         23.51         24.80        27.21 o
   9   6   9         17.76         30.26        27.81 o
  10   6   9         57.24         68.87        28.09 o
  11   6   9         62.66         78.38        28.54 o
 -12   7   9        112.67         94.81        39.90 o
 -11   7   9        190.71        190.18        28.59 o
 -10   7   9         46.73         70.87        25.17 o
  -9   7   9          7.13         -5.02        23.68 o
  -8   7   9         22.67         43.55        24.86 o
  -7   7   9        454.76        403.89        33.09 o
  -6   7   9        974.81        919.55        53.51 o
  -5   7   9        249.00        226.75        21.49 o
  -4   7   9        758.18        715.85        37.76 o
  -3   7   9          0.60         -2.62        20.83 o
  -2   7   9          2.12         -1.67        20.95 o
  -1   7   9         62.12         62.55        17.05 o
   0   7   9         14.05         16.42        15.87 o
   1   7   9         49.09         45.00        16.62 o
   2   7   9         33.11         44.72        16.49 o
   3   7   9        113.60         94.67        16.69 o
   4   7   9         10.34         -4.36        14.46 o
   5   7   9        692.09        642.58        29.08 o
   6   7   9        361.62        319.57        31.11 o
   7   7   9         74.20         59.61        26.71 o
   8   7   9          3.10         11.78        25.84 o
   9   7   9          0.33          0.17        26.24 o
  10   7   9          9.50         20.45        30.24 o
 -11   8   9         32.83         31.28        24.33 o
 -10   8   9          1.15         19.41        28.17 o
  -9   8   9         50.33         51.09        26.52 o
  -8   8   9          1.51          5.85        26.75 o
  -7   8   9          9.43          6.93        25.36 o
  -6   8   9         59.68         54.45        24.94 o
  -5   8   9        208.57        221.58        28.36 o
  -4   8   9         48.60         38.65        23.64 o
  -3   8   9        115.46         99.81        22.95 o
  -2   8   9        104.96         91.62        21.07 o
  -1   8   9          0.12         -1.19        17.47 o
   0   8   9         74.14         83.63        18.41 o
   1   8   9        110.00        112.38        18.05 o
   2   8   9          9.04          5.97        15.42 o
   3   8   9        169.32        180.69        17.91 o
   4   8   9        119.87        106.06        15.29 o
   5   8   9        108.33        137.28        22.00 o
   6   8   9          2.10          6.85        26.02 o
   7   8   9          0.04          2.79        26.73 o
   8   8   9         24.69         24.08        28.95 o
   9   8   9          3.44        -19.20        29.36 o
  10   8   9         14.15         50.97        28.95 o
 -11   9   9          1.73         19.41        27.66 o
 -10   9   9          1.13          6.03        27.51 o
  -9   9   9         15.66         10.95        24.10 o
  -8   9   9          0.01         -6.98        23.50 o
  -7   9   9        197.43        187.37        30.10 o
  -6   9   9         66.60         62.71        25.87 o
  -5   9   9         25.98         21.78        26.21 o
  -4   9   9          9.58         -0.75        24.55 o
  -3   9   9         29.49         43.82        21.59 o
  -2   9   9        200.51        181.14        23.37 o
  -1   9   9        146.65        131.71        19.01 o
   0   9   9        120.99        115.17        18.41 o
   1   9   9         33.94         24.30        15.97 o
   2   9   9        155.89        157.16        18.39 o
   3   9   9        263.16        234.61        19.72 o
   4   9   9         33.95         27.80        20.26 o
   5   9   9          0.03          6.72        26.43 o
   6   9   9          1.51        -22.27        28.67 o
   7   9   9          0.28        -14.13        26.38 o
   8   9   9          2.49         -1.00        28.27 o
   9   9   9         13.56        -19.50        28.56 o
 -10  10   9         13.06         11.43        28.39 o
  -9  10   9          8.18         13.42        25.27 o
  -8  10   9          1.44         -4.21        30.18 o
  -7  10   9          0.49         -7.15        26.89 o
  -6  10   9         20.08         35.64        26.35 o
  -5  10   9         33.70         34.76        29.39 o
  -4  10   9          7.57         -6.91        27.18 o
  -3  10   9          1.98          5.88        20.85 o
  -2  10   9          0.00          6.76        20.33 o
  -1  10   9        271.04        287.03        24.09 o
   0  10   9         88.44        109.46        18.91 o
   1  10   9          0.39          2.63        16.29 o
   2  10   9          0.09          1.41        15.64 o
   3  10   9        129.19        170.24        24.43 o
   4  10   9        373.13        369.98        26.90 o
   5  10   9         23.72         16.77        28.30 o
   6  10   9        108.87        108.45        31.44 o
   7  10   9         23.69         22.00        30.36 o
   8  10   9          2.37         -9.98        36.14 o
  -9  11   9          1.59        -15.64        33.00 o
  -8  11   9          0.56         11.60        27.26 o
  -7  11   9          2.98         16.50        28.26 o
  -6  11   9        129.17        112.60        30.29 o
  -5  11   9         14.51         16.08        29.95 o
  -4  11   9        103.44        114.43        30.49 o
  -3  11   9          4.89         12.63        23.23 o
  -2  11   9          1.20          0.12        22.12 o
  -1  11   9         80.76         70.69        18.99 o
   0  11   9        155.88        139.65        20.11 o
   1  11   9         66.43         57.33        17.21 o
   2  11   9         12.59         -4.23        16.06 o
   3  11   9         28.35         36.24        22.26 o
   4  11   9        184.27        197.34        30.77 o
   5  11   9         24.75         27.23        28.51 o
   6  11   9          6.53         14.40        28.65 o
   7  11   9         13.83         25.47        29.33 o
  -8  12   9         27.81         36.47        31.01 o
  -7  12   9         26.49         61.35        29.30 o
  -6  12   9          1.07        -14.14        29.81 o
  -5  12   9         19.90         14.11        28.72 o
  -4  12   9         60.94         61.29        31.10 o
  -3  12   9         93.61         96.91        28.67 o
  -2  12   9         48.49         40.06        24.77 o
  -1  12   9          2.43          6.98        17.37 o
   0  12   9          0.60        -16.48        18.59 o
   1  12   9         13.46         23.03        18.10 o
   2  12   9          9.07         14.18        23.62 o
   3  12   9          0.42          1.33        19.86 o
   4  12   9          6.59        -11.99        32.51 o
   5  12   9          1.92         -3.13        30.94 o
   6  12   9          5.24         31.81        36.11 o
  -6  13   9         15.43         13.24        33.83 o
  -5  13   9          2.71        -13.34        29.28 o
  -4  13   9         27.22         16.55        31.59 o
  -3  13   9          6.05        -25.92        43.56 o
  -2  13   9          2.06          4.58        23.37 o
  -1  13   9          5.88          3.13        19.93 o
   0  13   9          0.01          1.06        19.34 o
   1  13   9         16.09         20.73        22.33 o
   2  13   9          0.37         10.82        24.48 o
   3  13   9          8.28         16.80        26.16 o
   4  13   9          8.32         24.45        34.32 o
   5  13   9          3.38          1.46        31.87 o
  -4  14   9          3.11         17.24        32.23 o
  -3  14   9          0.98          3.78        29.86 o
  -2  14   9          0.31        -12.94        23.92 o
  -1  14   9          6.06          9.84        22.21 o
   0  14   9          7.18         12.70        27.71 o
   1  14   9         11.90          3.02        25.23 o
   2  14   9          3.87          0.08        24.94 o
 -13   0  10         48.12         46.76        42.27 o
 -12   0  10        156.90        128.39        40.93 o
 -11   0  10        321.39        334.24        48.11 o
 -10   0  10          2.15         10.68        31.96 o
  -9   0  10         21.20          5.59        23.15 o
  -8   0  10        158.79        151.46        20.80 o
  -7   0  10       1050.87       1096.07        37.24 o
  -6   0  10       1122.54       1083.88        36.01 o
  -5   0  10          7.88         22.10        21.06 o
  -4   0  10        100.58        100.40        20.41 o
  -3   0  10         78.27         62.54        21.76 o
  -2   0  10        153.73        129.22        23.67 o
  -1   0  10          5.64          7.58        21.39 o
   0   0  10          2.69          2.45         8.37 o
   1   0  10        100.08         96.17        10.80 o
   2   0  10        132.88        123.59        12.57 o
   3   0  10         29.21         14.48        13.14 o
   4   0  10         95.15        104.58        16.53 o
   5   0  10        766.54        791.30        29.29 o
   6   0  10          7.21         12.19        17.85 o
   7   0  10        101.20         85.80        20.86 o
   8   0  10          0.00         -3.10        18.46 o
   9   0  10          9.96          5.95        20.27 o
 -13   1  10          0.19         24.51        23.83 o
 -12   1  10         19.82         24.05        27.37 o
 -11   1  10         52.49         52.56        26.86 o
 -10   1  10          0.01         15.07        19.66 o
  -9   1  10          0.84         14.31        13.87 o
  -8   1  10         42.51         35.72        13.22 o
  -7   1  10          7.12          2.88        13.49 o
  -6   1  10        151.99        144.11        15.56 o
  -5   1  10       1087.71       1052.44        25.51 o
  -4   1  10         29.20         37.47        15.50 o
  -3   1  10         47.20         56.30        15.65 o
  -2   1  10        572.56        575.41        21.49 o
  -1   1  10        358.53        312.83        17.10 o
   0   1  10          5.18         11.79         8.01 o
   1   1  10         17.44         23.23         8.24 o
   2   1  10         14.47         18.33         8.84 o
   3   1  10        582.12        609.20        17.86 o
   4   1  10       1376.56       1360.97        25.43 o
   5   1  10       1383.22       1386.76        30.12 o
   6   1  10          0.54          9.54        18.53 o
   7   1  10         51.40         49.40        19.65 o
   8   1  10         13.94         10.28        21.73 o
   9   1  10          7.61        -14.57        22.48 o
  10   1  10          5.49          1.84        19.32 o
  11   1  10          2.82        -13.25        34.18 o
 -13   2  10          9.32          5.85        24.51 o
 -12   2  10         30.17         35.31        30.37 o
 -11   2  10         28.92         20.06        20.05 o
 -10   2  10          6.70         17.66        21.13 o
  -9   2  10        116.36        109.10        17.58 o
  -8   2  10        100.06        103.48        13.87 o
  -7   2  10        225.17        222.28        16.48 o
  -6   2  10          4.57          8.50        11.97 o
  -5   2  10       1090.43       1107.04        21.68 o
  -4   2  10        576.17        585.70        16.58 o
  -3   2  10        353.95        356.93        18.95 o
  -2   2  10         91.31         92.48        18.99 o
  -1   2  10        223.98        249.43        17.37 o
   0   2  10         39.56         32.97        12.20 o
   1   2  10         73.73         63.60        12.95 o
   2   2  10          3.24         -4.54        12.19 o
   3   2  10        385.25        401.34        18.63 o
   4   2  10         10.66          7.00        13.92 o
   5   2  10         62.54         58.30        16.35 o
   6   2  10        248.00        241.64        18.62 o
   7   2  10        125.71        145.75        16.67 o
   8   2  10         33.92         37.80        15.58 o
   9   2  10         21.78         33.48        22.57 o
  10   2  10         45.18         28.28        22.40 o
  11   2  10          4.74         12.74        27.03 o
 -13   3  10          2.37         -9.64        32.03 o
 -12   3  10         12.15         30.13        39.54 o
 -11   3  10         40.87         39.07        20.65 o
 -10   3  10         57.87         63.16        20.16 o
  -9   3  10          5.54         19.92        14.62 o
  -8   3  10         47.55         54.20        15.65 o
  -7   3  10         85.62         92.52        14.67 o
  -6   3  10        665.64        682.48        22.31 o
  -5   3  10        544.45        542.96        21.21 o
  -4   3  10         95.04         96.44        16.16 o
  -3   3  10          2.11          5.38        18.50 o
  -2   3  10          5.36         16.42        15.00 o
  -1   3  10          5.61          3.96        12.73 o
   0   3  10         15.38         25.54        12.48 o
   1   3  10        485.48        442.70        18.77 o
   2   3  10         26.15         28.08        14.14 o
   3   3  10         93.65         68.03        14.72 o
   4   3  10       1160.07       1089.85        26.95 o
   5   3  10         86.56         71.06        17.00 o
   6   3  10        884.29        843.15        25.55 o
   7   3  10        103.45        106.27        17.09 o
   8   3  10         44.43         41.34        21.60 o
   9   3  10          1.14         12.94        24.66 o
  10   3  10         26.12         18.91        24.04 o
  11   3  10         36.37         54.98        27.40 o
 -13   4  10         26.65         48.55        61.14 o
 -12   4  10          0.09        -15.13        28.39 o
 -11   4  10          0.14          1.14        28.23 o
 -10   4  10          2.38          9.52        17.48 o
  -9   4  10         13.05          8.97        17.63 o
  -8   4  10          9.59         10.02        18.38 o
  -7   4  10          7.25         22.43        14.04 o
  -6   4  10        816.43        788.27        21.38 o
  -5   4  10        228.92        207.93        18.10 o
  -4   4  10        386.39        374.28        25.05 o
  -3   4  10        367.78        378.44        24.59 o
  -2   4  10        433.95        476.61        24.51 o
  -1   4  10        138.29        173.79        16.40 o
   0   4  10         50.18         68.94        15.49 o
   1   4  10        331.54        369.46        19.01 o
   2   4  10        110.27        139.24        16.27 o
   3   4  10         48.41         44.55        15.25 o
   4   4  10         19.79         15.95        15.98 o
   5   4  10        267.06        267.67        19.28 o
   6   4  10          1.64          4.83        14.60 o
   7   4  10          0.03          0.45        16.88 o
   8   4  10         11.56         52.33        23.79 o
   9   4  10         14.23         42.51        27.68 o
  10   4  10          2.80          3.00        22.50 o
  11   4  10          2.83          4.52        24.11 o
 -12   5  10         13.13         40.41        28.64 o
 -11   5  10         13.17          4.85        27.48 o
 -10   5  10          0.65         16.21        20.38 o
  -9   5  10          9.21         13.81        19.35 o
  -8   5  10        121.71        118.41        25.87 o
  -7   5  10         10.21          0.39        22.34 o
  -6   5  10        707.94        701.43        28.01 o
  -5   5  10          7.30         12.44        19.37 o
  -4   5  10         66.87         71.90        20.63 o
  -3   5  10         37.37         17.49        24.88 o
  -2   5  10         42.67         53.81        19.71 o
  -1   5  10        219.32        188.06        17.80 o
   0   5  10        712.25        748.98        24.32 o
   1   5  10        113.47        114.00        16.56 o
   2   5  10         91.38         79.84        15.67 o
   3   5  10        232.70        244.47        18.56 o
   4   5  10         94.68         99.29        16.89 o
   5   5  10        393.15        400.51        21.18 o
   6   5  10        451.71        417.45        20.27 o
   7   5  10         65.37         63.03        25.68 o
   8   5  10         38.55         30.59        26.05 o
   9   5  10          1.64         22.33        26.71 o
  10   5  10         16.35         39.46        34.20 o
  11   5  10          1.60         21.73        26.77 o
 -12   6  10         31.44         24.57        36.42 o
 -11   6  10         33.63         24.85        23.39 o
 -10   6  10        106.03        112.51        27.06 o
  -9   6  10         12.00          6.65        21.99 o
  -8   6  10        234.92        250.75        31.57 o
  -7   6  10         69.04         58.02        24.12 o
  -6   6  10          0.04          0.20        23.01 o
  -5   6  10        230.19        239.64        22.80 o
  -4   6  10        162.86        190.80        21.82 o
  -3   6  10          7.64         -0.24        24.51 o
  -2   6  10          5.44          1.64        20.24 o
  -1   6  10          0.29          6.03        17.06 o
   0   6  10          5.48         18.89        16.42 o
   1   6  10        225.62        196.63        19.23 o
   2   6  10          3.57          6.46        16.05 o
   3   6  10         86.75         76.80        15.58 o
   4   6  10         30.25         24.97        15.54 o
   5   6  10          0.89          7.32        14.80 o
   6   6  10         17.63          6.42        18.53 o
   7   6  10          4.54          1.55        26.34 o
   8   6  10        125.99        124.51        29.01 o
   9   6  10          0.04          4.60        27.80 o
  10   6  10          5.19         17.12        26.71 o
 -12   7  10         40.61         44.94        43.62 o
 -11   7  10          1.66         -2.72        24.27 o
 -10   7  10          1.79          9.51        25.33 o
  -9   7  10        142.25        122.13        27.23 o
  -8   7  10         57.33         53.04        25.58 o
  -7   7  10        139.87        135.36        26.57 o
  -6   7  10          0.13          4.51        23.88 o
  -5   7  10        132.08        120.02        19.68 o
  -4   7  10         55.36         51.65        24.06 o
  -3   7  10          9.25         11.83        24.57 o
  -2   7  10         27.91         27.57        21.77 o
  -1   7  10         97.40         82.60        18.22 o
   0   7  10         42.98         26.17        17.03 o
   1   7  10          4.95         -0.90        16.29 o
   2   7  10          1.09         -0.87        14.85 o
   3   7  10         31.67         32.27        14.97 o
   4   7  10          0.01         -2.12        15.41 o
   5   7  10          0.36          6.68        18.56 o
   6   7  10         52.52         56.88        20.92 o
   7   7  10          9.47          0.73        27.53 o
   8   7  10          9.45          5.61        27.72 o
   9   7  10         10.81          0.78        28.48 o
  10   7  10         11.38         31.61        28.45 o
 -11   8  10          9.50         28.63        25.27 o
 -10   8  10        159.06        155.15        27.88 o
  -9   8  10         36.78         37.86        25.17 o
  -8   8  10         10.29         10.34        22.62 o
  -7   8  10          1.54          0.80        24.32 o
  -6   8  10        108.60        122.59        28.84 o
  -5   8  10         99.22         78.82        27.31 o
  -4   8  10         18.08         31.64        23.21 o
  -3   8  10        196.81        205.80        24.48 o
  -2   8  10          0.58          6.07        19.12 o
  -1   8  10        281.37        309.36        22.33 o
   0   8  10         43.45         36.27        17.35 o
   1   8  10        494.69        465.74        22.87 o
   2   8  10        380.06        391.46        22.00 o
   3   8  10         57.04         46.48        15.91 o
   4   8  10         61.55         51.34        15.50 o
   5   8  10          0.30         -6.94        19.79 o
   6   8  10         19.12         16.33        25.81 o
   7   8  10         11.34         -6.92        27.18 o
   8   8  10          1.74         -2.78        26.73 o
   9   8  10          9.06         16.13        26.29 o
 -10   9  10          9.98        -13.71        25.53 o
  -9   9  10          7.65         -5.01        29.56 o
  -8   9  10          1.71          4.17        28.85 o
  -7   9  10          0.13        -19.53        25.15 o
  -6   9  10        138.85        137.19        31.71 o
  -5   9  10         16.69         13.00        24.01 o
  -4   9  10        115.61        130.47        29.90 o
  -3   9  10         92.92         86.70        22.46 o
  -2   9  10          0.50          3.32        19.20 o
  -1   9  10          0.10          0.90        16.40 o
   0   9  10         61.60         74.91        17.95 o
   1   9  10        126.04        127.93        18.40 o
   2   9  10          2.69          5.29        16.90 o
   3   9  10          4.39          6.75        15.18 o
   4   9  10         28.50         18.17        19.99 o
   5   9  10          7.43         12.82        20.63 o
   6   9  10         19.39         19.06        27.45 o
   7   9  10          3.94         11.33        26.69 o
   8   9  10          5.29         -8.42        30.04 o
   9   9  10         37.45         44.33        32.31 o
  -9  10  10          0.51          3.86        29.70 o
  -8  10  10          8.50          6.53        28.39 o
  -7  10  10          8.60          7.09        26.39 o
  -6  10  10         59.74         74.99        29.88 o
  -5  10  10          1.15         -1.97        28.39 o
  -4  10  10         21.30         22.78        25.37 o
  -3  10  10         73.48         54.47        22.30 o
  -2  10  10         73.19         86.72        22.92 o
  -1  10  10        676.99        708.77        28.25 o
   0  10  10        169.26        155.75        20.06 o
   1  10  10        208.17        199.88        21.03 o
   2  10  10        211.21        217.47        20.54 o
   3  10  10          9.15         20.81        21.41 o
   4  10  10         25.85         14.33        19.66 o
   5  10  10          1.54          3.81        25.28 o
   6  10  10          2.00         11.74        25.82 o
   7  10  10          2.08        -14.09        29.75 o
   8  10  10          1.77          2.77        33.65 o
  -8  11  10         35.18         31.91        28.27 o
  -7  11  10        120.65        112.61        30.17 o
  -6  11  10         60.23         79.96        32.93 o
  -5  11  10          2.52         -9.78        30.40 o
  -4  11  10        118.32        149.03        33.21 o
  -3  11  10        124.14        129.64        24.60 o
  -2  11  10         41.54         64.42        23.85 o
  -1  11  10        175.99        167.26        21.31 o
   0  11  10          0.01         -2.00        18.85 o
   1  11  10         15.53          7.04        17.73 o
   2  11  10          0.15          0.03        16.71 o
   3  11  10          9.31         22.71        20.57 o
   4  11  10          7.53         18.95        28.17 o
   5  11  10         10.00          4.04        27.64 o
   6  11  10         12.56         21.02        37.20 o
   7  11  10         22.03         13.25        27.20 o
  -7  12  10          7.91        -14.87        32.50 o
  -6  12  10         36.50         33.95        32.21 o
  -5  12  10          4.45        -12.53        31.02 o
  -4  12  10         29.14         14.99        28.88 o
  -3  12  10         47.39         61.15        29.39 o
  -2  12  10          1.55          2.71        21.22 o
  -1  12  10         29.46         28.07        16.80 o
   0  12  10          0.51        -13.97        17.12 o
   1  12  10         10.63         12.51        18.57 o
   2  12  10         23.44         20.78        21.55 o
   3  12  10         13.76          8.54        21.30 o
   4  12  10         13.94        -12.92        29.63 o
   5  12  10         13.09         17.91        31.11 o
  -5  13  10         30.00         17.26        30.01 o
  -4  13  10          0.06        -23.26        32.60 o
  -3  13  10          4.41          3.99        27.93 o
  -2  13  10          7.52          3.75        20.99 o
  -1  13  10          9.66         -3.87        20.07 o
   0  13  10         76.35         78.70        20.65 o
   1  13  10         20.62         34.78        22.14 o
   2  13  10          9.23          8.69        23.92 o
   3  13  10          0.00        -13.50        28.66 o
   4  13  10          0.15         -4.99        29.61 o
  -2  14  10          1.45          4.32        24.28 o
  -1  14  10         60.76         41.68        23.90 o
   0  14  10         37.90          6.20        25.07 o
 -13   1  11          2.76         -3.31        25.31 o
 -12   1  11          2.22         -0.87        24.60 o
 -11   1  11         42.41         44.97        35.28 o
 -10   1  11         97.74        119.06        23.42 o
  -9   1  11          3.84         12.58        15.43 o
  -8   1  11         57.16         56.53        13.60 o
  -7   1  11          9.62          4.74        14.49 o
  -6   1  11        578.20        576.87        30.39 o
  -5   1  11       1416.14       1398.20        30.52 o
  -4   1  11         35.64         26.73        16.35 o
  -3   1  11         17.81         24.20        16.42 o
  -2   1  11        105.66        121.65        18.26 o
  -1   1  11         40.02         46.99        13.83 o
   0   1  11          0.31          3.93        10.48 o
   1   1  11         15.80         14.60        10.63 o
   2   1  11         43.72         49.55        12.10 o
   3   1  11         54.31         63.77        13.45 o
   4   1  11        923.92        888.46        27.52 o
   5   1  11         77.32         89.46        16.96 o
   6   1  11        292.41        297.65        40.39 o
   7   1  11         14.36          3.27        27.60 o
   8   1  11          2.21         13.36        32.17 o
   9   1  11         17.70         26.04        32.70 o
 -13   2  11          2.06         -1.43        37.42 o
 -12   2  11         60.59         98.31        60.82 o
 -11   2  11         33.70         49.99        19.49 o
 -10   2  11          8.23        -16.64        23.29 o
  -9   2  11         15.39         21.98        18.04 o
  -8   2  11        150.14        159.56        18.31 o
  -7   2  11          1.18          4.36        13.55 o
  -6   2  11       1368.39       1348.79        29.45 o
  -5   2  11         25.42         22.35        15.82 o
  -4   2  11        383.86        439.21        21.56 o
  -3   2  11         69.14         66.81        17.34 o
  -2   2  11          0.00          9.07        19.39 o
  -1   2  11         51.10         81.61        16.72 o
   0   2  11         65.16         78.33        12.82 o
   1   2  11        134.56        147.88        14.78 o
   2   2  11        194.10        195.00        16.32 o
   3   2  11          1.51         17.40        14.76 o
   4   2  11        197.62        208.21        17.84 o
   5   2  11        503.69        527.15        22.41 o
   6   2  11        357.77        388.72        25.36 o
   7   2  11        199.67        215.39        17.83 o
   8   2  11          4.23         20.51        17.95 o
   9   2  11         15.03         26.07        21.99 o
  10   2  11          4.86          7.98        21.96 o
  11   2  11         26.50         37.08        37.87 o
 -13   3  11          1.38         15.95        54.85 o
 -12   3  11          0.67          3.85        52.97 o
 -11   3  11          7.72         25.08        43.66 o
 -10   3  11          0.04          8.75        26.19 o
  -9   3  11          4.06          4.56        16.83 o
  -8   3  11         39.02         27.62        20.11 o
  -7   3  11         64.79         66.88        17.56 o
  -6   3  11          8.03         14.42        14.88 o
  -5   3  11        498.80        480.27        22.47 o
  -4   3  11        215.25        223.53        19.44 o
  -3   3  11         86.80        118.15        22.77 o
  -2   3  11          3.67         10.07        19.24 o
  -1   3  11          2.78         10.87        16.31 o
   0   3  11         15.17         -1.23        13.75 o
   1   3  11         60.93         77.65        14.86 o
   2   3  11         13.19          7.53        14.27 o
   3   3  11        120.45         88.70        15.98 o
   4   3  11         75.59         83.56        16.61 o
   5   3  11        210.73        210.25        18.66 o
   6   3  11         16.54         15.20        14.86 o
   7   3  11          7.11          7.50        14.64 o
   8   3  11          3.68         12.23        24.09 o
   9   3  11          1.30          0.65        24.42 o
  10   3  11          6.86         -4.50        22.64 o
  11   3  11         16.65         37.04        28.43 o
 -12   4  11          1.52          4.67        24.71 o
 -11   4  11        103.57         73.46        27.67 o
 -10   4  11         36.15         35.85        19.01 o
  -9   4  11         35.63         55.82        23.26 o
  -8   4  11         11.35         17.11        21.71 o
  -7   4  11         77.50         66.79        17.03 o
  -6   4  11         33.85         31.88        16.10 o
  -5   4  11        274.92        256.93        19.77 o
  -4   4  11        214.46        191.42        22.52 o
  -3   4  11         56.21         39.54        21.15 o
  -2   4  11        178.05        169.31        18.98 o
  -1   4  11        184.24        169.76        17.15 o
   0   4  11        119.08        128.51        16.68 o
   1   4  11        171.32        164.72        16.79 o
   2   4  11         58.73         56.18        15.65 o
   3   4  11         17.65         28.31        15.69 o
   4   4  11          2.34          7.99        15.65 o
   5   4  11         58.93         57.06        15.86 o
   6   4  11         25.17         23.80        14.73 o
   7   4  11         19.04         26.94        17.95 o
   8   4  11         93.83        120.30        28.34 o
   9   4  11         19.23         32.51        26.80 o
  10   4  11          0.27          8.94        22.83 o
 -12   5  11          8.03         14.18        33.75 o
 -11   5  11         46.54         16.02        31.19 o
 -10   5  11          0.09         -9.00        21.46 o
  -9   5  11        172.30        178.82        27.17 o
  -8   5  11        108.53         93.72        26.20 o
  -7   5  11        111.24        122.42        25.15 o
  -6   5  11         61.62         46.80        17.89 o
  -5   5  11        145.73        158.61        21.99 o
  -4   5  11          0.42          2.12        19.12 o
  -3   5  11         49.89         42.51        21.17 o
  -2   5  11         32.20         41.76        21.03 o
  -1   5  11        446.81        506.73        23.02 o
   0   5  11         57.90         70.83        17.38 o
   1   5  11          3.59         -3.48        15.41 o
   2   5  11         28.12         24.26        16.01 o
   3   5  11          0.41          7.11        15.56 o
   4   5  11        493.47        454.83        21.78 o
   5   5  11        304.55        284.00        20.15 o
   6   5  11         31.17         30.52        16.09 o
   7   5  11        184.95        183.56        22.40 o
   8   5  11         90.81         98.30        25.76 o
   9   5  11          5.61         17.41        24.89 o
  10   5  11         44.37         34.53        30.02 o
 -12   6  11         26.71          0.23        42.50 o
 -11   6  11         10.00         -2.45        21.82 o
 -10   6  11          4.35          0.19        22.75 o
  -9   6  11          4.55         -9.74        22.41 o
  -8   6  11          0.15         16.68        24.72 o
  -7   6  11         20.15         12.63        24.43 o
  -6   6  11        218.30        204.18        27.66 o
  -5   6  11        269.82        242.08        23.83 o
  -4   6  11          4.12         13.49        19.17 o
  -3   6  11         26.28         19.46        23.80 o
  -2   6  11          2.80         -6.61        20.96 o
  -1   6  11         73.51         74.52        17.42 o
   0   6  11          4.29         -3.39        16.96 o
   1   6  11        217.19        222.53        19.69 o
   2   6  11        134.54        131.41        17.94 o
   3   6  11         17.84         24.01        14.94 o
   4   6  11         22.45         29.56        14.43 o
   5   6  11         31.48         28.55        14.52 o
   6   6  11          2.36         10.05        19.36 o
   7   6  11          5.25          1.46        26.19 o
   8   6  11          0.37         14.85        25.20 o
   9   6  11          0.60          2.90        23.56 o
  10   6  11         12.67         32.34        30.46 o
 -11   7  11        116.97        121.06        33.48 o
 -10   7  11        128.48        124.84        28.61 o
  -9   7  11          0.06         -7.03        25.65 o
  -8   7  11         65.97         76.03        25.19 o
  -7   7  11         35.56         38.47        25.11 o
  -6   7  11         76.85         81.98        27.13 o
  -5   7  11         28.97         15.17        18.99 o
  -4   7  11         28.87         61.19        18.89 o
  -3   7  11         54.01         68.42        25.95 o
  -2   7  11        159.66        187.51        22.93 o
  -1   7  11         37.06         42.07        17.18 o
   0   7  11          5.33          3.70        16.62 o
   1   7  11          6.67         11.83        16.89 o
   2   7  11          7.24         11.97        15.50 o
   3   7  11         41.53         33.50        15.70 o
   4   7  11         26.62         19.43        15.29 o
   5   7  11          7.95          6.31        17.83 o
   6   7  11         19.23         -3.37        19.75 o
   7   7  11          2.92          4.50        25.27 o
   8   7  11         14.23         20.85        26.63 o
   9   7  11          5.46         28.48        27.63 o
 -10   8  11         20.36         31.47        26.16 o
  -9   8  11          0.24          3.87        23.99 o
  -8   8  11          9.48         15.53        23.10 o
  -7   8  11         63.56         70.29        26.95 o
  -6   8  11          0.15         15.78        26.83 o
  -5   8  11         70.04         64.86        27.47 o
  -4   8  11        264.88        288.76        35.35 o
  -3   8  11        421.17        460.36        35.77 o
  -2   8  11        100.75         95.39        20.62 o
  -1   8  11        100.55         81.66        17.54 o
   0   8  11        265.78        254.63        20.36 o
   1   8  11         11.48         15.95        16.65 o
   2   8  11        165.62        162.97        18.34 o
   3   8  11         16.42         12.11        16.09 o
   4   8  11          2.30         -1.19        15.55 o
   5   8  11          0.39         13.23        20.29 o
   6   8  11          0.48         13.64        25.89 o
   7   8  11         13.10         13.39        30.80 o
   8   8  11          4.98          4.80        28.00 o
   9   8  11         48.47         42.42        31.70 o
 -10   9  11          0.78         12.65        27.51 o
  -9   9  11          0.00         -0.83        29.33 o
  -8   9  11          0.23          6.04        28.08 o
  -7   9  11        116.25        101.41        29.71 o
  -6   9  11        118.20        115.74        30.87 o
  -5   9  11         77.08         73.63        26.71 o
  -4   9  11          0.03          4.50        28.02 o
  -3   9  11        156.25        139.13        29.78 o
  -2   9  11        188.32        171.93        24.57 o
  -1   9  11         20.43         23.82        18.46 o
   0   9  11         89.73        103.03        20.81 o
   1   9  11         17.43         31.82        17.07 o
   2   9  11         21.22         17.68        17.15 o
   3   9  11         27.80         27.59        16.98 o
   4   9  11         30.82         17.47        19.82 o
   5   9  11         17.31         11.11        25.24 o
   6   9  11         23.27         35.40        27.86 o
   7   9  11          0.00         24.35        26.45 o
   8   9  11          4.78         -0.34        31.38 o
  -9  10  11          6.28         10.96        24.89 o
  -8  10  11         15.13         22.07        28.50 o
  -7  10  11          0.43         -5.48        27.00 o
  -6  10  11          0.49         -7.16        29.85 o
  -5  10  11        146.72        151.88        33.56 o
  -4  10  11        174.59        150.49        30.14 o
  -3  10  11         28.76         23.40        26.25 o
  -2  10  11         32.71         45.73        22.78 o
  -1  10  11          8.66          6.20        18.61 o
   0  10  11          2.52          5.55        17.99 o
   1  10  11          0.01          1.19        17.93 o
   2  10  11          0.10         -1.34        17.55 o
   3  10  11        101.73        116.59        23.41 o
   4  10  11         88.35         95.28        20.93 o
   5  10  11          5.94          2.79        26.71 o
   6  10  11         20.58         12.52        25.27 o
   7  10  11          0.02          2.77        31.96 o
  -8  11  11          0.01         -4.00        28.04 o
  -7  11  11         76.52         70.80        30.24 o
  -6  11  11         87.13         79.75        32.26 o
  -5  11  11         95.43        100.82        31.15 o
  -4  11  11         80.59         87.54        32.43 o
  -3  11  11          0.02          3.76        26.06 o
  -2  11  11          3.11          3.74        22.27 o
  -1  11  11         52.66         74.48        21.43 o
   0  11  11          3.08         -2.86        18.95 o
   1  11  11         25.55         35.37        18.67 o
   2  11  11          5.45          5.26        20.55 o
   3  11  11         26.55         33.84        21.22 o
   4  11  11          7.81         12.71        27.10 o
   5  11  11          0.32         -7.81        28.26 o
   6  11  11         22.69         14.30        30.46 o
  -6  12  11         17.05         -1.60        32.74 o
  -5  12  11         21.46         22.40        31.32 o
  -4  12  11         21.82          9.90        29.26 o
  -3  12  11        115.30        141.96        30.25 o
  -2  12  11         50.90         51.01        24.71 o
  -1  12  11         42.61          7.53        18.83 o
   0  12  11         17.96         18.51        18.92 o
   1  12  11          9.30          7.52        16.99 o
   2  12  11         18.29         35.15        23.56 o
   3  12  11          2.35         -8.25        23.45 o
   4  12  11          0.86        -27.42        29.60 o
  -4  13  11          3.81         16.52        32.69 o
  -3  13  11          0.13          2.55        30.65 o
  -2  13  11          6.13         -1.72        23.46 o
  -1  13  11         15.71         20.12        23.99 o
   0  13  11          1.75          3.70        19.56 o
   1  13  11          3.05          9.09        22.54 o
   2  13  11          0.01         16.00        25.60 o
 -12   0  12          4.51         -6.02        32.16 o
 -11   0  12        178.89        227.76        45.24 o
 -10   0  12        145.89        219.18        37.12 o
  -9   0  12         60.45         75.42        26.31 o
  -8   0  12          5.49         -0.48        18.63 o
  -7   0  12         37.29         37.71        21.16 o
  -6   0  12       1946.90       1939.84        50.15 o
  -5   0  12         61.96         87.54        24.98 o
  -4   0  12         83.66         80.27        24.72 o
  -3   0  12        173.06        150.57        28.17 o
  -2   0  12          0.16          5.75        25.03 o
  -1   0  12        997.39        942.05        41.28 o
   0   0  12        376.61        337.81        32.70 o
   1   0  12          1.73         15.76        29.38 o
   2   0  12       1395.30       1347.78        70.42 o
   3   0  12         65.66        138.46        47.09 o
   4   0  12         83.00        122.36        44.13 o
 -12   1  12          6.40         16.57        30.60 o
 -10   1  12          7.89         -4.23        27.39 o
  -9   1  12          1.90          3.15        19.81 o
  -8   1  12         20.43         14.72        16.24 o
  -7   1  12          3.51          1.63        14.35 o
  -6   1  12        105.74         97.74        16.23 o
  -5   1  12        462.14        460.50        22.81 o
  -4   1  12         82.15         77.84        18.98 o
  -3   1  12          5.79         11.14        17.46 o
  -2   1  12         83.08         67.65        19.71 o
  -1   1  12        196.33        195.69        21.64 o
   0   1  12         72.43         67.63        16.68 o
   1   1  12         98.85        100.51        17.73 o
   2   1  12         67.47         90.50        17.55 o
   3   1  12         14.49         12.61        18.15 o
   4   1  12       1414.71       1355.15        35.04 o
   5   1  12        363.48        379.23        33.66 o
   6   1  12         16.70         23.61        36.04 o
   7   1  12          5.75         12.92        38.99 o
   8   1  12         14.34         22.66        37.73 o
 -12   2  12         13.96         -2.60        47.77 o
 -11   2  12         17.91         10.16        31.91 o
 -10   2  12          2.19         28.06        24.39 o
  -9   2  12          1.06         -8.17        19.43 o
  -8   2  12         39.56         38.88        16.65 o
  -7   2  12          0.25         -1.87        13.48 o
  -6   2  12         24.08         32.51        15.77 o
  -5   2  12        235.95        248.06        20.09 o
  -4   2  12        643.50        614.14        24.83 o
  -3   2  12          8.90         14.17        18.36 o
  -2   2  12          7.07         20.18        18.41 o
  -1   2  12         53.01         49.74        17.86 o
   0   2  12        170.38        167.95        19.16 o
   1   2  12         35.46         21.83        18.89 o
   2   2  12         73.25         60.25        20.26 o
   3   2  12        107.60         89.61        20.00 o
   4   2  12        273.86        317.84        23.41 o
   5   2  12         29.89         39.04        20.09 o
   6   2  12        116.10        107.55        21.21 o
   7   2  12         10.61         10.79        18.69 o
   8   2  12          7.95          6.69        23.72 o
 -11   3  12          1.27        -33.00        30.67 o
 -10   3  12         16.66         14.61        29.65 o
  -9   3  12          3.35          0.45        19.52 o
  -8   3  12         45.12         53.93        16.58 o
  -7   3  12         92.27         83.85        18.53 o
  -6   3  12         30.12         24.71        15.20 o
  -5   3  12        610.10        593.53        24.32 o
  -4   3  12        192.58        208.84        21.00 o
  -3   3  12        347.28        380.30        22.10 o
  -2   3  12        127.28        154.47        25.19 o
  -1   3  12        325.37        353.16        22.15 o
   0   3  12         95.09         88.53        15.31 o
   1   3  12          7.84          7.29        14.41 o
   2   3  12        148.80        161.14        17.27 o
   3   3  12          0.14         -5.41        14.93 o
   4   3  12        808.07        806.18        25.34 o
   5   3  12        146.29        193.79        18.60 o
   6   3  12        264.03        247.85        19.28 o
   7   3  12         61.08         64.88        17.32 o
   8   3  12          0.32         -7.65        29.62 o
   9   3  12          3.69          1.15        33.62 o
  10   3  12         13.71         -7.46        41.22 o
 -12   4  12          3.95         -9.98        37.82 o
 -11   4  12          5.10         -1.40        35.81 o
 -10   4  12          0.61          3.33        21.95 o
  -9   4  12          7.73         10.77        23.72 o
  -8   4  12          0.02          8.33        21.96 o
  -7   4  12         19.03         11.09        16.50 o
  -6   4  12         21.35         16.69        14.60 o
  -5   4  12        199.80        161.65        18.30 o
  -4   4  12        148.69        142.67        19.09 o
  -3   4  12         10.80         22.64        21.60 o
  -2   4  12         17.99         52.34        17.85 o
  -1   4  12          7.81         16.35        19.84 o
   0   4  12         44.13         35.89        15.25 o
   1   4  12          1.92          2.99        14.52 o
   2   4  12         16.18          7.96        15.38 o
   3   4  12         80.06         62.10        15.35 o
   4   4  12         36.44         32.22        15.80 o
   5   4  12        448.47        424.48        21.71 o
   6   4  12         26.90         22.01        16.29 o
   7   4  12         47.51         59.63        18.73 o
   8   4  12         25.43         29.27        23.02 o
   9   4  12         31.47         57.14        24.66 o
  10   4  12          2.88         17.08        26.00 o
 -11   5  12         50.30         54.74        32.64 o
 -10   5  12         22.29         42.76        23.69 o
  -9   5  12         15.10         11.34        24.54 o
  -8   5  12          0.26         -2.12        22.91 o
  -7   5  12         37.68         19.05        23.93 o
  -6   5  12        108.00        140.88        22.50 o
  -5   5  12          0.80          1.28        14.24 o
  -4   5  12         13.15          6.29        20.25 o
  -3   5  12         42.14         32.30        21.44 o
  -2   5  12         38.54         53.72        20.74 o
  -1   5  12         39.50         50.21        15.98 o
   0   5  12          0.58          5.79        15.66 o
   1   5  12          1.89          3.14        15.25 o
   2   5  12          0.00          1.16        14.22 o
   3   5  12         77.97         76.32        15.95 o
   4   5  12          1.24          4.10        16.06 o
   5   5  12          3.04          7.98        15.54 o
   6   5  12         96.14         95.16        20.64 o
   7   5  12         26.54          9.10        25.75 o
   8   5  12          3.91          5.18        23.01 o
   9   5  12         39.81         36.45        24.96 o
 -11   6  12          3.04         32.98        21.14 o
 -10   6  12          2.74         -5.40        22.41 o
  -9   6  12          9.22        -13.85        21.10 o
  -8   6  12          0.69         -0.26        24.59 o
  -7   6  12        125.70        142.52        28.57 o
  -6   6  12         69.64         58.59        19.85 o
  -5   6  12         27.95         39.75        18.68 o
  -4   6  12        150.17        156.82        22.84 o
  -3   6  12         16.36          5.93        19.98 o
  -2   6  12          2.82         10.32        19.66 o
  -1   6  12          6.21         17.64        16.26 o
   0   6  12        119.88         88.19        17.61 o
   1   6  12         70.82         67.71        17.06 o
   2   6  12         26.73         18.98        15.13 o
   3   6  12         73.76         81.56        16.61 o
   4   6  12        131.70        136.17        18.12 o
   5   6  12          1.15          1.07        15.60 o
   6   6  12         25.76         31.02        19.20 o
   7   6  12         11.92         19.23        22.73 o
   8   6  12          9.04          3.21        26.50 o
   9   6  12         12.41         38.17        29.28 o
 -10   7  12         16.96         -0.11        27.01 o
  -9   7  12         74.08         70.88        27.88 o
  -8   7  12         13.71          8.52        25.81 o
  -7   7  12          0.08         -0.54        26.60 o
  -6   7  12          5.00         -0.08        26.13 o
  -5   7  12        133.26        150.11        23.91 o
  -4   7  12         78.06         78.08        21.66 o
  -3   7  12         33.77         21.85        24.08 o
  -2   7  12          0.04          7.13        21.50 o
  -1   7  12        158.38        145.98        18.02 o
   0   7  12          5.87          3.39        16.87 o
   1   7  12         14.87          8.90        16.84 o
   2   7  12         17.72         13.03        15.83 o
   3   7  12          1.82          7.17        16.27 o
   4   7  12          2.56          1.88        16.46 o
   5   7  12         19.16         33.04        20.79 o
   6   7  12        119.87        109.65        21.88 o
   7   7  12         32.18         27.50        26.70 o
   8   7  12         36.29         32.31        24.73 o
 -10   8  12         43.04         33.23        27.61 o
  -9   8  12          0.00         -1.50        25.40 o
  -8   8  12         10.50         15.20        24.78 o
  -7   8  12         11.93         21.83        26.86 o
  -6   8  12          4.62         25.01        27.73 o
  -5   8  12          4.34         16.87        24.81 o
  -4   8  12          2.56         17.41        22.31 o
  -3   8  12         23.36         46.89        26.35 o
  -2   8  12        400.04        410.55        28.58 o
  -1   8  12          2.13         -2.48        17.82 o
   0   8  12        114.23         97.50        18.48 o
   1   8  12         16.28         16.31        17.38 o
   2   8  12         47.40         41.79        17.38 o
   3   8  12        130.49        117.49        17.99 o
   4   8  12         34.98         52.20        19.84 o
   5   8  12         21.22         -0.63        21.44 o
   6   8  12          3.09         14.66        28.66 o
   7   8  12          0.05         31.63        27.29 o
   8   8  12          0.40        -13.23        31.25 o
  -9   9  12          3.12         -0.90        30.29 o
  -8   9  12          7.13          3.80        25.67 o
  -7   9  12         12.97         21.56        26.45 o
  -6   9  12         36.78         32.98        29.09 o
  -5   9  12         12.07         21.33        30.11 o
  -4   9  12          2.14          7.35        24.90 o
  -3   9  12         10.15          6.63        29.14 o
  -2   9  12          2.08         15.69        22.51 o
  -1   9  12          1.16          5.57        18.70 o
   0   9  12          3.52          5.18        17.65 o
   1   9  12         12.55         -0.72        18.43 o
   2   9  12         35.06         32.47        17.65 o
   3   9  12         17.65         16.37        16.24 o
   4   9  12         55.47         43.17        20.00 o
   5   9  12         48.57         50.42        27.36 o
   6   9  12          1.63          9.80        27.77 o
   7   9  12          1.82         10.81        26.39 o
  -8  10  12          3.12        -14.65        30.56 o
  -7  10  12          1.18        -16.42        30.15 o
  -6  10  12          0.15          8.16        26.96 o
  -5  10  12         39.59         49.95        31.90 o
  -4  10  12         81.59         92.70        30.98 o
  -3  10  12          1.09         10.21        30.69 o
  -2  10  12         10.47         12.65        23.69 o
  -1  10  12         78.20         77.03        17.94 o
   0  10  12        138.66        120.38        21.51 o
   1  10  12         11.97          7.77        17.61 o
   2  10  12          0.14          0.25        16.96 o
   3  10  12          5.44          0.44        21.98 o
   4  10  12         50.26         42.05        21.01 o
   5  10  12         21.34         39.28        29.20 o
   6  10  12         10.39         34.38        26.88 o
  -7  11  12          0.12         13.84        29.97 o
  -6  11  12         43.78         47.16        26.94 o
  -5  11  12         41.76         51.68        28.24 o
  -4  11  12          0.61          3.45        26.62 o
  -3  11  12          7.06         -4.58        26.44 o
  -2  11  12         31.54         27.72        23.26 o
  -1  11  12        127.77        133.83        21.71 o
   0  11  12          8.25         -3.96        19.41 o
   1  11  12          2.89          7.21        19.34 o
   2  11  12         47.90         50.39        24.28 o
   3  11  12         10.33         13.00        21.25 o
   4  11  12         18.64         13.57        29.91 o
   5  11  12         26.62         43.16        31.12 o
  -5  12  12          0.77         -5.01        28.45 o
  -4  12  12          0.07          8.11        30.58 o
  -3  12  12          1.45         27.33        29.39 o
  -2  12  12         17.56         19.80        24.95 o
  -1  12  12          4.97          1.37        24.51 o
   0  12  12          4.47          8.61        20.25 o
   1  12  12          1.97         11.62        19.35 o
   2  12  12          3.48          1.37        24.76 o
   3  12  12          1.07         27.55        22.55 o
 -10   1  13         11.61          5.26        25.44 o
  -9   1  13          3.73          3.13        19.13 o
  -8   1  13         35.01         19.21        17.19 o
  -7   1  13         59.81         69.59        14.93 o
  -6   1  13          0.00          3.21        16.01 o
  -5   1  13       1332.31       1390.79        32.57 o
  -4   1  13       1052.92       1023.15        30.19 o
  -3   1  13          6.37         11.89        18.75 o
  -2   1  13        603.43        557.99        27.11 o
  -1   1  13        321.39        357.39        24.98 o
   0   1  13        347.01        318.42        23.85 o
   1   1  13        244.10        241.05        27.96 o
   2   1  13         65.75         83.75        24.77 o
   3   1  13        112.94        131.87        24.41 o
   4   1  13        153.41        145.57        28.73 o
   5   1  13          7.54         15.67        26.09 o
   6   1  13         32.65         32.82        28.42 o
   7   1  13          5.36          7.14        26.31 o
   8   1  13          0.01          6.80        23.31 o
 -11   2  13          5.96          9.50        30.24 o
 -10   2  13         13.55         17.23        30.25 o
  -9   2  13         18.92          4.42        20.85 o
  -8   2  13          0.01          2.06        17.37 o
  -7   2  13          4.97          5.44        14.80 o
  -6   2  13        157.20        156.58        17.72 o
  -5   2  13        180.06        192.72        19.24 o
  -4   2  13        110.84         95.23        18.79 o
  -3   2  13         56.03         62.34        18.99 o
  -2   2  13        343.83        332.88        22.88 o
  -1   2  13          3.84          9.52        17.63 o
   0   2  13        150.87        166.43        20.14 o
   1   2  13        376.27        332.07        21.66 o
   2   2  13         95.55         86.33        19.92 o
   3   2  13         10.71         18.18        18.77 o
   4   2  13          0.53          5.20        28.12 o
   5   2  13        173.61        181.69        30.57 o
   6   2  13        139.66        111.52        26.46 o
   7   2  13         54.90         35.88        24.48 o
   8   2  13          0.00         -7.06        31.45 o
 -11   3  13         34.07         27.59        33.35 o
 -10   3  13          0.84         21.52        34.10 o
  -9   3  13          1.18          7.28        19.90 o
  -8   3  13         27.54         18.78        17.79 o
  -7   3  13         33.21         34.26        18.53 o
  -6   3  13        606.14        626.16        24.37 o
  -5   3  13        206.32        215.87        19.54 o
  -4   3  13         19.58          0.04        17.36 o
  -3   3  13         32.84         45.98        19.00 o
  -2   3  13         27.32         31.84        21.79 o
  -1   3  13          3.36         15.35        17.25 o
   0   3  13        153.09        154.56        19.58 o
   1   3  13        160.56        167.52        21.70 o
   2   3  13         10.29          0.29        18.78 o
   3   3  13        275.65        263.65        23.79 o
   4   3  13         15.40         15.07        19.68 o
   5   3  13         77.94         91.15        21.81 o
   6   3  13         17.09         24.89        19.30 o
   7   3  13         24.04         24.61        19.78 o
 -11   4  13          4.34         35.40        32.45 o
 -10   4  13          0.01          7.75        20.43 o
  -9   4  13        109.80        140.11        25.18 o
  -8   4  13        187.96        201.16        28.79 o
  -7   4  13         92.76         88.02        20.41 o
  -6   4  13         61.59         61.49        16.45 o
  -5   4  13         15.88         16.09        15.87 o
  -4   4  13        143.86        130.94        18.28 o
  -3   4  13         60.75         58.09        21.59 o
  -2   4  13         27.06         23.98        21.09 o
  -1   4  13         40.42         62.23        18.38 o
   0   4  13        274.88        260.05        18.63 o
   1   4  13         87.14         80.39        16.31 o
   2   4  13         66.27         53.93        14.68 o
   3   4  13        111.12        108.84        16.45 o
   4   4  13        299.59        283.46        25.35 o
   5   4  13        229.44        191.09        25.07 o
   6   4  13          1.08          0.99        18.49 o
   7   4  13         69.61         68.03        33.10 o
   8   4  13          4.91         16.00        37.01 o
   9   4  13          0.44         -8.28        40.31 o
 -11   5  13         18.42          8.67        29.71 o
 -10   5  13         27.34          4.31        25.47 o
  -9   5  13         18.08          5.88        24.48 o
  -8   5  13          4.32          4.42        23.74 o
  -7   5  13        115.41        109.10        27.14 o
  -6   5  13          0.01         -6.26        20.10 o
  -5   5  13          0.00          4.98        15.97 o
  -4   5  13        110.10        105.46        21.88 o
  -3   5  13         30.82         36.97        20.91 o
  -2   5  13         83.12         82.62        17.77 o
  -1   5  13         19.01         13.09        20.20 o
   0   5  13         82.35         63.90        16.48 o
   1   5  13          3.19         -3.91        16.07 o
   2   5  13         39.52         34.31        15.11 o
   3   5  13         62.40         48.59        16.77 o
   4   5  13         94.77        106.10        18.69 o
   5   5  13          4.13         15.69        17.29 o
   6   5  13         33.49         43.00        20.11 o
   7   5  13          0.33         10.02        25.30 o
   8   5  13         17.33        -14.84        34.21 o
 -10   6  13          0.15         -4.54        24.14 o
  -9   6  13          0.29          2.17        25.89 o
  -8   6  13         43.77         52.41        24.44 o
  -7   6  13         30.68         51.57        26.05 o
  -6   6  13        170.45        164.29        24.35 o
  -5   6  13         40.81         47.86        21.78 o
  -4   6  13         73.97         80.15        22.90 o
  -3   6  13         17.74         34.32        20.58 o
  -2   6  13         90.15         85.43        21.68 o
  -1   6  13         32.74         23.83        20.47 o
   0   6  13         47.29         32.30        16.07 o
   1   6  13         21.60         20.50        15.73 o
   2   6  13          2.14          0.72        15.63 o
   3   6  13         15.54         10.74        17.60 o
   4   6  13         24.42         33.77        16.20 o
   5   6  13         99.54        132.67        17.46 o
   6   6  13          0.98         21.55        19.60 o
   7   6  13          7.41         -6.11        24.66 o
   8   6  13          3.48          3.62        28.41 o
 -10   7  13          0.07         11.00        26.39 o
  -9   7  13         22.59         34.43        23.87 o
  -8   7  13          0.77         -3.16        27.93 o
  -7   7  13         36.68         26.24        27.47 o
  -6   7  13         65.60         60.56        26.22 o
  -5   7  13          3.51         21.47        20.64 o
  -4   7  13        342.80        322.94        27.66 o
  -3   7  13        162.65        163.03        24.48 o
  -2   7  13          5.33         20.20        22.39 o
  -1   7  13          2.26          2.77        17.73 o
   0   7  13         73.69         71.32        18.54 o
   1   7  13         32.11         23.86        16.46 o
   2   7  13          3.27         -2.73        17.00 o
   3   7  13          2.59         11.06        17.62 o
   4   7  13          0.28          2.15        17.36 o
   5   7  13         64.39         68.80        20.83 o
   6   7  13         25.67         21.07        24.98 o
   7   7  13          1.97         -8.49        25.42 o
  -9   8  13          0.00         -5.66        29.04 o
  -8   8  13         10.29          3.00        26.42 o
  -7   8  13         21.41         45.66        28.29 o
  -6   8  13         20.12         22.52        27.73 o
  -5   8  13         32.49         26.51        29.72 o
  -4   8  13         48.66         59.30        21.92 o
  -3   8  13         33.73         46.04        29.99 o
  -2   8  13         13.98         18.57        22.20 o
  -1   8  13         45.28         43.60        18.85 o
   0   8  13         13.97         10.67        17.66 o
   1   8  13         14.00         11.23        17.78 o
   2   8  13         21.91         23.60        17.51 o
   3   8  13         19.28         16.09        17.16 o
   4   8  13         52.70         46.58        20.80 o
   5   8  13         26.37         49.45        20.31 o
   6   8  13         13.34         27.08        25.51 o
   7   8  13          6.39         37.12        34.72 o
  -8   9  13          2.88          3.99        26.92 o
  -7   9  13          0.79         14.18        28.47 o
  -6   9  13          5.35          1.04        28.83 o
  -5   9  13         12.06         26.15        25.57 o
  -4   9  13        138.44        146.85        25.08 o
  -3   9  13          8.59         10.97        30.47 o
  -2   9  13         14.05         46.87        23.85 o
  -1   9  13          0.00         -0.13        18.75 o
   0   9  13          5.54         -4.96        18.05 o
   1   9  13          0.03         -2.49        18.42 o
   2   9  13          7.47          6.60        17.67 o
   3   9  13          0.09          2.37        17.51 o
   4   9  13          0.68          7.17        19.38 o
   5   9  13         36.64         34.44        28.25 o
   6   9  13         45.60         46.48        29.01 o
  -7  10  13          0.01          7.83        30.24 o
  -6  10  13         13.83         34.85        32.36 o
  -5  10  13         87.19         44.36        29.62 o
  -4  10  13        162.28        132.33        29.15 o
  -3  10  13         70.75         51.29        26.60 o
  -2  10  13          3.12          3.21        23.48 o
  -1  10  13         11.17         12.60        23.37 o
   0  10  13         11.20         17.00        17.74 o
   1  10  13         14.84         18.44        18.13 o
   2  10  13          8.78         21.16        17.92 o
   3  10  13          2.51         -5.71        20.33 o
   4  10  13          0.07        -17.12        22.66 o
   5  10  13          0.11         35.54        30.71 o
  -5  11  13          0.35          5.43        34.22 o
  -4  11  13          9.43         17.11        34.50 o
  -3  11  13          0.49         16.29        30.59 o
  -2  11  13          1.83          0.42        22.84 o
  -1  11  13          2.09         -1.14        23.84 o
   0  11  13         40.01         34.28        19.38 o
   1  11  13         75.40         91.30        19.28 o
   2  11  13         11.58         19.58        23.13 o
   3  11  13          1.82         24.14        24.32 o
  -2  12  13          0.09         -0.38        24.38 o
  -1  12  13         40.86         35.41        25.95 o
   0  12  13         86.93        104.99        21.50 o
  -9   0  14          3.37         13.15        34.09 o
  -8   0  14         56.55         57.35        22.95 o
  -7   0  14        210.82        204.08        25.48 o
  -6   0  14         42.47         43.63        24.43 o
  -5   0  14        546.67        623.69        37.22 o
  -4   0  14         84.28        113.24        36.07 o
  -3   0  14        131.03        106.52        26.26 o
  -2   0  14        249.79        261.14        32.05 o
  -1   0  14         12.25          6.60        25.59 o
   0   0  14          0.53         -0.83        28.32 o
   1   0  14         68.22         77.34        30.24 o
   2   0  14        329.22        340.70        35.82 o
   3   0  14          9.90         18.67        29.36 o
   4   0  14         15.94         29.34        29.29 o
   5   0  14        120.17        138.45        50.21 o
   6   0  14         88.15        115.62        48.08 o
   7   0  14         18.72         11.74        45.98 o
   8   0  14          4.90         23.42        41.08 o
 -10   1  14         11.76         38.97        34.49 o
  -9   1  14          1.73         -3.86        18.26 o
  -8   1  14         20.97         16.59        17.28 o
  -7   1  14         64.35         54.04        17.33 o
  -6   1  14        116.99        147.58        18.89 o
  -5   1  14        113.01         94.21        17.76 o
  -4   1  14          0.54          0.39        17.84 o
  -3   1  14          0.01          5.19        17.05 o
  -2   1  14         31.13         27.43        18.32 o
  -1   1  14          0.07         -2.49        18.86 o
   0   1  14         72.14         66.44        20.55 o
   1   1  14         25.27         29.91        20.67 o
   2   1  14          0.86         19.19        23.20 o
   3   1  14         82.51         84.70        25.86 o
   4   1  14        151.09        149.39        26.46 o
   5   1  14          5.12         16.88        25.54 o
   6   1  14          5.92         14.90        28.65 o
   7   1  14         16.53         28.03        39.44 o
   8   1  14         49.63         56.78        27.64 o
 -11   2  14         52.89        101.40        34.64 o
 -10   2  14          9.76          0.59        27.13 o
  -9   2  14          2.18        -11.40        23.27 o
  -8   2  14         59.19         67.65        18.12 o
  -7   2  14         17.16         11.00        15.60 o
  -6   2  14         36.71         35.64        17.50 o
  -5   2  14          0.09          0.93        15.85 o
  -4   2  14         11.24          4.20        17.25 o
  -3   2  14         74.78         77.07        18.61 o
  -2   2  14         21.43         15.48        17.77 o
  -1   2  14         85.16         83.51        19.67 o
   0   2  14        403.03        402.91        29.32 o
   1   2  14        146.75        117.76        24.12 o
   2   2  14         76.92        100.22        24.73 o
   3   2  14          4.19          9.67        22.15 o
   4   2  14        109.31         91.41        28.41 o
   5   2  14         42.18         56.85        26.59 o
   6   2  14         20.07         27.40        30.28 o
   7   2  14          4.19         16.23        25.50 o
   8   2  14          9.59          9.64        41.65 o
 -11   3  14         38.64         45.66        36.47 o
 -10   3  14          1.77         31.76        33.19 o
  -9   3  14          3.04         15.76        23.12 o
  -8   3  14         29.01         53.26        19.12 o
  -7   3  14        105.57        108.64        21.13 o
  -6   3  14         55.98         58.06        18.52 o
  -5   3  14        283.13        242.37        20.59 o
  -4   3  14         51.79         45.98        18.33 o
  -3   3  14          4.64          3.71        18.32 o
  -2   3  14         99.46        100.25        19.79 o
  -1   3  14         80.53         70.51        17.79 o
   0   3  14         14.40         13.84        17.06 o
   1   3  14         68.16         59.65        17.78 o
   2   3  14         16.65          1.83        18.67 o
   3   3  14          0.82          2.82        19.78 o
   4   3  14         50.52         64.23        30.48 o
   5   3  14          0.75         16.14        28.19 o
   6   3  14         21.77         25.28        25.07 o
   7   3  14          0.21         -4.96        26.14 o
 -10   4  14         15.93         18.24        26.31 o
  -9   4  14         17.64         37.75        25.13 o
  -8   4  14         75.65         59.81        24.22 o
  -7   4  14         17.20         23.06        19.97 o
  -6   4  14        144.33        118.00        18.65 o
  -5   4  14        326.73        341.90        22.86 o
  -4   4  14        237.55        250.88        22.09 o
  -3   4  14         13.08         17.70        21.93 o
  -2   4  14          8.92         15.63        21.81 o
  -1   4  14         51.68         55.60        19.25 o
   0   4  14         19.26         15.89        18.19 o
   1   4  14          7.48          7.56        19.07 o
   2   4  14          3.44         -2.24        18.73 o
   3   4  14         93.26         67.48        19.77 o
   4   4  14          4.82          2.53        20.57 o
   5   4  14        165.58        152.58        22.57 o
   6   4  14          4.80         14.26        19.33 o
   7   4  14         33.12         46.90        39.22 o
 -10   5  14         90.07        119.85        26.27 o
  -9   5  14          0.77         16.77        24.05 o
  -8   5  14          0.01         17.42        23.48 o
  -7   5  14          4.81         -1.85        27.56 o
  -6   5  14        212.80        207.85        24.60 o
  -5   5  14         29.86         42.45        17.40 o
  -4   5  14        185.40        176.37        20.18 o
  -3   5  14          3.68         -3.74        22.14 o
  -2   5  14          8.43          3.97        22.12 o
  -1   5  14         30.73         39.96        18.69 o
   0   5  14        110.00        112.05        21.96 o
   1   5  14         31.58         19.24        20.43 o
   2   5  14         21.87         27.80        19.49 o
   3   5  14         39.14         43.73        21.75 o
   4   5  14          0.01          4.79        20.58 o
   5   5  14         68.93         91.92        20.35 o
   6   5  14         29.63         63.47        26.19 o
   7   5  14          0.44         -5.68        41.22 o
   8   5  14          0.52         -3.03        34.50 o
  -9   6  14          0.42         11.78        24.47 o
  -8   6  14          0.03         -7.29        27.37 o
  -7   6  14         44.77         42.24        27.53 o
  -6   6  14        278.56        277.88        27.21 o
  -5   6  14         28.57         37.51        18.33 o
  -4   6  14         32.92         25.19        22.14 o
  -3   6  14          9.15         16.29        20.74 o
  -2   6  14         10.67         26.30        20.11 o
  -1   6  14          0.10         12.40        21.12 o
   0   6  14          7.69         13.97        17.47 o
   1   6  14          2.55          0.25        15.62 o
   2   6  14          0.96          4.25        15.69 o
   3   6  14         73.11         81.00        18.19 o
   4   6  14        257.68        255.57        20.78 o
   5   6  14          2.10          3.88        20.50 o
   6   6  14         15.37         18.72        28.54 o
   7   6  14          0.53         30.85        41.08 o
  -9   7  14         28.32         48.12        28.52 o
  -8   7  14          2.65         11.92        25.25 o
  -7   7  14         23.48         37.68        25.83 o
  -6   7  14         13.77          1.36        26.70 o
  -5   7  14          6.81         12.44        20.44 o
  -4   7  14        261.65        269.06        27.71 o
  -3   7  14        133.92        166.09        24.83 o
  -2   7  14         14.02         23.10        22.72 o
  -1   7  14          0.48          5.86        21.51 o
   0   7  14          8.60          8.57        17.97 o
   1   7  14          7.54         18.36        18.02 o
   2   7  14          5.12          4.78        16.16 o
   3   7  14         25.11         14.98        16.83 o
   4   7  14          6.57         12.69        16.86 o
   5   7  14          0.00         -9.06        20.90 o
   6   7  14         36.27         35.37        26.28 o
  -8   8  14          1.08        -31.23        26.70 o
  -7   8  14         11.87         33.76        27.32 o
  -6   8  14         14.85         17.53        26.82 o
  -5   8  14        182.91        190.23        34.06 o
  -4   8  14         82.44        112.57        24.21 o
  -3   8  14         11.99         15.28        22.92 o
  -2   8  14          6.00         12.47        23.91 o
  -1   8  14          3.90          2.82        21.52 o
   0   8  14         21.53         15.82        19.75 o
   1   8  14          0.15         -4.29        17.78 o
   2   8  14          0.00          3.77        18.98 o
   3   8  14          0.09         -3.31        18.57 o
   4   8  14         39.66         60.03        22.99 o
   5   8  14          5.63         18.18        20.90 o
   6   8  14         34.32         30.60        28.90 o
  -7   9  14         12.54          4.26        26.84 o
  -6   9  14          2.92          3.51        27.49 o
  -5   9  14         85.03         77.47        30.24 o
  -4   9  14         14.52         40.08        30.67 o
  -3   9  14          0.54          5.16        29.30 o
  -2   9  14          5.89          1.10        24.61 o
  -1   9  14         23.25         35.38        23.02 o
   0   9  14         22.73         35.61        17.87 o
   1   9  14          0.05         -5.34        18.70 o
   2   9  14          1.07         21.14        18.56 o
   3   9  14         23.52         28.53        17.83 o
   4   9  14          1.14        -18.03        32.60 o
   5   9  14        128.12        138.58        30.25 o
  -6  10  14         35.64         43.46        30.30 o
  -5  10  14         20.83         27.30        27.00 o
  -4  10  14          8.44         10.05        28.44 o
  -3  10  14          5.09          3.43        25.65 o
  -2  10  14         11.67         20.40        23.64 o
  -1  10  14         15.12         19.10        25.96 o
   0  10  14          0.13         19.18        19.66 o
   1  10  14          2.08         -4.09        18.69 o
   2  10  14         31.12         29.31        18.01 o
   3  10  14          5.89          8.69        22.07 o
  -3  11  14         23.93         32.09        33.02 o
  -2  11  14         59.82         66.88        23.39 o
  -1  11  14         22.19         40.06        23.56 o
   0  11  14         15.44          2.18        20.37 o
   1  11  14          1.10        -21.65        20.43 o
 -10   1  15          4.64         -8.69        36.92 o
  -9   1  15         12.51          8.42        21.47 o
  -8   1  15         30.01         28.51        19.58 o
  -7   1  15        134.59        151.76        18.13 o
  -6   1  15         82.44         83.36        16.92 o
  -5   1  15          0.26          4.22        17.09 o
  -4   1  15        522.51        524.14        26.43 o
  -3   1  15        309.33        284.10        23.18 o
  -2   1  15        212.99        200.58        21.69 o
  -1   1  15        394.35        376.07        25.30 o
   0   1  15         82.85         59.28        20.86 o
   1   1  15        276.60        241.95        24.01 o
   2   1  15         89.20         94.35        22.63 o
   3   1  15          0.00          0.94        23.27 o
   4   1  15          0.01          8.57        24.18 o
   5   1  15          5.59         -1.16        24.76 o
   6   1  15          4.67         32.72        25.02 o
   7   1  15          4.68         22.42        26.37 o
   8   1  15          1.46          7.80        23.99 o
 -10   2  15        140.52        164.92        43.62 o
  -9   2  15          0.67          1.31        23.32 o
  -8   2  15          3.75          3.82        19.17 o
  -7   2  15          3.58          3.04        16.56 o
  -6   2  15          2.39          3.82        17.06 o
  -5   2  15         66.83         61.06        19.64 o
  -4   2  15          2.72          8.19        19.08 o
  -3   2  15          8.00         11.31        19.44 o
  -2   2  15          5.17          1.42        19.88 o
  -1   2  15        179.64        151.65        21.66 o
   0   2  15         64.88         47.14        20.81 o
   1   2  15         54.60         45.11        24.23 o
   2   2  15         68.65         91.17        26.05 o
   3   2  15         28.54         39.38        24.96 o
   4   2  15         21.95         44.89        24.39 o
   5   2  15         48.94         48.03        31.95 o
   6   2  15         13.32         -1.09        27.62 o
   7   2  15          0.46         23.84        28.65 o
 -10   3  15         26.81          8.74        27.56 o
  -9   3  15          5.11         -3.29        22.52 o
  -8   3  15          2.18         -1.54        19.92 o
  -7   3  15         17.28         17.47        21.45 o
  -6   3  15        160.18        139.98        19.05 o
  -5   3  15        127.33        120.96        20.32 o
  -4   3  15          4.91          1.16        19.17 o
  -3   3  15         31.08         30.57        18.63 o
  -2   3  15          3.36          7.49        19.60 o
  -1   3  15         28.53         29.81        24.55 o
   0   3  15          6.23         14.35        23.88 o
   1   3  15          1.10         13.81        23.21 o
   2   3  15         12.05          9.00        24.35 o
   3   3  15         23.09         33.21        31.39 o
   4   3  15         63.71         78.42        30.19 o
   5   3  15        118.62        101.21        30.44 o
   6   3  15         52.38         31.75        28.94 o
   7   3  15          0.14          8.94        34.45 o
  -9   4  15         18.07         13.45        24.28 o
  -8   4  15         82.36         84.03        25.48 o
  -7   4  15        106.37        121.93        22.14 o
  -6   4  15        114.58        109.91        18.97 o
  -5   4  15         39.18         25.28        16.41 o
  -4   4  15          0.29         -7.40        17.46 o
  -3   4  15          5.91          8.66        18.80 o
  -2   4  15          0.21         -6.65        24.02 o
  -1   4  15         19.85         34.46        19.35 o
   0   4  15          0.55         10.13        18.37 o
   1   4  15          0.05         17.02        18.93 o
   2   4  15          2.79         18.99        19.93 o
   3   4  15          4.91         27.81        29.61 o
   4   4  15        170.39        198.37        32.58 o
   5   4  15         38.05         25.15        25.52 o
   6   4  15          0.01          3.07        29.55 o
   7   4  15          1.42         -1.88        42.18 o
  -9   5  15         32.47         27.96        24.60 o
  -8   5  15         19.07         19.10        23.83 o
  -7   5  15         49.03         78.96        28.06 o
  -6   5  15        124.20        124.02        24.99 o
  -5   5  15          0.91          9.84        18.14 o
  -4   5  15          1.97         -3.95        18.66 o
  -3   5  15         17.39         43.21        23.47 o
  -2   5  15         99.05        136.76        25.62 o
  -1   5  15         22.24         27.36        18.49 o
   0   5  15        116.07        105.91        20.82 o
   1   5  15         36.56         35.67        21.15 o
   2   5  15         94.23         97.96        22.12 o
   3   5  15         38.33         40.98        17.75 o
   4   5  15         24.41         32.88        19.73 o
   5   5  15          0.02         -0.30        20.56 o
   6   5  15          1.39         15.70        37.36 o
  -8   6  15         16.85         12.31        26.31 o
  -7   6  15         14.38         26.04        26.43 o
  -6   6  15         12.12          0.20        23.04 o
  -5   6  15          1.02         -5.99        16.45 o
  -4   6  15         28.47         12.30        22.28 o
  -3   6  15         26.94         25.45        23.16 o
  -2   6  15          6.45         13.77        24.35 o
  -1   6  15         89.83         96.18        21.26 o
   0   6  15        343.86        365.17        30.00 o
   1   6  15         57.16         52.35        21.19 o
   2   6  15          3.13         14.90        21.51 o
   3   6  15         15.53         22.99        22.75 o
   4   6  15         21.00         23.09        22.59 o
   5   6  15         28.41         16.35        27.21 o
   6   6  15          0.50          6.92        28.81 o
  -8   7  15          6.73         18.16        27.18 o
  -7   7  15          9.52        -11.49        27.24 o
  -6   7  15        108.77         94.89        27.42 o
  -5   7  15         22.90         14.06        21.44 o
  -4   7  15         93.19        103.60        26.24 o
  -3   7  15          7.89         -2.21        22.65 o
  -2   7  15          0.01         23.75        24.34 o
  -1   7  15          6.37          5.83        22.83 o
   0   7  15         58.73         50.53        17.99 o
   1   7  15         47.55         48.06        20.71 o
   2   7  15         14.47         18.62        22.06 o
   3   7  15         34.81         29.90        21.51 o
   4   7  15          0.21          0.65        21.90 o
   5   7  15        165.70        194.27        34.13 o
  -7   8  15         42.55         36.66        29.61 o
  -6   8  15         60.77         44.20        27.53 o
  -5   8  15         86.94         94.54        53.31 o
  -4   8  15         39.89         44.86        23.61 o
  -3   8  15         32.38         16.46        20.95 o
  -2   8  15         25.52         18.65        21.55 o
  -1   8  15          6.08         24.22        23.11 o
   0   8  15         15.79         29.69        18.83 o
   1   8  15         23.83         22.50        17.72 o
   2   8  15          0.01         -5.56        17.87 o
   3   8  15          0.12          3.37        17.28 o
   4   8  15         66.21         46.29        22.67 o
  -5   9  15          0.13         13.34        30.77 o
  -4   9  15         28.93         61.94        32.82 o
  -3   9  15         89.70        115.25        29.54 o
  -2   9  15        127.59        134.44        26.73 o
  -1   9  15         46.37         67.82        26.13 o
   0   9  15         12.99          8.93        20.34 o
   1   9  15         32.08         30.24        19.43 o
   2   9  15          4.36         -3.73        19.57 o
   3   9  15         11.07         -1.77        22.93 o
  -3  10  15          6.09         29.35        26.22 o
  -2  10  15         56.97         79.17        26.61 o
  -1  10  15         21.06         34.23        24.65 o
   0  10  15          3.93         -1.05        19.92 o
  -9   0  16         11.43          3.11        29.84 o
  -8   0  16         27.03         25.32        22.77 o
  -7   0  16        196.27        213.76        32.31 o
  -6   0  16          0.19         16.01        24.54 o
  -5   0  16        590.84        574.93        37.64 o
  -4   0  16         13.43         15.42        27.28 o
  -3   0  16        443.62        448.48        38.51 o
  -2   0  16        207.80        190.35        33.45 o
  -1   0  16        256.90        259.07        36.83 o
   0   0  16        210.74        212.82        34.71 o
   1   0  16        162.49        145.51        34.49 o
   2   0  16          2.13          5.07        29.36 o
   3   0  16        108.33        118.57        33.09 o
   4   0  16         15.11         25.24        30.05 o
   5   0  16         27.37         27.06        33.07 o
   6   0  16         18.25         17.06        32.39 o
  -9   1  16         15.44         13.79        25.50 o
  -8   1  16          1.04          4.27        27.97 o
  -7   1  16         85.96         82.66        18.42 o
  -6   1  16          4.06          7.58        16.76 o
  -5   1  16          2.76          8.96        19.18 o
  -4   1  16         27.60         29.80        19.84 o
  -3   1  16         88.00         85.20        21.66 o
  -2   1  16         47.02         52.61        21.60 o
  -1   1  16          0.04         -0.51        20.51 o
   0   1  16         19.26         15.14        21.20 o
   1   1  16          0.51          1.25        22.23 o
   2   1  16          2.06         -6.21        23.99 o
   3   1  16          3.99         13.74        23.22 o
   4   1  16         25.29         55.62        24.02 o
   5   1  16         43.77         52.32        25.70 o
   6   1  16          1.12         31.24        28.52 o
  -9   2  16          7.51         -5.04        33.95 o
  -8   2  16          8.45         10.94        19.37 o
  -7   2  16         66.95         47.47        18.68 o
  -6   2  16         20.71         23.92        18.08 o
  -5   2  16         48.39         44.98        19.47 o
  -4   2  16          0.01         -3.55        18.71 o
  -3   2  16         66.35         59.71        19.85 o
  -2   2  16          1.15          6.09        19.66 o
  -1   2  16         87.38         75.46        22.34 o
   0   2  16        140.28        125.24        23.35 o
   1   2  16         43.94         50.63        22.13 o
   2   2  16          2.75         11.75        27.17 o
   3   2  16         19.62         22.47        28.40 o
   4   2  16         14.98         25.12        26.45 o
   5   2  16          0.74         14.09        24.10 o
   6   2  16          7.67         10.60        27.53 o
  -9   3  16          4.78         -4.07        27.91 o
  -8   3  16          5.07         22.01        25.93 o
  -7   3  16        285.61        294.87        31.75 o
  -6   3  16         59.14         80.34        19.36 o
  -5   3  16          7.44         -2.61        18.90 o
  -4   3  16          0.03          5.29        19.55 o
  -3   3  16          4.00          4.60        20.77 o
  -2   3  16         58.36         70.04        20.13 o
  -1   3  16         23.04         23.47        21.52 o
   0   3  16         93.56         94.74        25.49 o
   1   3  16        170.45        182.16        26.93 o
   2   3  16         57.81         43.04        25.40 o
   3   3  16         16.36         39.91        27.50 o
   4   3  16          0.34         -1.44        26.02 o
   5   3  16          0.34         -3.48        27.79 o
   6   3  16          7.36         -1.53        31.88 o
  -8   4  16         21.27         33.01        27.15 o
  -7   4  16         40.91         43.43        19.84 o
  -6   4  16         28.01         35.05        18.92 o
  -5   4  16          7.95          6.01        19.14 o
  -4   4  16          2.17         -0.70        19.22 o
  -3   4  16          4.46          5.64        19.85 o
  -2   4  16         13.18         12.00        20.66 o
  -1   4  16          0.38         20.19        24.86 o
   0   4  16         26.36         45.41        24.94 o
   1   4  16         10.55          9.30        23.18 o
   2   4  16          9.77         24.35        23.88 o
   3   4  16          1.28          6.60        31.23 o
   4   4  16          0.00        -10.02        29.70 o
   5   4  16          9.78         -4.08        27.74 o
   6   4  16          8.80         -2.06        31.09 o
  -8   5  16          5.40        -14.96        26.79 o
  -7   5  16         49.07         41.01        25.19 o
  -6   5  16         45.92         26.89        20.76 o
  -5   5  16         51.10         69.57        19.79 o
  -4   5  16         52.13         34.02        18.99 o
  -3   5  16          5.52         13.96        20.78 o
  -2   5  16         15.52         20.66        23.32 o
  -1   5  16         21.98         35.47        19.01 o
   0   5  16          5.50         15.67        18.86 o
   1   5  16          4.67          0.90        19.25 o
   2   5  16          0.85          5.16        29.42 o
   3   5  16          0.95         21.82        28.56 o
   4   5  16         18.10         35.02        30.44 o
   5   5  16         39.83         36.88        28.83 o
  -7   6  16          4.42          8.10        27.27 o
  -6   6  16         63.34         49.37        25.91 o
  -5   6  16        151.79        168.69        22.37 o
  -4   6  16         28.90         39.49        20.85 o
  -3   6  16         36.87         50.57        23.98 o
  -2   6  16          1.28         14.94        24.19 o
  -1   6  16          8.73         28.91        19.38 o
   0   6  16          4.97         18.13        20.57 o
   1   6  16          0.24         -0.63        19.65 o
   2   6  16          0.44          0.74        20.92 o
   3   6  16          9.44          6.64        20.66 o
   4   6  16         72.21         35.93        20.26 o
  -6   7  16          1.12         18.20        26.65 o
  -5   7  16          1.46         -4.15        25.69 o
  -4   7  16         20.25         27.41        22.06 o
  -3   7  16        149.30        134.94        25.01 o
  -2   7  16         88.09        122.89        26.77 o
  -1   7  16          4.44         22.82        20.67 o
   0   7  16          0.46         11.18        23.68 o
   1   7  16         12.53         14.99        20.03 o
   2   7  16         10.11         -3.18        21.96 o
   3   7  16          5.98         17.74        22.67 o
  -5   8  16          7.25          3.96        29.91 o
  -4   8  16          0.76         -6.00        26.08 o
  -3   8  16          4.07         10.24        26.26 o
  -2   8  16          0.68         -2.85        24.19 o
  -1   8  16         14.65         30.42        23.27 o
   0   8  16          0.24         11.77        23.68 o
   1   8  16          3.19         14.78        22.80 o
   2   8  16          0.27          4.62        22.01 o
  -2   9  16          3.15          4.28        25.15 o
  -1   9  16          8.01         -3.17        24.05 o
  -8   1  17         28.10          8.65        21.85 o
  -7   1  17         15.14         20.65        18.01 o
  -6   1  17        104.76        105.09        19.60 o
  -5   1  17         19.23         30.30        19.21 o
  -4   1  17          2.44         14.12        19.84 o
  -3   1  17          4.31          0.19        20.13 o
  -2   1  17          4.47         20.07        21.56 o
  -1   1  17         16.14         28.83        21.01 o
   0   1  17        117.02        105.19        24.28 o
   1   1  17          5.77          8.28        22.96 o
   2   1  17          5.25          0.81        22.49 o
   3   1  17         56.23         74.60        23.54 o
   4   1  17        144.83        177.04        25.96 o
   5   1  17         14.67         17.63        23.34 o
  -8   2  17         20.46          4.37        21.15 o
  -7   2  17         15.56          1.37        21.14 o
  -6   2  17        115.67        113.88        19.85 o
  -5   2  17         14.75          7.47        18.63 o
  -4   2  17         29.81         26.66        20.21 o
  -3   2  17         24.29         15.61        21.81 o
  -2   2  17          2.75        -12.78        19.46 o
  -1   2  17         38.69         44.59        22.44 o
   0   2  17         43.21         36.84        20.96 o
   1   2  17          0.01          0.88        23.28 o
   2   2  17          3.04         -3.77        22.84 o
   3   2  17          2.23          9.60        21.26 o
   4   2  17         10.62          7.53        28.36 o
   5   2  17         23.62         62.60        29.68 o
  -7   3  17         43.42         58.06        22.53 o
  -6   3  17         46.27         49.02        19.49 o
  -5   3  17         47.16         65.21        21.75 o
  -4   3  17          1.21          5.46        20.09 o
  -3   3  17         15.26         35.45        19.57 o
  -2   3  17          2.78         -2.18        21.20 o
  -1   3  17          3.45         -4.29        20.51 o
   0   3  17         44.83         32.91        22.14 o
   1   3  17         37.73         59.91        24.54 o
   2   3  17         20.32         51.76        26.88 o
   3   3  17          0.84          6.65        28.17 o
   4   3  17         16.27         18.76        28.40 o
  -7   4  17          0.00         21.68        23.07 o
  -6   4  17         40.20         44.62        19.36 o
  -5   4  17         58.40         66.60        20.77 o
  -4   4  17         18.07          3.02        20.34 o
  -3   4  17         61.46         68.48        22.53 o
  -2   4  17         19.51         13.42        21.25 o
  -1   4  17          8.15         21.92        21.56 o
   0   4  17         14.14         43.60        26.11 o
   1   4  17          2.32          5.22        25.29 o
   2   4  17          0.56          8.02        24.86 o
   3   4  17         17.47         27.98        28.16 o
   4   4  17         38.74         93.77        38.93 o
  -6   5  17         10.26         16.84        23.60 o
  -5   5  17         22.49         24.57        18.36 o
  -4   5  17          6.68          6.44        20.14 o
  -3   5  17         11.33         32.00        19.31 o
  -2   5  17         35.00         24.87        19.79 o
  -1   5  17          6.41         22.84        25.80 o
   0   5  17          0.60         -9.09        23.26 o
   1   5  17          8.29         35.27        26.74 o
   2   5  17         12.23         18.86        24.07 o
   3   5  17          7.74         17.27        31.82 o
  -5   6  17          0.03         23.06        21.45 o
  -4   6  17         70.75         66.74        21.79 o
  -3   6  17         15.18         13.30        20.43 o
  -2   6  17          2.21         20.92        24.94 o
  -1   6  17         48.34         57.63        20.79 o
   0   6  17         31.68         40.32        24.18 o
   1   6  17          0.03         11.34        27.09 o
   2   6  17         18.87          6.69        28.54 o
  -4   7  17         36.12         40.78        20.37 o
  -3   7  17          8.26         16.78        24.63 o
  -2   7  17         14.64         34.94        24.47 o
  -1   7  17          4.59         11.54        20.69 o
   0   7  17         12.58          7.53        20.59 o
   1   7  17         18.58         18.38        23.81 o
  -6   0  18          5.34         27.24        30.37 o
  -5   0  18          3.20          9.14        29.73 o
  -4   0  18         27.55          0.57        29.62 o
  -3   0  18          0.50         13.73        28.27 o
  -2   0  18         34.80         30.47        32.00 o
  -1   0  18        161.42        104.74        33.18 o
   0   0  18        119.07        137.24        33.60 o
   1   0  18          2.84         12.54        31.63 o
   2   0  18         26.03         34.59        36.55 o
   3   0  18          5.24         11.13        33.72 o
  -6   1  18         42.70         47.94        18.48 o
  -5   1  18         13.79         39.13        20.31 o
  -4   1  18          2.16         10.60        20.21 o
  -3   1  18          7.24          9.77        21.10 o
  -2   1  18         13.46         31.71        22.23 o
  -1   1  18         42.32         67.92        21.92 o
   0   1  18         47.05         48.63        21.95 o
   1   1  18          2.20         -0.31        21.90 o
   2   1  18          0.00        -10.84        24.38 o
   3   1  18         19.59         40.11        23.26 o
  -6   2  18         14.49         18.41        19.05 o
  -5   2  18         17.61         31.76        19.79 o
  -4   2  18          6.66          9.53        19.89 o
  -3   2  18          0.47        -12.40        20.91 o
  -2   2  18          0.59          3.92        20.55 o
  -1   2  18          2.16         -1.65        21.00 o
   0   2  18         17.63         24.05        21.51 o
   1   2  18         11.28         10.82        24.98 o
   2   2  18          0.02        -17.37        23.16 o
   3   2  18         13.82          4.22        22.63 o
  -6   3  18         70.60         67.98        20.70 o
  -5   3  18          9.64         -5.78        20.81 o
  -4   3  18          4.05          0.87        19.98 o
  -3   3  18          7.22         32.77        21.67 o
  -2   3  18          0.04          3.09        20.83 o
  -1   3  18         17.29         20.00        21.19 o
   0   3  18         31.80         23.42        23.16 o
   1   3  18          2.27         20.47        22.14 o
   2   3  18          7.37          4.04        23.62 o
  -5   4  18          9.34         14.00        20.54 o
  -4   4  18          0.00         -6.00        18.24 o
  -3   4  18          2.89        -10.26        20.48 o
  -2   4  18          0.42         18.50        22.27 o
  -1   4  18         38.39         31.60        23.29 o
   0   4  18          6.41         -2.86        22.15 o
   1   4  18          0.80         22.48        29.00 o
   2   4  18          5.02         11.30        26.88 o
  -4   5  18          0.61          1.91        21.65 o
  -3   5  18          3.94          3.95        21.86 o
  -2   5  18         13.90         12.98        20.71 o
  -1   5  18        100.58        102.37        28.97 o
   0   5  18        107.58        137.20        29.09 o
   1   5  18          0.29          5.22        24.37 o
  -3   1  19          2.39         23.20        19.77 o
  -2   1  19         25.56         31.41        22.59 o
  -1   1  19         16.80          6.45        24.79 o
   0   1  19         80.52         68.84        24.69 o
  -2   2  19         16.90         27.49        23.69 o
  -1   2  19         13.09          4.10        22.94 o
                                                
